# Supplementary material for: Genome Streamlining, Plasticity, and Metabolic Versatility Distinguish Co-occurring Toxic and Nontoxic Cyanobacterial Strains of Microcoleus
Source: mBio. 2021 Oct 26;12(5):e02235-21. doi: 10.1128/mBio.02235-21 (PMC8546630; doi:10.1128/mBio.02235-21)
Supplement: TABLE S1 [file mbio.02235-21-st001.xlsx]

## Sheet: Table S1
Table S1. Microcoleus strain and reference descriptions. Strains/references with anatoxin gene cluster are shaded with grey background. Acronyms: Anatoxin-a is detected via LC-MS/MS or anatoxin gene cluster is present in the genome (+), no anatoxin-a is detected or no anatoxin gene cluster is found in the genome (-), samples were not tested for anatoxin-a (nt).
Strain name	Microcoleus Taxonomy	CheckM Completeness (%)	CheckM Contamination (%)	CheckM Strain heterogeneity (%)	Coverage	Estimated genome size (bp)	Genome size (bp)	Coding bases (bp)	Coding fraction (%)	Longest contig (bp)	N50 (scaffolds)	No. of scaffolds	GC (%)	MAG/isolate	River	City/state	Country	Anatoxin (LC-MS/MS) in cultures - this study	Anatoxin (LC-MS/MS) in mat samples - prior studies	Anatoxin gene cluster (genome)	Reference/information
NZ_CAWBG24	Microcoleus autumnalis like	97.3	0.55	0	37.0211	7.60045e+06	7395238	5875524	79.4501	244193	90699	142	45.2776	Non-axenic isolate	Ashley River	Canterbury	NZ	-	nt	-
NZ_CAWBG27	Microcoleus autumnalis like	99.71	1.09	66.67	47.5602	7.82075e+06	7798074	6181428	79.2687	220590	89707	150	45.2925	Non-axenic isolate	Hutt River	Wellington	NZ	nt	nt	-
NZ_CAWBG50	Microcoleus autumnalis like	97.99	0.63	0	13.3908	7.50738e+06	7356482	5849223	79.5111	175307	55723	204	45.2656	Non-axenic isolate	Pelorus River	Nelson	NZ	-	nt	-
NZ_CAWBG506	Microcoleus autumnalis like	95.11	0.95	60	57.7183	6.33593e+06	6026101	5014761	83.2173	251545	121320	81	44.3249	Non-axenic isolate	Hutt River	Wellington	NZ	+	nt	+
NZ_CAWBG51	Microcoleus autumnalis like	99.71	0.29	0	44.6816	7.80639e+06	7783750	6173988	79.3189	220498	104194	143	45.2413	Non-axenic isolate	Mangatainoka Stream	Manawatu	NZ	-	nt	-
NZ_CAWBG52	Microcoleus autumnalis like	99.05	0.66	66.67	13.1321	7.477e+06	7405970	5873166	79.3031	186811	70039	176	45.3262	Non-axenic isolate	Makarewa River	Southland	NZ	-	nt	-
NZ_CAWBG556	Microcoleus autumnalis like	97.96	0.55	0	53.291	7.57773e+06	7423145	5894823	79.4114	202931	91916	142	45.2756	Non-axenic isolate	Waimakariri River	Canterbury	NZ	+	nt	-	toxin is likely to be produced by a rarer toxic producing strain in the non-axenic culture.
NZ_CAWBG58	Microcoleus autumnalis like	97.96	0.66	0	34.3464	7.60654e+06	7451363	5909391	79.3062	162302	72577	169	45.2205	Non-axenic isolate	Tukituki River	Hawkes Bay	NZ	nt	nt	-
NZ_CAWBG639	Microcoleus autumnalis like	99.49	0.51	33.33	27.4167	6.52944e+06	6496136	5437281	83.7002	323047	120977	86	44.5492	Non-axenic isolate	Cardrona River	Wanaka	NZ	+	nt	+
NZ_CAWBG640	Microcoleus autumnalis like	99.27	3.06	94.44	39.7198	6.89389e+06	6843561	5722161	83.6138	233706	79711	201	44.5392	Non-axenic isolate	Cardrona River	Wanaka	NZ	+	nt	+
US_EPA2	Microcoleus autumnalis like	99.27	0.23	0	65.3733	6.31356e+06	6267472	5242320	83.6433	381115	157569	72	44.5363	Non-axenic isolate	East Fork of the Little Miami River	Ohio	US	-	nt	-
US_PH2015_01D_Oscillatoriales_44_513	Microcoleus autumnalis like	98.03	0.22	0	513	5.86007e+06	5744631	4788117	83.3494	109092	39705	261	44.2987	MAG	Eel River	Northern California	US	nt	-	-	PRJNA448579
US_PH2015_01U_Oscillatoriales_44_212	Microcoleus autumnalis like	98.58	0	0	212	6.11902e+06	6032126	5048700	83.6969	148559	40417	281	44.2657	MAG	Eel River	Northern California	US	nt	+	-	PRJNA448579
US_PH2015_01U_Oscillatoriophycideae_45_14	Microcoleus autumnalis like	97.63	0.55	25	14	7.25046e+06	7078622	5677983	80.2131	103355	22064	499	45.3952	MAG	Eel River	Northern California	US	nt	+	-	PRJNA448579
US_PH2015_02D_Oscillatoriales_45_1038	Microcoleus autumnalis like	85.59	0.45	50	1038	7.03464e+06	6020947	4805976	79.8209	98313	37060	244	45.3706	MAG	Eel River	Northern California	US	nt	nt	-	PRJNA448579
US_PH2015_02U_Oscillatoria_nigro-viridis_45_393	Microcoleus autumnalis like	97.84	0.66	66.67	393	7.55408e+06	7390914	5918406	80.0768	126258	33590	348	45.3889	MAG	Eel River	Northern California	US	nt	nt	-	PRJNA448579
US_PH2015_03D_Oscillatoriales_45_235	Microcoleus autumnalis like	97.08	0.34	66.67	235	7.41025e+06	7193868	5788536	80.4649	69397	16907	691	45.4113	MAG	Eel River	Northern California	US	nt	+	-	PRJNA448579
US_PH2015_03U_Oscillatoriales_45_708	Microcoleus autumnalis like	93.73	0.44	100	708	7.18728e+06	6736642	5416476	80.4032	94268	16156	667	45.4643	MAG	Eel River	Northern California	US	nt	-	-	PRJNA448579
US_PH2015_04D_Oscillatoriales_45_965	Microcoleus autumnalis like	95.26	0.22	100	965	7.3633e+06	7014277	5629014	80.2508	94304	25076	461	45.3681	MAG	Eel River	Northern California	US	nt	nt	-	PRJNA448579
US_PH2015_04U_Oscillatoriales_45_1042	Microcoleus autumnalis like	90.52	0	0	1042	6.94803e+06	6289354	5031417	79.9989	88499	17850	490	45.4432	MAG	Eel River	Northern California	US	nt	+	-	PRJNA448579
US_PH2015_05S_Oscillatoriales_45_1152	Microcoleus autumnalis like	99.05	0.01	0	1152	7.08904e+06	7021698	5633175	80.2253	207438	61024	185	45.4369	MAG	Eel River	Northern California	US	nt	-	-	PRJNA448579
US_PH2015_06S_Oscillatoriales_45_83	Microcoleus autumnalis like	95.35	7.59	56.41	83	6.65507e+06	6345611	5254869	82.8111	89057	26385	525	44.5355	MAG	Eel River	Northern California	US	nt	+	+	PRJNA448579
US_PH2015_06S_Oscillatoriales_46_2585	Microcoleus autumnalis like	89.19	0.45	50	2585	7.33258e+06	6539927	5201880	79.5403	94429	29064	341	45.8953	MAG	Eel River	Northern California	US	nt	+	-	PRJNA448579
US_PH2015_07D_Oscillatoriales_45_11	Microcoleus autumnalis like	82.43	1.09	0	11	6.23058e+06	5135864	4285389	83.4405	42967	11443	669	44.5086	MAG	Eel River	Northern California	US	nt	+	+	PRJNA448579
US_PH2015_07D_Oscillatoriales_46_1245	Microcoleus autumnalis like	94.36	0.23	50	1245	7.32383e+06	6910767	5551335	80.3288	133686	50013	208	45.8203	MAG	Eel River	Northern California	US	nt	+	-	PRJNA448579
US_PH2015_07U_Oscillatoriales_46_236	Microcoleus autumnalis like	99.27	0.23	0	236	7.34695e+06	7293319	5868252	80.4607	146508	64137	217	45.7885	MAG	Eel River	Northern California	US	nt	-	-	PRJNA448579
US_PH2015_08D_Oscillatoriales_45_74	Microcoleus autumnalis like	97.67	4.16	40.91	74	6.40199e+06	6252828	5186190	82.9415	109075	28545	476	44.5319	MAG	Eel River	Northern California	US	nt	+	+	PRJNA448579
US_PH2015_08D_Oscillatoriales_46_1646	Microcoleus autumnalis like	92.95	0.08	50	1646	7.44325e+06	6918501	5534697	79.9985	130476	37668	281	45.8153	MAG	Eel River	Northern California	US	nt	+	-	PRJNA448579
US_PH2015_08U_Oscillatoriales_46_180	Microcoleus autumnalis like	99.49	0.23	0	180	7.30287e+06	7265630	5855907	80.5974	181514	60055	238	45.8309	MAG	Eel River	Northern California	US	nt	+	-	PRJNA448579
US_PH2015_09S_Oscillatoriales_45_247	Microcoleus autumnalis like	98.97	0	0	247	7.3622e+06	7286370	5867331	80.5247	394347	80421	162	45.4357	MAG	Eel River	Northern California	US	nt	-	-	PRJNA448579
US_PH2015_10S_Oscillatoriales2_46_199	Microcoleus autumnalis like	88.15	0.69	60	199	6.60664e+06	5823754	4675641	80.2857	53405	13611	636	45.5204	MAG	Eel River	Northern California	US	nt	-	-	PRJNA448579
US_PH2015_11S_Oscillatoriales_45_847	Microcoleus autumnalis like	96.62	0.17	50	847	7.27214e+06	7026341	5640408	80.2752	251541	67284	177	45.4495	MAG	Eel River	Northern California	US	nt	+	-	PRJNA448579
US_PH2015_12D_Oscillatoriales_45_607	Microcoleus autumnalis like	97.52	0.01	0	607	7.26566e+06	7085474	5693391	80.353	249029	76495	154	45.4808	MAG	Eel River	Northern California	US	nt	+	-	PRJNA448579
US_PH2015_12U_Oscillatoriales_45_315	Microcoleus autumnalis like	99.93	0.01	0	315	7.46138e+06	7456158	5986176	80.285	251901	65819	182	45.467	MAG	Eel River	Northern California	US	nt	-	-	PRJNA448579
US_PH2015_13D_Oscillatoriales_45_19	Microcoleus autumnalis like	97.3	0.18	50	19	6.08082e+06	5916633	4911363	83.0094	94149	23943	409	44.5756	MAG	Eel River	Northern California	US	nt	+	+	PRJNA448579
US_PH2015_13U_Oscillatoriales_45_97	Microcoleus autumnalis like	94.6	0	0	97	5.86082e+06	5544335	4612467	83.1924	82343	17456	524	44.6904	MAG	Eel River	Northern California	US	nt	+	+	PRJNA448579
US_PH2015_14S_Oscillatoriales_45_132	Microcoleus autumnalis like	95.08	1.53	42.86	132	5.94202e+06	5649672	4704279	83.2664	83085	14539	689	44.6725	MAG	Eel River	Northern California	US	nt	+	+	PRJNA448579
US_PTRS1	Microcoleus autumnalis like	95.95	0.66	33.33	158	6.29741e+06	6042369	5039970	83.4105	89285	23388	310	44.4282	Non-axenic isolate	Russian River	Northern California	US	+	nt	+	PRJNA603838
US_PTRS2	Microcoleus autumnalis like	93.33	0.44	0	202	6.2101e+06	5795884	4826805	83.2799	83008	18886	340	44.4386	Non-axenic isolate	Russian River	Northern California	US	+	nt	+	PRJNA603838
US_PTRS3	Microcoleus autumnalis like	97.45	0.66	33.33	248	6.28204e+06	6121847	5083989	83.0467	130889	39626	213	44.4735	Non-axenic isolate	Russian River	Northern California	US	+	nt	+	PRJNA603838
WN_Microcoleus_1	Microcoleus autumnalis like	99.27	0.55	0	194.81	7.57116e+06	7515888	5974401	79.4903	304506	95881	125	45.3389	MAG	Wai-iti River	Nelson	NZ	nt	-	-	PRJNA555798
WN_Microcoleus_2	Microcoleus autumnalis like	98.72	0.11	100	22.7576	7.15679e+06	7065180	5588874	79.1045	578324	198174	64	45.8091	MAG	Wai-iti River	Nelson	NZ	nt	-	-	PRJNA555798
Anabaena_sp._90	-	99.67	0	0		5.32324e+06	5305675	4369134	82.3483	4329264	4329264	5	38.0965					nt	nt	-	NC_019427.1
Kamptonema_formosum_PCC_6407	-	99.56	0.44	33.33		6.92453e+06	6894060	5778351	83.8164	432269	2506686	12	43.3688					nt	nt	+	NZ_KB235903.1
Microcoleus_sp._PCC7113	Phylogenetically distinct Microcoleus sp.	99.56	0.23	0		8.00172e+06	7966510	6658911	83.5863	7470429	7470429	9	46.2133					nt	nt	-	NC_019738.1
Microcoleus_vaginatus_FGP-2	Microcoleus vaginatus	99.67	0	0		6.72111e+06	6698929	5481939	81.8331	1077436	351362	40	46.0353					nt	nt	-	NZ_AFJC01000001.1
Microcystis_aeruginosa_NIES-843	-	99.89	0.51	25		5.84923e+06	5842795	4688205	80.2391	5842795	5842795	1	42.3306					nt	nt	-	NC_010296.1
Microcystis_sp.MC19	-	99.89	0.58	50		5.02577e+06	5020243	4088799	81.4462	5020243	5020243	1	42.6504					nt	nt	-	NZ_CP020664.1
Oscillatoria_acuminata_PCC6304	-	99.71	0.98	0		7.82697e+06	7804270	6324852	81.0435	7689443	7689443	3	47.6122					nt	nt	-	NC_019693.1
Phormidium_nigroviride_PCC_7112	-	99.78	0.22	0		8.29049e+06	8272254	6712653	81.1466	7479014	7479014	6	45.7845					nt	nt	-	NC_019729.1
Oscillatoria_sp._PCC6506	-	99.12	0.44	0		6.73598e+06	6676705	5629164	84.3105	109266	34005	377	43.4011					nt	nt	+	NZ_CACA01000344.1
Phormidium_ambiguum	-	99.26	0.89	0		7.46575e+06	7410502	6379158	86.0827	368685	196225	90	39.5275					nt	nt	-	MRCE00000000.1
Phormidium_lacuna	-	99.73	0	0		4.83206e+06	4819017	4178985	86.7186	145063	82333	104	51.2744					nt	nt	-	NZ_FSSI00000000.2
Phormidium_sp._OSCR	-	98.01	0.27	0		4.79019e+06	4694862	4069608	86.6822	149954	37650	187	51.0816					nt	nt	-	LJZT01000000.1
Phormidium_tenue_NIES-30	-	99.15	1.45	11.11		5.8718e+06	5821893	4948779	85.0029	831110	214380	44	55.9886					nt	nt	-	NZ_MRCG01000001.1
Phormidium_willei	-	88.92	5.42	0		5.17383e+06	4600567	4045125	87.9267	144626	34265	171	53.3636					nt	nt	-	NZ_LSZA01000001.1
Tychonema_bourrellyi_FEM_GT703	-	94.58	0	0		5.37309e+06	5081867	4237530	83.3853	116950	29997	271	44.6609					nt	nt	-	NZ_NXIB00000000.2
