# Supplementary material for: Genome Streamlining, Plasticity, and Metabolic Versatility Distinguish Co-occurring Toxic and Nontoxic Cyanobacterial Strains of Microcoleus
Source: mBio. 2021 Oct 26;12(5):e02235-21. doi: 10.1128/mBio.02235-21 (PMC8546630; doi:10.1128/mBio.02235-21)
Supplement: TABLE S2 [file mbio.02235-21-st002.xlsx]

## Sheet: Table S2
Table S2. Genome size of other reference strains. Strains with toxin gene clusters detected are shaded with grey background.
Species	Strain	Toxic/non-toxic	Genome size (Mb)	Accession Number (genbank/IMG)	Reference
Anabaena cylindrica	PCC 7122 NIES-19	MCY-, ATX-	7.02564	GCA_002367955.1	Antismash
	PCC 7122	MCY-, ATX-	7.06328	GCA_000317695.1
Anabaena sp.	WA102	MCY-, ATX+	5.78203	GCA_001277295.1	Antismash
	90	MCY+,ATX-	5.30567	GCA_000312705.1
	4-3	MCY-, ATX-	5.60377	GCA_001597745.1
	ATCC 33047	MCY-, ATX-	5.55791	GCA_001597855.1
	PCC 7108	MCY-, ATX-	5.88674	GCA_000332135.1
	UHCC 0187	MCY-, ATX-	5.09747	GCA_009712035.1
	UHCC 0204	MCY-, ATX-	5.74456	GCA_009711975.1
	UHCC 0253	MCY-, ATX-	6.11631	GCA_009712085.1
	YBS01	MCY-, ATX-	7.0132	GCA_009498015.1
Dolichospermum circinale	AWQC131C	MCY-, ATX-	4.44565	GCA_000426905.1	Antismash
	AWQC310F	MCY-, ATX-	4.40585	GCA_000426925.1
Dolichospermum compactum	NIES-806	MCY-, ATX-	5.16599	GCA_002368115.1	Antismash
Dolichospermum flos-aquae	UHCC 0037	MCY-, ATX+	5.56311	GCA_009712125.1	Antismash
	CCAP 1403-13F	MCY-, ATX-	5.22068	GCA_012516395.1
Dolichospermum planctonicum	NIES-80	MCY-, ATX-	4.571	GCA_005402965.1	Antismash
	UHCC 0167	MCY-, ATX-	4.90033	GCA_009712075.1
Dolichospermum sp.	UHCC 0260	MCY+,ATX-	4.92144	GCA_009711985.1	Antismash
	UHCC 0315A	MCY+,ATX-	5.64202	GCA_008121535.1
	UHCC 0352	MCY+,ATX-	5.12886	GCA_009711925.1
	UHCC 0406	MCY-, ATX-	5.18181	GCA_009712025.1
	UHCC 0259	MCY-, ATX-	5.63538	GCA_009711935.1
	UHCC 0299	MCY-, ATX-	5.12545	GCA_009711965.1
Cylindrospermopsis raciborskii	CS-506	CYN+	4.1	Ga0012362	https://www.ncbi.nlm.nih.gov/pmc/articles/PMC3922686/
	CS-505	CYN+	3.9	GCA_000175835.1
	CS-509	CYN-	4	Go0075948
Cylindrospermopsis raciborskii	CS-505	CYN+	4.2	GCA_001676585.1	https://www.frontiersin.org/articles/10.3389/fmicb.2018.00306/full#T1
	CR12	CYN+	3.7	GCA_001432185.1
	CENA302	SXT+	3.5	GCA_002027345.1
	ITEP-A1	SXT+	3.6	GCA_001586755.1
	MVCC14	SXT+	3.6	GCA_001858125.1
	CS-508	CYN-, SXT-	3.6	GCA_001858115.1
	CENA303	CYN-, SXT-	3.4	GCA_002114155.1
Microcystis aeruginosa	NIES-843	MCY+	5.84279	GCA_000010625.1	https://www.publish.csiro.au/MF/pdf/MF18406
	PCC 7806SL	MCY+	5.13934	GCA_002095975.1	*wilcoxon rank test: p-value = 0.0003975
	NIES-298	MCY+	5.01508	GCA_010196425.1
	NIES-88	MCY+	5.26322	GCA_001578075.1
	KW	MCY+	5.88943	GCA_002025445.1
	DIANCHI905	MCY+	4.85887	GCA_000332585.1
	PCC 7941	MCY+	4.8019	GCA_000312205.1
	CHAOHU 1326	MCY+	5.27168	GCA_001895325.1
	PCC 9443	MCY+	5.18504	GCA_000312185.1
	PCC 9807	MCY+	5.15571	GCA_000312225.1
	PCC 9808	MCY+	5.05105	GCA_000312245.1
	PCC 9809	MCY+	5.01102	GCA_000312265.1
	Sj	MCY+	4.61732	GCA_003206555.1
	SPC777	MCY+	5.455	GCA_000412595.1
	PCC 9806	MCY-	4.26256	GCA_000312725.1
	PCC 9701	MCY-	4.756	GCA_000312285.1
	PCC 9432	MCY-	4.99494	GCA_000307995.2
	NIES-98	MCY-	4.98373	GCA_001725075.1
	NIES-1211	MCY-	4.73839	GCA_003206625.1
	NIES-2549	MCY-	4.3012	GCA_000981785.2
	NIES-2481	MCY-	4.44055	GCA_001704955.2
	PCC 7005	MCY-	4.90645	GCA_000599945.1
	TAIHU98	MCY-	4.84961	GCA_000330925.1
	NIES-87	MCY-	4.94729	GCA_002933835.1
	NIES-44	MCY-	4.56532	GCA_000787675.1
