# Supplementary material for: Genome Streamlining, Plasticity, and Metabolic Versatility Distinguish Co-occurring Toxic and Nontoxic Cyanobacterial Strains of Microcoleus
Source: mBio. 2021 Oct 26;12(5):e02235-21. doi: 10.1128/mBio.02235-21 (PMC8546630; doi:10.1128/mBio.02235-21)
Supplement: TABLE S3 [file mbio.02235-21-st003.xlsx]

## Sheet: Table S3
Table S3. Orthogroups identified per genome using Orthofinder v2.3.3 (Emms & Kelly, 2015) with default parameters.
Orthogroup	Kamptonema_formosum	Microcoleus_sp.PCC7113	Microcoleus_vaginatus_FGP-2	NZ_CAWBG24	NZ_CAWBG27	NZ_CAWBG50	NZ_CAWBG506	NZ_CAWBG51	NZ_CAWBG52	NZ_CAWBG556	NZ_CAWBG58	NZ_CAWBG639	NZ_CAWBG640	Oscillatoria_nigro-viridis_PCC_7112	Tychonema_bourrellyi_FEM_GT703	US_EPA2	US_PH2015_01D_Oscillatoriales_44_513	US_PH2015_01U_Oscillatoriales_44_212	US_PH2015_01U_Oscillatoriophycideae_45_14	US_PH2015_02D_Oscillatoriales_45_1038	US_PH2015_02U_Oscillatoria_nigro-viridis_45_393	US_PH2015_03D_Oscillatoriales_45_235	US_PH2015_03U_Oscillatoriales_45_708	US_PH2015_04D_Oscillatoriales_45_965	US_PH2015_04U_Oscillatoriales_45_1042	US_PH2015_05S_Oscillatoriales_45_1152	US_PH2015_06S_Oscillatoriales_45_83	US_PH2015_06S_Oscillatoriales_46_2585	US_PH2015_07D_Oscillatoriales_45_11	US_PH2015_07D_Oscillatoriales_46_1245	US_PH2015_07U_Oscillatoriales_46_236	US_PH2015_08D_Oscillatoriales_45_74	US_PH2015_08D_Oscillatoriales_46_1646	US_PH2015_08U_Oscillatoriales_46_180	US_PH2015_09S_Oscillatoriales_45_247	US_PH2015_10S_Oscillatoriales2_46_199	US_PH2015_11S_Oscillatoriales_45_847	US_PH2015_12D_Oscillatoriales_45_607	US_PH2015_12U_Oscillatoriales_45_315	US_PH2015_13D_Oscillatoriales_45_19	US_PH2015_13U_Oscillatoriales_45_97	US_PH2015_14S_Oscillatoriales_45_132	US_PTRS1	US_PTRS2	US_PTRS3	WN_Microcoleus_1	WN_Microcoleus_2	Total
OG0000000	19	13	29	13	13	13	8	13	13	13	14	19	20	24	1	15	13	12	15	15	20	19	20	17	17	20	13	25	12	18	14	14	21	14	15	15	15	14	15	15	13	15	11	12	11	13	14	717
OG0000001	2	2	4	10	11	10	6	11	11	10	10	5	5	6	11	4	11	11	10	10	10	9	10	10	9	10	5	7	6	8	7	6	10	7	9	7	10	10	10	5	5	6	6	6	6	10	10	374
OG0000002	0	2	3	14	13	15	7	13	13	13	14	7	6	34	2	2	6	6	5	6	5	8	8	8	5	6	4	8	3	7	7	4	7	7	7	8	4	4	4	4	4	3	3	4	4	15	7	339
OG0000003	6	2	3	5	4	5	10	4	4	5	2	8	8	5	7	6	8	8	5	6	9	7	6	8	6	7	12	8	7	8	8	15	8	9	5	5	6	6	6	14	7	6	10	11	16	5	6	332
OG0000004	4	1	4	9	11	9	3	11	8	9	8	8	8	8	7	7	7	6	7	7	8	10	7	9	6	8	5	6	3	5	6	4	6	6	10	6	9	9	9	5	5	5	5	5	6	9	5	319
OG0000005	1	2	7	8	8	8	8	8	8	8	7	9	9	6	5	8	6	6	7	5	8	4	3	3	3	6	4	7	9	7	7	8	7	7	6	8	6	6	6	9	9	8	9	6	9	8	6	313
OG0000006	0	0	2	5	3	5	7	3	3	5	4	4	4	11	2	4	8	9	10	8	11	10	9	9	8	9	8	5	9	5	6	10	6	6	7	7	7	8	8	8	8	8	7	7	8	5	3	299
OG0000007	3	0	2	10	14	10	6	14	13	10	11	4	4	4	1	2	4	4	5	4	6	5	4	4	4	3	9	4	8	4	4	7	4	4	4	4	3	2	4	8	8	8	9	7	7	11	4	274
OG0000008	6	4	3	5	7	5	3	7	7	5	6	3	3	7	3	5	3	3	7	6	8	8	7	8	6	8	7	5	5	3	6	6	4	6	8	8	8	8	8	5	5	3	5	3	5	5	5	261
OG0000009	0	3	4	14	11	12	4	11	11	14	8	3	3	4	3	3	2	2	5	3	5	5	5	5	5	5	3	8	3	8	9	4	8	8	5	4	5	5	5	3	3	3	5	3	3	12	1	258
OG0000010	3	0	5	8	6	8	4	6	6	8	4	4	4	5	2	1	3	3	7	4	8	7	6	6	6	9	3	4	5	5	5	6	5	5	8	6	8	8	8	6	5	5	5	5	5	8	5	253
OG0000011	1	0	6	8	7	8	1	8	7	8	5	1	1	5	1	2	2	2	6	6	6	8	7	8	8	7	3	5	0	8	7	2	7	7	8	7	7	7	7	2	2	2	2	2	2	9	7	232
OG0000012	0	0	0	3	4	3	0	4	4	3	2	3	3	9	0	1	0	0	7	5	10	8	6	9	9	3	2	12	2	13	10	3	7	11	5	10	5	8	8	8	4	8	5	5	5	3	1	231
OG0000013	1	0	2	6	5	6	2	5	5	6	8	2	2	2	4	1	4	4	9	8	11	10	10	10	10	9	5	1	1	2	2	2	2	2	10	5	9	10	10	4	2	3	1	3	3	6	5	230
OG0000014	0	1	0	7	7	9	6	7	7	9	7	3	3	2	2	1	2	1	6	4	5	5	4	6	4	7	8	4	7	4	4	8	4	4	6	5	4	4	4	6	7	7	6	5	6	10	1	229
OG0000015	1	3	2	7	7	7	1	7	6	7	7	3	3	5	4	1	3	3	6	5	5	5	5	5	5	6	5	6	4	6	6	5	6	6	5	4	7	6	6	4	4	4	4	4	4	7	5	227
OG0000016	2	0	1	5	5	5	1	5	5	5	2	8	8	4	3	4	3	3	6	4	5	4	4	5	4	6	6	6	6	4	4	8	5	4	5	4	6	6	6	7	6	6	6	7	7	5	4	225
OG0000017	3	2	3	2	2	3	3	2	2	2	1	7	7	9	11	6	6	6	5	5	6	4	5	5	5	6	4	6	2	5	7	4	6	7	6	3	7	7	7	4	4	4	5	5	5	3	3	222
OG0000018	0	0	0	7	6	7	1	6	6	7	11	4	4	0	0	2	5	6	7	6	10	8	8	8	7	12	1	4	0	4	4	0	4	4	9	8	9	10	11	2	1	0	1	1	3	7	0	221
OG0000019	0	2	2	4	7	4	2	6	6	4	6	9	10	1	7	6	2	7	5	5	4	5	3	3	3	5	8	4	4	4	4	4	4	4	5	2	4	5	5	4	1	5	4	9	8	4	2	212
OG0000020	1	0	2	1	1	5	5	4	4	1	3	3	4	4	0	4	6	3	5	3	8	9	7	6	7	6	7	7	5	4	2	11	5	4	5	7	6	3	5	6	6	6	3	5	4	1	1	205
OG0000021	0	1	2	10	8	9	1	9	8	10	8	1	1	9	0	0	0	0	6	5	6	8	6	7	4	4	2	3	2	4	4	4	4	4	8	5	5	5	7	2	1	1	1	1	1	10	6	203
OG0000022	2	2	3	4	5	4	4	5	5	4	3	3	3	3	4	6	6	6	6	4	3	3	4	3	4	4	5	3	6	3	3	5	3	3	3	3	6	6	6	5	5	5	5	5	5	4	3	195
OG0000023	19	9	13	3	3	3	1	4	3	3	3	1	2	16	5	4	0	0	3	5	4	7	7	7	7	3	1	4	2	4	2	3	4	2	3	4	3	3	3	1	1	2	2	2	2	3	3	189
OG0000024	2	3	1	2	2	3	4	2	2	2	1	4	4	4	5	3	4	4	7	6	7	4	5	5	5	7	2	5	2	6	6	3	4	6	7	4	7	7	7	3	2	3	3	3	3	3	4	188
OG0000025	2	3	5	2	4	1	4	4	2	2	3	1	3	30	3	3	1	0	5	2	2	5	9	5	1	1	5	4	8	3	3	4	5	3	5	2	5	1	1	4	4	4	4	3	2	2	5	180
OG0000026	4	1	1	4	5	4	3	5	5	4	3	7	8	2	7	4	6	6	2	2	2	1	1	2	1	2	5	4	3	4	4	5	4	4	2	1	2	2	2	6	2	7	6	5	7	4	4	175
OG0000027	4	0	2	4	3	4	4	3	3	4	4	3	5	0	3	8	1	1	5	5	4	11	3	4	3	5	3	5	2	6	6	3	6	6	4	5	4	4	4	2	2	2	2	2	2	4	4	174
OG0000028	3	1	1	6	4	6	5	4	4	6	5	2	3	3	3	3	3	3	1	4	2	2	1	4	2	4	7	2	6	2	2	7	2	2	2	2	4	3	3	6	5	6	8	6	6	6	2	174
OG0000029	1	1	2	4	6	4	6	6	6	4	3	7	8	3	4	1	9	9	3	3	3	3	3	3	2	3	5	0	5	0	0	5	0	0	3	2	3	3	3	5	5	6	5	5	5	4	1	172
OG0000030	2	0	2	1	2	1	2	2	2	1	2	2	2	1	4	1	3	3	6	5	5	7	5	5	5	6	3	6	4	6	6	6	6	6	6	5	6	7	7	2	3	3	3	3	3	1	2	171
OG0000031	1	1	6	3	4	3	6	4	4	3	7	5	8	4	0	5	2	3	2	5	4	3	4	3	4	2	5	2	4	2	2	5	2	2	2	2	3	2	2	4	8	8	4	2	5	5	3	170
OG0000032	1	0	3	5	4	5	2	4	4	5	3	4	4	3	2	1	3	3	4	4	4	6	4	4	4	4	8	4	3	4	4	3	4	4	5	3	5	5	5	2	3	1	2	1	1	5	5	167
OG0000033	0	0	1	10	6	10	2	6	5	11	7	2	2	5	6	3	2	2	3	4	3	4	3	3	2	5	5	2	2	2	2	2	2	2	5	3	5	2	3	3	2	2	2	2	1	9	2	167
OG0000034	7	2	3	4	6	4	1	6	6	4	5	0	0	4	0	0	0	0	6	7	5	6	6	5	5	5	1	5	1	4	4	1	4	4	6	6	6	6	6	1	1	1	1	1	1	4	2	163
OG0000035	3	1	1	3	3	3	1	3	3	3	1	7	7	2	2	3	1	3	4	3	3	4	3	3	3	3	8	2	4	3	3	8	2	3	4	1	3	4	4	5	5	4	5	5	5	3	4	161
OG0000036	2	0	1	5	4	5	3	4	4	5	4	3	4	2	1	2	3	4	3	2	3	4	3	3	2	3	3	3	4	3	3	4	3	3	3	2	4	4	4	6	5	4	5	5	6	5	3	161
OG0000037	1	0	1	2	2	2	3	2	2	2	2	4	5	13	1	4	3	2	5	6	8	7	8	7	6	6	2	0	5	0	0	2	0	0	6	5	7	6	6	3	3	2	2	1	1	2	3	160
OG0000038	0	3	1	2	3	2	8	3	2	2	2	6	6	3	3	4	4	4	4	5	5	5	4	4	4	4	2	5	1	5	4	3	4	4	5	4	4	3	3	3	2	2	3	2	2	2	2	158
OG0000039	0	1	1	5	6	5	0	6	6	5	5	2	2	4	0	1	3	2	5	2	4	4	4	4	4	5	3	6	2	5	6	2	6	6	4	2	4	5	5	2	2	2	1	1	2	5	1	158
OG0000040	8	2	4	4	4	4	2	4	4	4	4	1	1	3	1	1	3	3	5	5	5	5	4	5	6	5	1	3	1	3	3	1	3	3	5	4	5	5	5	1	1	1	2	1	1	4	5	155
OG0000041	4	4	3	4	4	4	2	4	4	4	2	2	2	2	1	2	3	3	6	6	5	5	5	3	4	4	1	3	1	5	4	1	5	2	5	6	4	5	5	1	1	1	1	1	1	4	4	153
OG0000042	0	0	0	0	0	0	3	0	0	0	0	2	2	0	0	1	0	0	11	5	7	12	10	9	11	5	3	0	5	0	0	4	0	0	10	5	8	10	9	4	4	3	2	2	3	0	3	153
OG0000043	4	3	3	1	5	1	2	3	3	1	3	5	4	4	3	4	7	6	3	4	3	6	5	3	4	2	6	2	6	2	2	6	2	2	2	2	3	3	3	1	4	4	3	2	2	1	2	152
OG0000044	2	0	0	3	3	3	5	3	3	3	3	3	3	2	2	1	3	4	4	2	4	5	3	3	3	5	4	3	5	3	4	5	4	4	4	2	2	2	2	5	3	3	5	4	5	3	5	152
OG0000045	0	9	2	5	5	5	2	5	5	5	2	3	4	7	1	2	1	1	4	1	2	3	4	4	3	3	3	3	3	3	3	3	2	2	2	3	4	4	5	3	3	3	3	3	3	5	1	152
OG0000046	2	2	3	4	4	4	2	4	4	4	3	3	3	2	3	1	3	3	4	4	4	4	3	3	3	4	2	4	1	3	4	1	4	4	3	2	4	4	4	4	2	4	4	3	3	4	4	151
OG0000047	2	0	7	18	13	16	0	14	11	17	5	0	0	5	0	0	0	0	3	0	1	1	2	2	2	1	0	2	0	2	2	0	0	2	2	1	0	2	0	0	0	0	0	0	0	17	1	151
OG0000048	3	1	1	2	2	2	4	2	2	2	2	3	3	1	3	3	4	4	5	4	5	4	4	4	3	5	3	3	2	4	5	3	5	5	5	4	6	6	6	1	1	1	2	2	2	2	3	149
OG0000049	2	1	2	5	5	5	1	5	5	5	3	2	2	3	1	0	3	3	4	4	4	4	4	4	4	4	4	2	3	3	3	2	4	3	4	3	4	4	4	2	2	2	2	2	2	5	4	149
OG0000050	2	2	2	2	2	3	2	3	4	2	4	3	3	2	1	4	4	4	3	2	4	5	4	4	4	3	3	3	3	4	4	3	4	5	4	3	4	4	4	3	3	4	3	2	4	2	2	149
OG0000051	4	1	4	3	3	3	2	3	3	3	3	1	1	3	2	1	4	4	5	4	5	4	4	5	5	5	2	5	1	5	4	1	5	4	5	4	5	5	5	1	1	1	1	1	1	3	4	149
OG0000052	2	0	4	4	2	4	5	2	2	4	2	3	3	5	3	1	2	2	2	3	4	3	3	5	3	4	3	2	4	2	2	4	2	2	3	2	3	3	3	4	4	4	4	4	4	4	6	146
OG0000053	15	7	1	8	8	6	2	10	6	7	6	1	2	30	0	0	0	0	4	0	1	0	0	0	0	0	2	0	1	0	0	2	0	0	0	1	0	0	0	4	2	2	2	2	2	6	5	145
OG0000054	1	0	1	3	1	3	5	1	1	3	5	6	6	8	1	3	7	4	2	2	3	3	2	3	2	2	5	1	6	1	2	6	1	2	3	1	2	2	2	6	5	6	3	3	4	3	2	144
OG0000055	4	2	3	4	4	4	3	4	4	4	4	2	2	3	1	5	3	3	5	1	5	3	3	4	4	4	3	0	3	0	0	3	0	0	5	2	4	4	5	4	3	2	3	3	3	4	4	143
OG0000056	1	2	2	3	6	3	2	5	6	3	5	4	5	2	3	3	2	4	3	2	3	2	2	2	2	3	3	6	2	4	4	3	5	4	3	2	3	3	3	1	1	1	3	4	4	3	1	143
OG0000057	0	2	2	3	4	3	1	4	4	3	4	4	4	2	1	2	4	4	3	4	4	3	4	3	4	4	2	4	2	4	4	2	4	4	4	4	4	4	4	2	2	2	2	2	2	3	2	143
OG0000058	3	4	3	3	3	3	3	3	3	3	3	3	3	3	3	3	3	3	2	3	3	3	2	3	2	3	3	3	3	4	3	3	3	3	3	2	3	3	3	4	3	3	2	3	3	3	3	139
OG0000059	2	1	3	3	3	3	3	3	3	3	3	3	3	3	3	3	3	3	3	3	3	3	3	3	3	3	4	3	2	2	3	3	3	3	3	3	3	3	3	4	2	4	3	4	3	3	3	139
OG0000060	1	0	0	3	3	3	4	3	3	3	2	1	1	2	3	2	1	1	7	5	7	5	6	5	5	5	2	1	3	1	1	2	1	1	5	5	5	6	7	2	2	2	2	1	1	3	5	139
OG0000061	0	0	2	1	2	2	3	2	2	1	2	3	3	3	4	2	3	4	4	4	6	2	5	5	4	3	3	2	4	2	3	4	2	3	3	1	4	4	4	5	2	3	5	5	4	1	3	139
OG0000062	1	0	0	10	10	10	1	10	9	10	5	4	4	0	0	1	2	2	1	1	1	1	1	1	1	1	2	1	2	1	1	2	1	1	1	1	1	1	1	3	4	3	4	4	5	11	0	137
OG0000063	1	1	3	3	4	3	2	4	5	3	4	2	3	2	2	2	3	3	6	3	5	5	3	4	2	3	2	3	2	2	2	2	2	2	3	3	3	4	4	3	2	5	2	2	2	3	3	137
OG0000064	1	0	0	2	4	2	0	4	4	2	5	2	2	2	0	4	3	3	8	4	8	7	5	5	6	7	1	1	1	1	2	1	1	1	9	5	5	5	5	1	1	1	1	1	1	2	1	137
OG0000065	3	2	0	3	3	3	2	3	3	3	2	3	3	3	1	4	2	2	4	2	3	3	3	3	3	4	4	2	4	2	2	4	2	2	3	3	4	4	4	4	3	3	4	3	4	3	2	136
OG0000066	2	0	2	3	2	3	3	2	2	3	3	3	3	3	3	3	3	4	4	5	4	4	2	2	1	3	4	4	4	3	3	5	4	3	3	1	3	3	3	3	2	2	3	3	3	3	2	136
OG0000067	1	0	0	5	3	5	0	3	3	5	2	3	3	3	3	1	3	4	6	1	6	3	2	2	1	5	3	1	2	1	1	2	1	1	4	2	6	6	6	3	2	1	3	4	4	5	4	135
OG0000068	5	11	6	3	4	3	2	4	4	3	4	3	3	5	1	2	1	1	3	3	4	2	2	3	3	2	2	2	3	2	2	2	2	2	3	1	3	3	3	2	2	2	2	2	2	3	3	135
OG0000069	2	2	2	3	2	3	2	2	2	3	4	1	1	2	5	1	5	5	4	3	4	4	4	4	4	4	2	4	0	3	3	1	4	3	4	4	4	4	4	2	2	1	2	2	2	3	3	135
OG0000070	1	1	2	3	3	3	3	3	3	3	2	3	3	2	2	3	2	2	3	3	3	3	4	3	3	3	3	2	2	4	4	3	4	4	3	3	4	3	3	3	3	3	3	3	3	3	2	134
OG0000071	0	3	0	1	1	2	4	1	1	1	2	3	3	0	1	3	6	5	6	6	7	4	3	4	4	5	2	5	2	4	4	3	3	3	4	3	4	5	4	2	2	1	1	1	2	1	2	134
OG0000072	1	0	3	4	3	4	2	3	3	4	3	5	5	2	2	3	3	3	3	3	3	4	3	3	3	4	3	2	2	1	2	2	2	2	4	2	3	2	3	2	2	2	4	3	3	4	3	132
OG0000073	2	7	0	4	4	4	3	4	4	4	4	1	1	1	0	1	2	2	3	4	3	3	2	5	3	2	2	3	0	4	4	2	4	4	4	3	3	3	3	3	3	1	2	3	2	4	2	132
OG0000074	2	4	5	3	3	3	0	3	3	3	3	3	4	4	2	3	2	2	3	3	3	3	3	3	3	3	2	4	2	3	3	2	5	3	3	3	2	3	3	2	2	2	2	2	2	3	3	132
OG0000075	0	0	0	4	4	3	0	4	3	4	5	0	0	0	0	0	0	0	9	7	7	9	7	6	6	5	0	1	1	1	1	1	1	1	9	6	8	6	7	0	0	0	0	0	0	4	1	131
OG0000076	2	3	4	2	3	3	3	3	3	3	3	3	4	6	1	3	2	2	1	2	2	2	2	3	2	2	3	3	3	3	3	3	3	3	2	2	3	3	3	3	3	3	3	3	3	3	3	130
OG0000077	3	16	1	4	4	4	1	4	4	4	3	3	3	1	7	3	3	3	1	2	1	4	2	2	2	2	3	0	3	1	1	3	2	1	1	0	2	2	2	3	3	1	3	2	2	4	3	129
OG0000078	2	1	3	2	3	2	2	3	3	2	2	2	2	0	5	4	2	2	5	3	4	3	3	4	3	4	2	2	1	2	2	3	2	2	5	4	5	5	5	3	3	3	2	1	2	2	2	129
OG0000079	3	1	1	1	1	1	3	1	1	1	1	1	1	1	3	0	2	2	6	5	6	4	5	5	4	5	1	3	1	5	5	1	5	5	6	5	6	6	6	1	1	0	1	1	1	1	2	128
OG0000080	2	2	5	4	4	4	2	4	4	4	4	4	4	3	3	1	1	1	1	1	1	1	1	1	1	1	4	3	3	3	3	3	3	3	1	1	1	1	1	5	5	3	3	5	5	4	4	128
OG0000081	1	2	1	1	2	1	3	2	2	1	2	3	4	4	9	5	6	7	2	1	2	2	2	2	2	2	4	2	1	1	2	3	2	2	2	2	3	3	4	3	3	3	5	5	5	1	1	128
OG0000082	0	3	1	1	1	1	2	1	1	1	2	2	2	1	0	2	4	4	5	5	5	6	6	6	5	5	2	2	2	2	2	2	2	2	4	4	5	4	4	2	2	2	2	2	2	1	4	126
OG0000083	1	2	2	2	7	2	2	7	3	2	5	2	2	2	2	4	1	1	2	2	2	3	2	2	2	2	4	4	1	3	4	4	4	4	2	2	2	2	2	3	2	1	4	2	2	2	4	124
OG0000084	0	8	0	3	0	3	0	0	0	3	4	2	2	6	1	3	0	0	8	3	8	7	6	2	2	5	2	2	1	2	0	2	2	2	6	4	3	5	5	1	1	1	2	2	2	3	0	124
OG0000085	2	3	0	4	5	4	1	5	5	4	3	2	3	2	0	3	2	2	4	3	4	4	3	3	2	5	1	1	1	2	2	1	2	2	4	3	5	4	6	1	1	1	1	0	1	4	2	123
OG0000086	4	1	1	2	2	2	5	2	2	2	0	5	5	2	3	1	2	2	3	5	3	4	1	2	1	5	3	0	3	0	0	4	0	0	4	2	5	5	5	3	3	2	4	3	3	2	4	122
OG0000087	2	2	2	3	3	3	2	3	3	3	3	2	2	2	3	2	3	3	3	3	3	3	3	3	3	3	2	3	2	3	3	2	3	3	3	1	3	3	3	2	2	2	2	2	2	3	3	122
OG0000088	6	1	3	2	3	2	3	3	2	2	2	4	4	3	1	3	2	2	2	1	3	3	3	3	2	2	4	3	3	2	1	3	3	2	3	2	3	2	2	3	3	3	3	3	3	2	2	122
OG0000089	3	6	2	3	2	3	4	2	2	3	3	5	5	2	4	3	2	2	2	2	2	2	2	2	3	2	2	2	3	1	2	2	2	2	1	1	2	2	2	4	3	2	4	2	4	3	2	121
OG0000090	1	21	1	6	7	4	0	7	5	5	5	3	3	9	1	0	0	0	5	1	3	2	4	3	2	2	1	0	0	0	0	1	0	0	3	4	3	2	2	0	0	0	0	0	0	4	1	121
OG0000091	2	2	5	3	6	4	1	5	5	3	4	1	1	5	1	1	0	0	3	3	2	3	2	2	2	2	2	3	2	4	4	2	4	4	4	3	1	2	1	2	2	2	2	1	1	3	4	121
OG0000092	2	1	1	2	3	2	2	3	3	2	3	2	2	3	2	2	3	3	3	4	3	3	4	3	3	3	5	2	3	2	2	5	2	2	3	3	1	3	3	3	2	2	4	1	3	2	1	121
OG0000093	0	0	1	2	2	2	1	2	1	2	3	2	2	1	3	1	2	2	5	4	4	4	4	4	3	4	3	2	4	1	2	3	2	2	3	1	4	4	4	4	3	3	4	3	4	2	2	121
OG0000094	3	6	6	3	4	3	1	3	4	3	5	0	0	1	0	1	1	1	3	2	3	6	3	3	4	3	1	4	1	2	2	1	2	2	5	3	4	3	3	1	1	1	1	1	1	3	6	120
OG0000095	0	0	1	2	2	2	1	2	2	2	4	2	2	3	2	1	3	3	3	5	2	4	4	4	4	3	3	4	2	4	4	3	4	4	4	1	3	3	3	2	2	2	2	1	1	2	3	120
OG0000096	3	1	3	2	3	2	2	2	3	2	5	2	2	4	2	2	1	1	3	2	3	3	3	3	3	3	3	2	3	2	2	4	2	2	3	2	3	3	3	3	3	2	3	2	3	2	2	119
OG0000097	1	2	2	2	2	2	2	2	2	2	2	2	2	2	2	2	5	3	2	2	3	5	4	4	2	2	3	3	3	1	2	5	2	2	2	2	2	2	2	3	4	3	3	3	2	2	2	116
OG0000098	1	2	2	3	3	3	2	3	3	3	3	2	2	2	1	2	1	1	3	4	3	3	3	3	3	3	2	3	1	3	3	2	3	3	3	3	3	3	3	2	2	2	2	2	2	3	2	116
OG0000099	2	3	3	2	2	2	2	2	2	2	2	2	2	4	1	3	2	2	2	2	2	3	3	3	2	2	3	4	4	5	3	3	4	3	2	1	2	2	2	2	3	4	1	2	2	2	2	115
OG0000100	3	1	2	0	3	0	1	2	3	0	2	3	3	3	2	3	2	2	2	2	2	4	4	4	3	2	3	2	3	2	2	3	2	2	3	2	3	3	3	3	2	4	3	4	4	0	3	114
OG0000101	0	3	4	4	4	4	0	4	4	4	4	3	3	3	2	0	1	1	3	3	4	2	2	3	2	2	2	2	2	2	2	2	2	2	2	2	3	3	3	2	2	1	2	2	2	4	1	114
OG0000102	1	0	0	1	1	1	0	1	1	1	2	4	4	0	3	4	3	4	7	5	4	4	4	4	4	5	2	1	1	1	1	3	1	1	5	4	3	4	5	1	1	2	3	2	2	1	1	113
OG0000103	3	2	2	1	1	1	2	1	1	1	3	2	3	3	1	2	2	2	3	5	4	3	3	3	2	3	3	4	1	4	4	2	4	4	3	2	3	3	3	2	2	2	1	1	2	1	2	112
OG0000104	5	1	3	1	2	1	4	2	2	1	1	2	4	1	3	2	4	5	4	3	2	2	3	3	5	1	4	2	3	1	1	3	2	1	1	0	1	1	1	4	4	4	3	2	2	1	4	112
OG0000105	3	6	5	3	4	3	5	4	3	3	4	2	2	9	1	1	2	2	3	1	2	2	2	2	2	1	3	1	0	1	1	2	1	1	1	0	2	3	3	3	2	2	1	1	1	3	2	111
OG0000106	2	2	4	4	4	4	1	4	4	4	2	3	2	4	4	4	2	2	1	2	2	2	1	2	1	1	1	3	0	4	4	1	4	4	2	2	2	2	2	1	1	1	1	1	1	4	2	111
OG0000107	2	0	0	5	3	5	0	3	3	5	7	2	2	0	0	2	5	5	3	3	4	4	4	4	4	3	1	2	0	1	1	0	1	1	2	4	2	3	4	0	0	0	0	0	0	5	6	111
OG0000108	1	0	2	2	2	2	3	2	2	2	3	3	3	3	2	2	2	4	3	2	3	1	1	2	2	3	2	4	2	3	3	2	3	3	3	1	3	3	3	2	2	2	3	2	3	2	2	110
OG0000109	0	0	1	2	4	2	0	4	4	2	6	1	1	3	0	1	3	3	3	4	4	3	4	4	4	3	2	0	4	1	1	2	1	1	4	3	3	3	3	2	2	2	2	2	2	2	1	109
OG0000110	0	0	0	5	3	5	2	3	3	5	7	0	0	8	1	0	2	2	1	1	1	1	1	1	1	1	4	4	3	4	4	3	4	4	2	2	1	1	1	1	3	2	1	3	3	5	0	109
OG0000111	2	0	2	3	3	3	3	3	3	3	1	4	4	3	2	4	3	4	5	3	3	1	1	1	1	2	3	0	3	0	0	3	0	0	4	1	2	2	2	3	2	2	2	2	3	3	4	108
OG0000112	0	2	0	4	5	4	1	5	5	4	5	0	0	0	1	2	1	2	3	2	3	3	1	1	1	4	0	5	0	6	7	0	6	7	1	1	2	3	3	1	0	1	0	0	0	4	2	108
OG0000113	0	2	1	2	1	2	0	1	1	2	1	4	4	3	4	3	4	3	1	2	2	4	4	4	3	2	2	1	2	2	2	3	2	2	3	3	2	2	2	3	3	2	3	3	3	2	1	108
OG0000114	2	3	2	2	2	2	2	2	2	2	2	2	2	3	2	2	2	2	3	3	3	2	2	2	2	2	2	3	2	3	3	2	3	3	2	2	3	3	3	2	2	2	2	2	2	2	2	107
OG0000115	0	0	0	3	7	3	0	7	7	3	5	0	0	0	0	0	0	0	6	3	6	5	6	6	7	4	1	0	0	0	0	0	0	0	5	6	4	5	4	0	0	0	0	0	0	3	1	107
OG0000116	1	1	2	1	2	1	2	2	2	1	2	3	3	3	4	1	2	2	2	2	2	2	2	2	2	2	3	5	2	5	5	3	5	5	2	2	2	2	2	2	2	2	1	1	2	1	1	106
OG0000117	4	2	1	2	1	2	3	1	1	2	2	4	4	1	5	0	6	6	2	2	2	3	1	1	1	3	3	0	2	0	1	3	0	1	2	2	2	2	3	3	2	4	2	4	4	2	2	106
OG0000118	0	11	4	7	8	7	0	8	3	7	7	0	0	26	0	0	0	0	1	0	1	0	0	0	0	0	0	0	0	1	2	0	0	2	3	0	0	0	0	0	0	0	0	0	0	8	0	106
OG0000119	0	1	1	8	8	8	1	8	8	8	7	0	0	0	0	0	0	0	3	2	3	2	2	2	2	3	0	2	0	1	1	0	1	1	3	3	3	3	3	0	0	0	0	0	0	8	0	106
OG0000120	0	1	0	3	2	3	0	2	2	3	4	2	2	2	0	1	1	1	2	1	2	3	3	3	3	4	2	5	2	4	5	2	5	5	3	1	2	3	3	2	2	2	1	1	2	3	1	106
OG0000121	2	0	1	0	1	0	3	1	1	0	1	3	3	0	4	2	4	4	1	0	3	4	2	2	2	2	2	3	1	5	4	3	5	5	5	1	2	2	2	2	2	2	4	3	3	0	3	105
OG0000122	5	5	2	3	2	3	1	2	3	3	2	1	1	1	1	1	2	2	4	2	4	3	3	4	5	3	2	2	1	1	1	1	2	1	3	2	3	3	3	1	1	1	1	1	1	3	2	104
OG0000123	2	0	6	4	4	4	2	4	4	4	7	1	1	4	2	2	1	1	2	0	2	2	2	2	0	2	0	3	1	3	3	1	2	3	2	2	2	2	2	1	1	1	1	1	1	4	2	103
OG0000124	2	3	2	2	2	2	2	2	2	2	2	2	2	2	2	2	2	2	2	4	3	3	2	2	2	2	2	4	2	2	2	2	3	2	2	3	2	2	2	2	2	2	2	2	2	2	2	103
OG0000125	2	2	4	1	2	2	3	2	2	1	1	2	2	2	2	3	3	3	2	2	3	3	3	2	2	2	2	3	2	2	2	2	3	2	2	2	2	2	2	2	2	3	2	3	2	1	2	103
OG0000126	1	0	2	2	2	2	0	2	1	3	0	1	2	4	2	1	3	3	0	0	0	0	0	0	0	0	6	2	4	2	4	5	3	5	0	0	0	0	0	6	6	5	6	6	6	3	2	102
OG0000127	0	0	0	5	5	6	2	5	4	5	3	2	2	0	1	2	0	1	2	4	5	3	2	1	2	5	0	0	0	0	0	0	1	0	4	7	5	6	7	0	0	0	0	0	0	4	1	102
OG0000128	2	0	0	3	3	3	1	3	3	3	2	3	3	1	1	1	3	3	4	2	4	4	3	3	3	4	1	2	1	2	2	1	2	2	3	1	4	4	4	0	0	0	1	0	0	3	3	101
OG0000129	2	8	2	2	2	2	0	2	2	2	3	0	1	6	0	1	0	0	3	4	6	2	3	2	3	2	2	4	1	2	2	0	3	2	3	3	4	6	5	0	1	0	0	0	0	2	1	101
OG0000130	1	22	1	4	5	2	0	5	3	3	1	1	1	17	0	2	0	0	4	1	3	2	3	3	2	2	0	0	0	0	1	1	1	1	1	0	5	1	1	0	0	0	0	0	0	0	1	101
OG0000131	2	0	0	4	5	4	1	5	5	4	2	0	0	5	4	0	1	2	4	2	2	2	2	2	1	3	1	3	2	3	3	1	3	3	1	2	2	2	2	1	1	1	1	1	1	4	0	100
OG0000132	3	0	1	3	2	4	1	2	2	3	4	4	4	1	2	1	3	2	2	1	4	3	3	2	3	2	1	4	1	2	2	1	2	2	3	2	2	2	2	1	1	1	1	1	1	3	3	100
OG0000133	2	2	0	3	2	3	2	2	2	3	2	6	6	2	3	4	0	1	2	3	1	1	1	2	1	1	1	2	0	2	2	3	2	2	3	0	1	3	3	4	1	1	3	1	3	3	3	100
OG0000134	2	0	2	2	2	2	1	2	2	2	2	2	2	2	1	2	2	2	2	4	3	2	2	3	2	3	3	3	2	2	2	2	4	2	2	2	2	2	2	2	2	2	2	2	2	2	2	99
OG0000135	3	0	2	1	1	1	0	1	1	1	1	2	2	3	1	1	4	4	3	2	3	4	2	2	2	3	0	5	0	6	6	0	5	6	3	3	3	3	3	0	0	0	0	0	0	1	5	99
OG0000136	5	10	2	1	2	1	2	2	1	1	1	2	2	2	2	2	2	3	2	2	2	2	2	3	2	3	2	1	2	2	2	2	2	2	2	1	1	2	2	3	3	1	2	2	2	1	1	99
OG0000137	1	2	0	3	3	3	2	3	3	3	1	2	2	0	0	2	1	1	3	3	3	2	2	2	2	3	3	1	2	2	2	2	2	2	2	3	3	3	3	2	2	2	2	2	2	3	2	99
OG0000138	0	2	2	2	3	2	1	3	3	2	3	2	2	2	2	0	0	0	3	3	3	3	3	0	1	3	3	2	2	3	3	3	3	3	3	3	2	2	3	2	1	2	2	2	1	2	2	99
OG0000139	0	0	16	3	13	2	0	16	3	6	2	0	0	2	0	0	0	0	2	0	3	1	1	0	0	2	0	1	0	2	2	0	1	2	2	1	2	2	1	1	0	0	0	0	0	10	0	99
OG0000140	1	0	1	1	1	1	3	1	1	1	1	1	1	5	2	2	2	3	1	3	2	5	3	3	2	5	4	1	2	1	1	2	1	1	2	2	1	2	2	3	3	6	2	5	2	1	2	98
OG0000141	3	1	0	0	1	0	4	1	0	0	0	1	1	3	0	3	4	5	2	0	3	4	5	5	4	1	2	2	1	2	4	2	4	4	6	1	4	3	1	2	1	1	2	1	2	0	2	98
OG0000142	2	0	3	3	3	3	1	3	3	3	1	2	2	3	2	3	3	3	2	2	2	1	2	2	2	2	2	3	1	3	3	1	3	3	2	2	2	2	2	1	1	1	1	1	1	3	1	97
OG0000143	1	1	3	2	3	2	2	3	2	2	2	2	2	1	0	2	2	2	2	2	3	2	2	2	2	2	2	3	2	2	2	3	4	2	2	2	2	2	2	2	2	2	2	2	2	2	2	97
OG0000144	1	0	1	2	2	2	1	2	2	2	1	2	2	2	1	0	3	2	3	3	3	3	4	4	4	3	2	4	0	3	3	0	3	3	3	3	3	3	3	2	1	1	1	0	0	2	2	97
OG0000145	3	0	1	2	1	2	1	1	1	2	2	4	4	3	2	0	2	2	3	3	1	2	2	1	0	2	2	1	2	2	2	2	3	2	1	1	3	3	3	3	3	3	3	3	3	2	2	96
OG0000146	5	0	0	1	1	1	2	1	1	1	2	3	4	1	0	0	1	1	3	0	3	2	2	2	0	4	1	4	1	5	5	1	3	5	3	1	4	4	4	3	2	2	2	2	2	1	0	96
OG0000147	3	6	3	2	2	2	1	2	2	2	2	2	2	2	1	1	2	2	2	2	2	3	3	3	3	2	3	1	1	1	1	3	1	1	2	1	2	2	2	2	2	2	2	2	2	2	2	96
OG0000148	3	2	2	2	2	2	2	2	2	2	2	2	2	2	2	2	2	2	2	2	2	2	2	2	2	2	2	2	2	3	2	2	2	2	2	2	2	2	2	2	2	2	2	2	2	2	2	96
OG0000149	6	2	3	2	2	0	2	2	1	2	2	2	2	2	2	2	2	2	2	0	4	2	2	2	2	2	2	2	3	1	2	2	3	2	2	1	2	2	2	2	2	2	2	2	2	2	2	96
OG0000150	1	1	1	1	3	1	2	3	3	1	1	3	3	1	2	0	2	3	2	0	4	4	4	4	4	2	0	2	0	2	2	0	2	2	2	1	4	4	4	2	2	2	2	1	2	1	3	96
OG0000151	1	0	2	2	2	2	3	2	2	2	2	2	2	2	1	2	3	3	3	2	2	2	2	2	2	2	1	2	2	2	2	2	2	2	2	2	3	3	3	2	2	2	2	2	2	2	2	96
OG0000152	2	2	2	2	2	2	2	2	2	2	2	2	2	2	2	2	3	3	3	2	2	2	2	2	2	2	0	3	2	3	2	1	2	2	2	2	2	2	2	2	2	2	2	2	2	2	2	96
OG0000153	2	3	2	2	2	2	2	2	2	2	2	2	2	2	2	2	2	2	2	1	2	2	2	2	2	2	2	1	2	2	2	3	3	2	2	2	2	2	2	2	2	2	2	2	2	2	2	95
OG0000154	2	2	2	2	2	2	2	2	2	2	2	2	2	2	2	2	2	2	2	2	2	2	1	1	2	2	3	3	2	2	2	3	2	2	2	2	2	2	2	2	2	2	2	2	2	2	2	95
OG0000155	2	1	2	2	2	2	2	2	2	2	2	2	2	2	2	2	2	2	2	2	3	2	2	2	2	2	2	2	2	2	2	2	3	2	2	2	2	2	2	2	2	2	2	2	2	2	2	95
OG0000156	2	2	2	2	2	2	2	2	2	2	2	2	2	2	2	2	2	2	2	2	2	2	2	2	2	2	2	3	2	2	2	2	2	2	2	2	2	2	2	2	2	2	2	2	2	2	2	95
OG0000157	2	1	1	3	2	3	1	2	2	2	2	2	2	2	2	2	2	2	1	2	2	1	1	1	1	1	3	4	2	4	4	2	4	4	2	1	1	1	1	2	2	2	2	2	2	3	2	95
OG0000158	2	2	2	2	2	2	2	2	2	2	2	2	2	3	2	2	2	2	2	2	2	2	2	2	2	2	2	2	2	2	2	2	2	2	2	2	2	2	2	2	2	2	2	2	2	2	2	95
OG0000159	1	0	2	2	2	2	2	2	2	2	2	3	2	2	2	2	2	2	2	2	2	2	2	2	2	2	3	2	2	3	2	3	2	2	2	2	2	2	2	2	2	2	2	2	2	2	2	95
OG0000160	0	0	0	4	5	4	3	5	5	4	3	1	1	0	1	3	3	3	1	2	2	3	3	2	1	3	2	0	2	0	0	2	0	0	2	1	3	3	3	2	2	1	2	2	2	4	0	95
OG0000161	2	2	2	2	2	2	2	2	2	2	2	2	2	2	2	2	2	2	2	2	2	2	2	2	2	2	2	2	1	2	2	3	2	2	2	2	2	2	2	2	2	2	2	2	2	2	2	94
OG0000162	1	1	2	2	4	2	0	4	4	2	2	1	1	2	1	1	1	1	4	4	3	2	2	2	1	3	1	2	1	3	3	1	3	3	2	0	4	4	4	1	1	1	2	1	1	2	1	94
OG0000163	2	2	2	2	2	2	2	2	2	2	2	2	2	2	2	2	2	3	3	2	2	2	2	2	2	2	2	2	0	2	2	3	2	2	2	2	2	2	2	2	2	1	2	2	2	2	2	94
OG0000164	2	1	2	2	2	2	2	2	3	2	2	2	2	2	2	2	2	2	2	1	2	2	2	2	2	2	2	2	2	2	2	3	2	2	2	2	2	2	2	2	2	2	2	2	2	2	2	94
OG0000165	1	2	0	2	3	2	2	3	3	2	2	1	1	1	1	1	2	2	3	4	4	3	2	2	2	3	2	3	2	2	2	1	4	2	2	2	2	2	2	1	3	2	1	1	1	2	1	94
OG0000166	2	0	1	3	2	3	0	2	2	3	2	3	3	0	0	4	4	4	2	1	1	2	2	2	2	3	3	1	2	1	1	3	1	1	1	1	1	1	1	3	2	2	3	3	3	3	4	94
OG0000167	0	2	2	2	3	2	2	3	3	2	3	1	2	0	1	2	2	3	3	2	4	4	1	1	1	4	3	2	1	2	2	3	2	2	2	1	2	2	2	1	1	2	2	2	1	2	2	94
OG0000168	3	0	1	0	1	0	2	1	1	0	2	2	2	1	3	1	0	0	3	2	2	3	2	2	2	3	2	4	3	4	4	2	4	4	3	1	3	3	3	2	2	2	2	2	2	0	2	93
OG0000169	0	0	1	3	3	3	2	3	3	3	3	3	3	1	2	1	0	0	1	2	2	1	1	2	1	2	4	2	2	2	2	3	3	2	2	1	2	2	2	2	2	2	3	2	2	3	2	93
OG0000170	2	2	2	2	2	2	2	2	2	2	2	2	2	2	1	2	2	2	2	2	2	2	2	2	1	2	2	2	2	2	2	2	2	2	2	2	2	2	2	2	2	2	2	2	2	2	2	92
OG0000171	2	0	2	2	2	2	2	2	2	2	2	2	2	2	2	0	2	2	2	2	2	2	2	2	2	2	4	2	2	2	2	2	2	2	2	2	2	2	2	2	2	2	2	2	2	2	2	92
OG0000172	3	3	1	1	2	1	4	2	1	1	2	3	4	1	1	4	2	2	3	0	3	1	1	0	0	1	4	4	3	3	2	3	3	3	1	0	1	0	0	2	2	3	4	3	2	1	1	92
OG0000173	1	0	1	2	2	2	2	2	2	2	3	2	2	2	3	1	0	1	1	1	2	2	1	2	2	2	4	2	4	2	2	4	1	2	2	0	2	2	2	3	1	2	3	3	4	2	2	92
OG0000174	0	3	2	2	2	2	2	2	2	2	1	2	2	0	1	2	3	2	1	3	2	2	2	2	2	2	1	2	1	3	3	2	2	3	3	2	2	2	2	3	2	1	2	2	2	2	2	92
OG0000175	1	1	2	2	2	2	2	2	2	2	2	2	2	2	1	2	2	2	2	2	2	2	2	2	2	2	2	3	2	2	2	2	2	2	2	1	2	2	2	2	2	2	2	2	2	2	2	91
OG0000176	2	1	0	1	1	1	0	1	1	1	1	4	4	5	3	0	1	2	3	0	2	3	2	3	3	2	2	3	2	3	3	2	3	3	4	1	2	2	2	2	1	1	2	2	2	1	1	91
OG0000177	2	1	1	2	3	2	1	4	2	2	2	2	2	2	1	1	1	1	3	2	3	3	3	3	2	2	1	4	0	3	3	2	3	3	2	1	2	2	2	1	1	1	1	1	1	2	2	91
OG0000178	0	4	0	0	2	1	1	2	2	0	1	3	3	1	3	1	1	1	2	1	1	2	3	3	3	1	1	3	1	2	4	1	3	4	3	0	4	3	3	3	3	2	3	3	3	0	0	91
OG0000179	3	1	1	2	3	2	0	3	3	2	1	4	4	1	3	4	1	2	2	1	3	2	1	1	1	1	2	1	0	2	2	2	1	2	2	1	1	2	2	2	2	2	2	3	3	2	2	90
OG0000180	1	0	2	2	2	2	0	2	2	2	2	2	2	2	2	2	2	2	2	2	2	3	2	2	2	2	2	2	2	2	2	2	2	2	2	2	2	2	2	2	2	2	2	2	2	2	2	90
OG0000181	1	1	2	2	3	1	1	3	3	2	3	2	2	2	2	2	1	1	1	1	2	0	0	0	0	1	4	3	3	3	3	3	3	3	1	0	2	3	4	2	2	2	2	2	2	2	2	90
OG0000182	0	2	0	1	2	1	4	2	2	1	1	4	4	2	3	2	3	3	2	1	1	2	2	2	2	2	3	3	2	2	2	2	3	3	2	0	1	1	1	2	2	1	2	2	2	1	2	90
OG0000183	0	1	1	3	3	3	1	3	3	3	3	1	1	1	1	1	1	1	3	3	3	3	3	3	3	3	1	1	1	1	1	1	1	1	3	3	3	3	3	1	1	1	1	1	1	3	3	90
OG0000184	1	2	2	2	2	2	2	2	2	2	2	2	2	2	1	2	1	1	2	2	3	2	2	2	1	2	2	3	1	2	2	2	4	2	2	2	2	2	2	2	2	2	1	1	1	2	2	89
OG0000185	4	3	1	1	1	1	3	1	1	1	1	7	7	1	3	5	5	4	1	2	2	1	1	1	1	1	2	1	2	1	1	2	1	1	1	1	1	1	1	2	2	2	2	2	2	1	0	89
OG0000186	2	2	0	2	3	2	0	3	3	2	2	2	2	0	1	0	1	1	3	5	4	5	3	2	1	3	0	4	0	4	3	0	4	3	2	1	3	3	3	0	0	0	0	0	0	2	3	89
OG0000187	1	1	2	2	2	2	2	2	2	2	2	2	2	2	2	2	2	2	2	1	2	2	2	2	2	2	2	2	2	2	2	2	2	2	2	1	2	2	2	2	2	2	2	1	2	2	2	89
OG0000188	3	2	1	2	2	2	1	2	2	2	2	1	1	2	1	1	2	2	2	2	2	3	2	2	2	2	2	2	2	2	2	2	2	2	2	1	2	2	2	2	2	2	2	2	2	2	2	89
OG0000189	2	3	2	2	2	2	2	2	2	2	2	2	2	2	2	2	2	2	2	1	2	2	2	2	2	2	1	3	1	2	2	2	1	2	2	1	1	1	2	2	2	2	2	2	2	2	2	89
OG0000190	2	0	0	0	0	0	6	0	0	0	0	0	0	4	0	3	7	5	3	0	3	3	3	3	3	1	1	3	1	4	5	1	5	5	5	0	5	2	2	0	0	0	1	0	2	0	1	89
OG0000191	1	0	1	1	1	1	1	1	1	1	1	1	1	1	2	1	1	1	1	2	1	3	2	2	2	1	7	1	4	2	1	8	2	1	1	1	1	2	1	3	5	6	3	3	3	1	1	89
OG0000192	0	0	2	1	1	1	3	1	1	1	2	1	1	1	3	3	3	3	1	2	2	2	2	2	2	2	2	3	0	3	3	3	3	3	2	2	2	2	2	3	3	3	3	0	1	1	2	89
OG0000193	0	4	0	1	3	1	1	3	3	1	3	1	1	1	3	0	2	2	1	2	2	2	1	2	1	1	1	5	1	5	5	1	5	5	2	2	2	2	2	1	1	1	1	1	1	1	1	88
OG0000194	0	0	1	2	2	2	1	2	2	2	2	2	2	2	1	2	2	2	2	3	2	2	2	2	2	2	2	3	2	2	2	2	2	2	2	2	2	2	2	2	2	2	2	2	2	2	1	88
OG0000195	2	0	0	2	1	2	1	1	1	2	2	3	3	2	0	2	0	0	1	1	3	1	2	2	1	3	1	4	1	5	5	2	5	5	2	1	1	1	2	2	1	1	3	2	2	2	1	87
OG0000196	1	1	2	2	2	2	2	2	1	2	2	2	3	2	0	2	0	0	2	2	2	2	2	3	2	2	2	2	2	2	2	2	2	2	2	2	2	2	2	2	2	2	2	2	2	2	2	87
OG0000197	1	3	0	2	1	2	3	1	1	2	3	10	10	1	3	2	1	1	0	0	1	1	1	3	2	0	4	0	2	0	0	4	0	0	1	0	1	1	1	4	3	1	1	3	3	1	2	87
OG0000198	0	0	2	2	2	2	1	2	2	2	1	1	1	3	1	1	1	1	5	5	4	3	3	4	1	3	2	1	1	1	1	2	1	1	2	3	3	2	2	1	1	3	1	1	1	2	2	87
OG0000199	2	2	1	3	4	3	3	4	4	3	3	1	2	3	1	1	6	6	2	1	2	2	2	2	2	2	0	0	0	1	1	0	1	1	2	2	2	2	2	0	0	0	0	0	0	3	2	86
OG0000200	1	0	1	2	2	2	2	2	2	2	2	5	5	1	3	3	2	2	1	1	1	1	1	1	1	1	3	2	1	2	2	3	2	2	1	1	1	1	1	2	0	3	3	3	3	2	1	86
OG0000201	1	0	0	2	2	2	0	2	2	2	2	0	0	4	0	2	0	0	3	5	4	3	3	3	3	3	0	1	0	2	2	0	1	2	0	6	3	3	3	3	0	3	2	2	3	2	0	86
OG0000202	1	2	1	3	3	3	2	3	3	3	2	2	2	4	4	1	3	3	3	2	2	1	1	1	1	3	2	0	1	0	1	2	0	0	2	2	3	2	2	1	1	1	1	1	1	3	1	86
OG0000203	2	1	2	2	2	2	1	2	2	2	2	2	2	2	2	1	1	1	1	2	2	1	1	1	1	1	2	4	2	4	3	2	3	3	1	1	1	1	1	2	2	3	2	2	2	2	1	85
OG0000204	2	0	1	2	2	2	1	2	2	2	2	3	3	3	4	2	1	2	3	0	4	3	1	3	1	3	1	1	0	1	1	0	1	1	3	2	3	3	3	1	1	0	1	2	2	2	2	85
OG0000205	4	1	2	2	2	2	1	2	2	2	2	1	1	2	3	1	3	3	2	2	2	2	2	2	2	2	2	2	1	1	2	1	2	2	2	2	2	2	2	1	1	1	1	1	1	2	2	85
OG0000206	2	1	2	2	2	2	1	2	2	2	2	1	1	2	0	2	1	1	2	2	2	2	2	2	2	2	2	2	1	2	2	2	2	2	2	2	2	2	2	2	2	2	2	2	2	2	2	85
OG0000207	0	1	2	1	0	1	3	0	0	1	0	3	3	2	1	2	2	2	1	1	2	1	1	1	1	2	3	3	0	4	3	3	5	4	2	2	2	2	2	2	3	1	3	2	2	1	2	85
OG0000208	0	0	1	2	3	2	0	3	3	2	3	1	1	0	0	1	3	3	2	3	5	2	2	2	2	4	1	2	1	2	2	1	2	2	2	2	3	3	3	1	1	1	1	1	1	2	1	85
OG0000209	1	0	0	2	0	2	0	0	0	2	1	3	3	1	3	3	4	4	2	0	2	2	2	2	2	2	1	2	1	2	2	3	2	2	2	0	4	2	4	3	2	2	1	2	2	2	0	84
OG0000210	1	5	0	2	2	2	3	2	2	2	1	3	3	1	2	3	2	2	0	0	3	0	0	1	0	0	3	3	3	3	3	3	2	3	0	0	0	0	0	2	2	2	3	3	4	2	1	84
OG0000211	0	0	2	3	2	3	2	2	2	3	3	2	2	2	2	1	3	4	1	1	1	1	1	1	1	1	3	2	1	2	2	3	2	2	1	0	0	0	0	3	1	3	2	2	3	3	3	84
OG0000212	0	0	0	2	1	1	1	1	1	2	0	0	0	2	0	1	2	2	1	1	1	1	1	1	1	1	3	4	4	4	4	4	4	4	1	1	1	1	1	4	4	4	2	2	3	2	3	84
OG0000213	7	0	0	1	2	1	1	2	2	1	2	1	1	2	2	2	2	3	1	1	2	2	3	3	3	3	1	1	1	2	2	1	1	2	2	2	3	3	3	1	1	0	1	1	1	1	3	83
OG0000214	1	0	1	2	2	2	2	2	2	2	2	2	2	1	1	2	2	2	2	2	2	2	2	2	2	2	2	1	0	2	2	2	1	2	2	2	2	2	2	2	2	2	2	2	2	2	1	83
OG0000215	1	2	1	2	2	2	1	2	2	2	2	1	1	2	1	1	1	1	2	2	2	2	2	2	2	2	3	2	1	2	2	2	2	2	2	2	2	2	2	2	2	1	2	1	2	2	2	83
OG0000216	1	1	1	1	1	1	2	1	1	1	1	2	2	1	1	2	1	1	2	2	2	2	2	2	2	2	2	2	1	3	3	3	3	3	2	2	2	2	2	2	2	2	2	2	2	1	2	83
OG0000217	1	0	2	2	0	1	3	0	0	2	3	4	4	1	3	3	1	2	3	1	1	1	1	1	1	1	2	4	2	3	3	3	2	3	1	1	1	1	1	2	2	2	1	2	2	2	1	83
OG0000218	0	0	2	3	2	3	1	2	2	3	2	2	2	2	0	1	2	2	2	3	2	3	3	3	2	2	1	3	0	3	3	1	3	3	2	0	2	2	2	1	0	0	1	0	0	3	2	83
OG0000219	1	2	2	2	2	2	2	2	2	2	2	1	1	3	1	2	2	2	2	0	3	3	2	2	2	1	0	2	0	2	2	1	3	2	2	2	2	2	2	1	1	2	2	1	1	2	2	82
OG0000220	2	2	0	1	3	1	2	3	3	1	4	1	1	4	1	1	3	3	3	2	3	4	3	3	2	3	1	1	0	1	1	0	1	1	2	2	3	3	3	1	0	0	0	0	0	1	2	82
OG0000221	1	1	1	2	2	2	1	1	2	2	1	1	1	1	1	1	2	2	3	1	2	3	1	2	1	1	3	3	2	4	2	2	3	2	3	2	1	1	1	2	2	2	2	2	1	2	1	82
OG0000222	2	1	1	3	2	3	0	2	2	3	3	0	0	6	0	1	0	0	1	2	3	4	3	3	3	3	1	1	1	1	1	1	2	0	2	2	3	3	3	1	1	1	1	1	1	3	1	82
OG0000223	1	0	2	3	3	3	1	3	3	3	3	2	2	2	2	0	1	1	3	0	2	1	0	1	1	1	3	1	2	1	1	2	1	1	2	1	2	3	3	2	1	2	2	2	2	3	1	82
OG0000224	1	0	3	2	3	1	1	3	3	2	2	1	1	1	1	2	1	1	2	2	2	2	3	2	2	2	1	2	1	2	2	1	2	4	2	2	2	2	2	1	1	1	1	1	1	3	2	82
OG0000225	2	0	2	2	2	2	1	2	2	2	2	2	2	2	1	2	1	1	2	2	2	2	2	2	2	2	2	1	1	1	1	2	1	1	2	2	2	2	2	2	2	2	2	2	2	2	2	82
OG0000226	2	0	0	4	2	4	2	2	2	4	0	3	3	2	2	3	1	1	2	3	2	2	2	2	2	2	0	1	0	1	1	0	1	1	2	2	3	3	3	1	0	1	1	1	1	4	1	82
OG0000227	1	2	1	2	2	2	2	2	2	2	2	1	1	3	1	1	1	2	1	2	2	2	2	2	2	2	3	1	3	1	1	2	1	1	2	2	2	2	2	2	1	4	2	1	1	2	1	82
OG0000228	1	0	0	1	1	1	0	1	1	1	1	0	0	0	0	0	0	0	4	4	4	4	5	5	5	4	0	3	0	3	3	0	3	3	4	5	4	4	4	0	0	0	0	0	0	1	2	82
OG0000229	0	2	2	3	3	3	0	3	3	3	2	0	0	4	0	0	1	1	3	3	3	3	3	2	3	3	0	2	0	2	2	0	2	2	3	3	2	2	3	0	0	0	0	0	0	3	3	82
OG0000230	3	1	2	2	2	2	1	2	2	2	2	2	2	2	0	1	2	2	2	2	2	2	3	2	2	2	1	2	1	2	2	2	2	2	2	1	2	2	2	1	1	0	1	1	1	2	2	81
OG0000231	1	0	2	2	2	2	2	2	2	2	2	2	2	1	2	1	2	2	2	1	2	3	3	2	3	2	1	1	1	2	2	1	2	2	2	2	2	2	2	1	1	1	1	1	1	2	2	81
OG0000232	1	2	1	2	1	2	1	1	1	2	2	1	1	2	2	1	1	1	3	3	2	2	2	2	2	2	2	3	0	3	2	2	3	3	2	2	2	2	2	1	1	1	1	1	1	2	2	81
OG0000233	1	0	2	2	2	2	1	2	2	2	2	1	1	2	0	1	0	0	2	2	2	2	2	2	2	2	2	2	2	2	2	2	2	2	2	2	2	2	2	2	2	2	2	2	2	2	2	81
OG0000234	2	3	2	2	2	2	2	2	2	2	2	1	1	1	2	2	1	1	3	3	2	2	2	2	2	4	3	0	1	0	0	1	0	0	2	2	4	3	3	1	1	1	1	1	1	2	2	81
OG0000235	1	0	1	1	1	1	1	1	1	1	1	5	5	2	5	3	6	5	1	1	1	1	1	1	1	1	2	1	2	1	1	2	2	1	1	1	1	1	1	2	2	2	2	2	2	1	2	81
OG0000236	0	8	1	2	2	2	1	2	2	2	3	2	2	3	0	2	1	1	0	0	0	1	0	0	0	0	2	2	1	3	4	2	3	3	2	0	0	0	0	4	1	2	3	4	4	2	2	81
OG0000237	0	1	0	2	3	2	2	3	3	2	2	1	1	2	0	2	2	2	3	2	2	3	3	3	3	2	1	1	1	1	1	2	1	1	3	2	2	3	3	1	1	0	1	0	1	2	2	81
OG0000238	2	1	1	2	2	2	1	2	2	2	2	1	3	1	2	3	4	4	1	1	2	1	1	1	1	1	2	1	2	1	1	2	1	1	1	0	1	1	1	3	1	3	3	1	3	2	3	80
OG0000239	2	5	0	1	2	1	7	2	2	1	1	5	5	1	2	4	2	2	0	1	1	0	0	1	0	0	3	1	2	1	1	3	1	1	0	0	0	0	0	3	3	2	3	3	4	1	0	80
OG0000240	2	3	1	1	2	1	2	2	1	1	1	2	2	2	2	2	2	2	2	1	2	2	1	2	0	2	2	3	2	2	2	2	2	2	2	1	1	2	2	2	2	1	2	1	2	1	1	80
OG0000241	0	0	0	5	6	5	0	5	7	5	4	0	0	0	0	0	0	0	2	2	4	2	2	2	2	2	0	3	0	1	2	1	2	2	2	1	3	2	2	0	0	0	0	0	0	4	0	80
OG0000242	3	3	3	2	2	2	1	2	2	2	2	1	1	1	1	2	1	1	2	2	2	2	1	2	1	1	0	4	0	3	4	0	5	4	2	2	2	2	2	0	0	0	0	0	0	2	2	79
OG0000243	2	0	0	2	2	2	2	2	2	2	2	0	0	0	0	0	1	2	1	4	2	2	3	2	2	2	2	2	0	0	2	2	2	2	2	3	2	3	2	3	2	2	2	2	2	2	1	79
OG0000244	1	2	1	1	2	2	1	2	3	1	1	2	2	2	1	1	1	1	2	2	2	4	2	3	1	2	1	2	0	2	2	1	2	2	2	3	2	2	2	1	1	1	1	2	1	1	3	79
OG0000245	0	4	1	2	3	2	1	3	3	2	2	3	3	3	1	0	2	2	3	4	3	3	2	2	3	3	0	1	0	1	1	0	1	1	4	2	2	2	2	0	0	0	0	0	0	2	0	79
OG0000246	2	3	2	2	2	2	1	2	2	2	1	2	2	1	2	2	2	2	1	1	1	2	2	1	2	1	3	2	2	1	1	3	2	1	1	1	0	0	1	2	2	2	2	2	2	2	1	78
OG0000247	1	1	1	0	1	0	2	1	1	0	3	2	2	2	2	2	2	2	2	0	2	2	2	2	2	3	2	2	2	2	2	2	2	2	3	0	2	2	3	2	2	2	2	2	2	0	0	78
OG0000248	1	1	1	3	2	3	1	2	2	3	2	2	2	2	1	1	2	2	2	3	3	2	2	2	2	2	0	1	0	1	0	1	1	1	3	3	4	3	3	1	0	0	0	0	0	3	2	78
OG0000249	2	1	1	1	1	1	2	1	1	1	0	1	1	4	2	2	2	3	2	2	3	2	1	2	1	1	3	1	2	1	1	2	1	1	2	2	1	2	2	2	2	3	2	2	2	1	2	78
OG0000250	3	5	0	1	1	1	2	1	1	1	1	2	3	2	2	0	2	1	1	2	2	1	1	2	1	1	2	2	2	3	2	2	3	2	2	1	1	1	1	2	2	2	2	2	2	1	1	78
OG0000251	1	1	1	2	2	2	2	2	2	2	2	1	2	1	2	2	2	2	2	2	2	2	2	2	2	2	1	0	1	1	1	2	1	1	2	1	2	2	2	2	1	2	2	2	2	2	1	78
OG0000252	0	2	1	1	0	1	0	0	0	1	1	3	3	1	1	0	1	2	0	0	0	1	0	0	0	0	4	3	3	5	4	3	5	5	1	0	0	0	0	4	4	3	4	4	4	1	2	78
OG0000253	0	0	1	2	0	2	1	0	0	2	2	1	1	0	1	0	2	2	2	2	2	2	2	2	2	2	2	3	1	3	3	2	3	3	2	2	2	2	2	2	2	2	2	2	2	2	1	78
OG0000254	2	2	2	1	1	1	1	1	1	1	2	2	2	2	1	2	1	1	2	1	2	2	2	2	1	2	2	2	1	1	1	3	1	1	2	2	2	2	2	2	2	2	2	2	2	1	2	77
OG0000255	2	1	2	2	1	2	2	1	1	2	1	1	1	1	1	2	1	1	1	3	3	1	1	1	1	2	2	5	2	1	1	3	1	1	2	1	2	3	2	2	1	2	1	2	1	2	2	77
OG0000256	4	2	0	2	2	2	0	2	2	2	1	2	2	2	0	1	4	4	1	1	1	2	2	2	2	2	1	1	0	2	2	1	2	2	2	0	2	2	2	1	2	2	1	1	1	2	1	77
OG0000257	3	0	0	0	3	0	1	2	3	0	1	3	3	1	1	1	1	2	2	3	2	3	3	3	3	2	3	0	2	0	0	2	0	0	3	2	2	2	2	1	1	2	2	3	3	0	1	77
OG0000258	1	1	1	1	1	2	1	2	2	1	1	1	1	1	0	1	0	1	4	2	5	4	3	2	2	3	1	1	1	1	1	2	1	1	5	3	4	4	2	1	1	1	0	1	0	1	1	77
OG0000259	1	0	2	1	1	1	2	1	1	1	1	2	3	1	0	1	3	1	1	2	2	4	2	3	3	1	2	1	2	3	2	2	2	2	1	2	1	1	1	2	2	2	2	2	1	1	2	77
OG0000260	1	0	3	1	2	1	2	2	2	1	2	2	2	2	2	2	2	2	1	0	4	2	2	2	2	3	1	1	1	1	1	1	1	1	3	1	3	2	3	1	0	2	3	0	0	1	3	77
OG0000261	0	1	1	0	0	0	2	0	0	0	1	4	3	3	2	2	2	2	2	2	3	3	2	2	2	2	1	3	0	3	3	1	3	3	3	3	2	2	2	1	1	1	1	1	1	0	1	77
OG0000262	0	0	0	1	1	1	2	1	1	1	3	2	2	2	1	1	0	0	3	1	3	3	3	3	3	3	1	2	0	1	2	1	2	2	3	3	3	3	3	2	1	1	1	1	2	1	1	77
OG0000263	1	0	1	2	2	2	1	2	2	2	2	1	1	1	1	1	1	1	2	2	2	2	3	2	2	2	1	3	1	2	2	1	2	2	2	3	2	2	2	1	1	1	1	1	1	2	2	76
OG0000264	1	1	1	2	2	2	1	2	2	2	2	0	0	3	2	1	2	2	2	2	2	2	2	2	1	2	1	2	1	2	2	1	2	2	2	1	3	2	2	1	1	1	1	1	1	2	2	76
OG0000265	1	2	1	1	1	1	1	1	1	1	1	4	4	1	5	1	2	2	1	1	1	1	0	1	0	1	4	1	3	1	1	3	1	1	1	1	1	1	1	3	3	3	2	3	2	1	2	76
OG0000266	1	0	0	1	2	0	0	3	2	2	3	2	2	8	5	2	1	1	0	3	3	1	1	2	1	1	1	2	1	1	2	1	1	2	2	2	0	2	2	1	1	1	1	1	1	4	0	76
OG0000267	0	3	0	1	1	2	2	1	1	1	1	2	2	1	4	1	2	2	2	1	1	1	2	2	1	2	1	2	2	1	3	1	1	4	3	0	2	2	2	3	1	1	2	2	2	1	1	76
OG0000268	0	1	1	1	1	1	1	1	1	1	1	1	1	1	1	1	1	1	3	4	6	4	4	3	4	2	1	3	1	2	0	1	2	1	2	2	2	2	2	1	1	1	1	1	1	1	1	76
OG0000269	0	0	1	1	2	0	1	2	1	1	1	1	1	1	1	1	0	0	2	2	2	3	2	3	3	2	2	4	0	2	3	3	3	2	2	4	2	2	2	2	2	2	1	0	1	2	1	76
OG0000270	0	0	1	2	2	2	1	2	2	2	3	2	2	1	1	0	2	2	2	3	2	3	2	2	2	2	2	1	2	1	1	2	1	1	2	2	2	2	2	1	1	1	2	1	1	2	1	76
OG0000271	1	6	20	1	1	1	1	3	1	1	3	1	1	7	0	0	0	0	2	2	2	2	2	0	2	0	1	0	0	0	0	1	0	0	2	2	0	0	2	1	1	1	1	1	1	1	0	75
OG0000272	1	1	1	2	2	2	1	2	2	2	2	1	1	1	1	1	1	1	3	2	3	3	1	1	1	3	1	2	1	1	2	1	1	2	3	1	2	2	3	1	1	1	1	1	1	2	3	75
OG0000273	1	5	2	2	2	2	2	2	2	2	2	2	2	3	1	2	1	1	1	2	1	1	1	1	1	1	2	1	1	1	1	2	1	1	1	2	1	1	1	2	2	2	2	2	2	2	0	75
OG0000274	2	0	1	3	2	2	0	2	0	2	3	0	0	8	0	0	0	0	1	0	1	4	5	6	2	2	0	4	1	4	6	0	7	6	0	1	0	0	0	0	0	0	0	0	0	0	0	75
OG0000275	0	0	2	2	1	1	0	1	1	3	0	0	3	4	0	1	1	1	0	0	0	1	0	0	0	0	5	2	4	2	2	6	2	3	1	0	0	0	0	3	4	4	3	4	3	3	2	75
OG0000276	0	0	0	3	4	3	1	4	3	3	1	0	0	2	2	3	1	1	2	2	2	2	2	2	2	2	1	2	0	2	2	1	2	2	2	2	2	2	2	0	0	0	1	0	0	3	2	75
OG0000277	1	0	1	2	2	2	1	2	2	2	2	1	1	1	0	2	1	1	2	2	2	2	2	2	2	2	1	3	1	2	2	1	2	2	2	2	2	2	2	1	1	1	1	1	1	2	2	74
OG0000278	1	2	1	2	3	2	2	2	2	2	2	2	2	1	1	2	2	2	1	0	2	2	1	1	1	2	1	1	1	1	2	2	0	2	1	0	1	1	2	2	2	2	2	2	2	2	2	74
OG0000279	0	1	2	1	2	1	1	2	2	1	1	1	1	1	2	1	3	3	2	2	2	2	2	2	2	2	1	3	1	2	2	0	2	2	2	2	3	2	2	1	1	1	1	1	1	1	1	74
OG0000280	0	0	6	1	2	1	1	2	2	1	1	1	1	2	7	0	5	5	3	1	3	3	1	1	2	2	0	1	0	1	1	0	1	1	4	2	2	2	3	0	0	0	0	0	0	1	1	74
OG0000281	0	0	1	0	2	0	2	2	2	0	1	4	6	2	4	2	2	4	1	1	1	1	1	1	1	1	3	1	2	1	1	3	1	1	0	0	1	1	1	2	2	2	3	3	4	0	0	74
OG0000282	0	0	0	3	2	3	0	2	2	3	3	0	0	2	1	0	1	1	1	1	1	2	2	2	2	1	2	2	2	2	2	2	2	2	2	2	1	1	2	3	3	3	1	1	1	3	0	74
OG0000283	0	0	0	1	1	1	1	1	1	1	1	1	1	1	1	1	0	0	3	3	3	3	3	3	3	3	2	2	1	2	2	1	2	2	3	3	3	3	3	1	1	1	1	1	1	1	1	74
OG0000284	1	0	0	2	1	2	2	1	1	2	2	3	3	1	2	3	2	2	4	1	2	2	2	2	2	3	2	2	0	2	2	0	2	2	3	1	2	2	2	0	0	0	0	0	0	2	1	73
OG0000285	1	2	2	2	2	2	1	2	2	2	2	0	0	2	0	1	0	0	2	2	2	2	2	2	2	2	1	2	1	2	2	1	2	2	2	2	3	2	2	1	1	1	1	1	1	2	2	73
OG0000286	0	0	1	2	2	2	1	2	2	2	3	2	2	2	2	1	1	1	2	2	2	1	2	2	2	2	1	1	1	2	2	1	2	2	2	1	1	2	2	1	1	1	1	1	1	2	2	73
OG0000287	0	0	0	2	2	2	1	2	2	2	2	1	2	1	1	0	1	1	1	1	2	2	2	3	2	1	2	4	0	2	3	2	4	3	2	1	1	1	2	1	1	1	0	1	1	2	3	73
OG0000288	0	0	0	2	1	2	0	1	1	2	1	0	0	2	1	0	2	3	2	2	2	2	2	2	2	2	3	2	1	2	2	2	2	2	1	1	2	2	2	2	2	2	1	2	2	2	2	73
OG0000289	1	1	1	2	2	2	1	2	2	2	2	1	1	1	1	1	1	1	2	2	2	2	2	2	2	2	1	2	1	2	2	1	2	2	2	2	2	2	2	1	1	1	0	0	1	2	2	72
OG0000290	1	0	0	1	1	1	2	1	1	1	1	2	2	2	2	2	2	2	1	1	2	2	3	3	2	1	2	2	2	0	1	2	2	1	1	2	1	1	1	2	2	2	2	2	2	1	2	72
OG0000291	1	1	1	1	1	1	2	1	1	1	1	3	3	1	2	1	1	1	1	1	3	1	1	1	1	2	1	2	2	2	2	2	2	2	1	3	1	1	1	2	2	3	2	2	2	1	1	72
OG0000292	1	0	0	2	2	2	0	2	2	2	1	2	2	2	1	0	2	2	2	2	2	2	2	2	2	2	0	3	0	3	3	0	3	3	2	1	2	2	2	1	1	1	1	0	0	2	1	72
OG0000293	1	2	1	1	1	1	2	1	1	1	1	2	2	3	2	1	2	2	1	1	1	1	1	1	2	1	3	1	2	1	1	3	1	1	1	1	1	1	1	2	4	3	2	2	2	1	1	71
OG0000294	2	2	1	1	1	1	2	1	1	1	1	2	2	1	2	2	1	1	1	1	2	1	1	1	1	1	3	1	3	1	1	2	2	1	1	2	1	1	1	2	3	4	2	2	2	1	1	71
OG0000295	1	3	2	2	2	2	2	2	2	2	1	1	1	1	1	1	2	1	2	2	2	0	1	1	2	2	1	2	1	3	2	1	2	2	1	0	2	2	2	1	1	0	2	1	1	2	1	71
OG0000296	1	1	1	2	2	2	1	2	2	2	2	1	1	1	1	1	1	1	2	0	2	2	2	2	2	2	1	2	1	2	2	1	2	2	2	2	2	2	2	1	1	1	1	1	1	2	1	71
OG0000297	1	0	1	2	2	2	1	2	2	2	2	1	1	1	0	2	1	1	2	2	2	2	2	2	2	2	1	1	1	2	2	1	1	2	2	2	2	2	2	1	1	1	1	1	1	2	2	71
OG0000298	1	0	1	2	2	2	1	2	2	2	1	2	1	1	0	1	1	1	2	1	2	2	2	2	2	2	2	1	1	2	2	1	2	2	2	2	2	2	2	1	1	1	1	1	1	2	2	71
OG0000299	0	1	1	0	1	0	1	1	1	0	1	2	2	3	1	3	2	2	2	1	2	1	1	1	1	2	3	2	2	2	2	2	2	2	2	0	2	2	2	2	2	2	2	2	2	0	1	71
OG0000300	0	2	1	2	2	2	2	2	2	2	2	1	1	6	0	1	1	1	3	2	2	1	1	2	1	3	2	1	1	1	1	1	1	1	2	1	2	2	2	1	1	1	1	1	1	2	0	71
OG0000301	0	0	0	1	1	1	2	1	1	1	1	4	4	8	0	2	0	0	2	1	1	3	3	3	3	1	1	1	2	1	1	1	1	1	1	1	3	2	2	2	2	1	1	1	1	1	0	71
OG0000302	1	1	0	3	3	3	1	3	3	3	3	1	1	0	0	2	4	4	2	2	1	1	2	2	1	2	0	1	0	1	1	1	1	1	2	1	2	2	2	0	0	0	1	0	0	3	2	70
OG0000303	1	0	2	2	2	2	2	2	2	2	1	2	2	3	1	2	1	1	1	1	0	1	0	1	1	1	1	1	3	1	1	2	0	1	0	1	1	1	1	3	0	2	4	4	4	2	1	70
OG0000304	1	1	1	2	2	2	1	2	2	2	1	2	2	3	2	1	1	1	2	2	2	1	2	2	2	2	1	2	0	1	1	1	1	1	2	1	2	2	2	1	1	0	1	1	1	2	2	70
OG0000305	2	0	1	0	1	0	3	1	1	0	1	2	2	0	1	1	4	4	0	0	1	3	2	2	2	1	2	2	2	2	2	3	2	2	2	0	0	0	0	2	2	2	3	3	3	0	1	70
OG0000306	1	0	1	2	1	2	2	1	1	2	1	1	1	1	1	1	2	2	2	0	2	2	2	2	2	2	4	0	2	0	0	2	0	0	2	2	2	2	2	2	2	2	2	2	2	2	1	70
OG0000307	1	1	2	1	2	1	1	2	2	1	1	1	1	1	2	2	1	1	2	2	1	2	1	1	1	2	1	2	1	2	2	1	2	2	2	1	2	2	2	2	2	1	1	2	2	1	1	70
OG0000308	0	10	4	4	4	3	0	4	1	4	7	0	0	20	0	0	0	0	0	0	1	0	0	0	0	0	0	0	0	0	2	0	0	1	1	0	0	0	0	0	0	0	0	0	0	4	0	70
OG0000309	0	8	6	3	3	3	1	3	3	3	2	0	0	4	0	0	1	1	2	2	2	2	2	2	2	2	0	0	0	0	0	0	0	0	2	2	2	2	2	0	0	0	0	0	0	3	0	70
OG0000310	0	0	0	2	2	2	0	2	2	1	1	1	1	0	3	0	0	0	5	4	3	3	2	2	2	7	1	0	0	0	0	1	0	0	3	4	2	4	4	0	1	0	1	0	1	3	0	70
OG0000311	0	0	0	0	0	0	0	0	0	2	0	1	1	3	0	1	2	2	1	0	0	0	0	0	0	1	6	2	4	1	3	6	1	4	0	0	0	0	0	5	5	5	2	4	3	3	2	70
OG0000312	1	1	1	1	2	1	1	2	1	1	1	1	2	2	1	1	1	2	2	2	2	1	2	1	1	1	1	4	1	1	1	1	3	1	1	3	1	3	2	1	2	1	2	1	1	1	2	69
OG0000313	2	3	1	1	1	1	1	1	1	1	1	2	2	4	2	2	3	3	2	1	1	1	1	2	2	1	1	2	0	2	2	1	2	2	1	1	1	1	1	1	1	1	1	2	1	1	1	69
OG0000314	2	1	2	1	1	1	2	1	1	1	1	2	2	2	2	1	1	1	1	1	1	1	1	1	1	1	2	2	2	2	2	2	2	2	1	0	1	1	1	2	2	3	2	2	2	1	2	69
OG0000315	0	2	0	2	2	2	1	2	2	2	2	2	2	2	3	1	2	2	1	1	2	1	1	2	1	2	1	1	1	1	2	1	2	2	1	1	1	1	2	1	1	1	1	1	1	2	2	69
OG0000316	0	0	1	0	0	0	1	0	0	0	0	0	0	0	0	1	2	2	2	0	2	1	1	2	1	2	2	2	1	2	3	2	2	2	4	4	3	2	2	3	2	2	4	4	4	0	1	69
OG0000317	0	0	2	2	2	2	1	2	2	2	2	2	2	1	2	1	2	3	1	1	1	1	1	1	2	1	2	2	1	1	2	3	1	2	1	0	0	0	0	3	0	2	2	2	3	2	1	69
OG0000318	1	1	1	2	2	2	1	2	2	2	2	1	1	1	0	1	1	1	2	2	3	2	1	1	0	2	1	2	0	2	3	1	2	3	1	1	2	2	3	0	0	1	1	2	1	2	1	68
OG0000319	2	0	15	1	1	1	0	1	1	1	1	1	1	11	0	0	1	1	0	0	1	0	1	1	0	0	3	0	2	0	0	2	0	0	1	1	1	1	1	2	2	3	2	3	1	1	0	68
OG0000320	1	0	0	2	1	2	1	1	1	2	1	1	1	3	1	1	2	2	1	0	2	2	2	2	2	2	1	2	1	2	2	1	2	2	2	2	2	2	2	1	1	1	1	1	1	2	1	68
OG0000321	5	1	0	1	1	1	1	1	1	1	1	1	1	1	2	0	1	1	2	2	2	2	2	2	1	2	1	2	1	2	2	1	2	2	2	1	2	2	2	1	1	1	1	1	1	1	3	68
OG0000322	3	2	0	0	1	1	1	1	1	1	2	1	1	1	1	1	3	2	1	0	2	2	2	2	1	2	1	2	1	2	3	1	2	2	2	2	2	2	3	1	1	1	1	0	1	1	2	68
OG0000323	3	0	0	1	1	1	2	1	1	1	1	2	2	2	3	3	4	4	0	1	1	1	1	1	0	1	0	2	1	2	2	1	2	2	1	1	2	2	2	2	0	0	2	2	2	1	1	68
OG0000324	2	7	1	1	1	1	2	1	1	1	1	2	2	1	0	2	1	1	1	0	2	2	1	1	1	1	2	1	3	1	1	2	1	1	1	1	1	1	1	2	2	2	2	2	2	1	1	68
OG0000325	0	2	1	3	2	3	0	2	2	3	2	0	0	2	0	0	0	0	2	2	2	2	2	2	2	2	0	3	0	3	3	0	3	3	2	2	2	2	2	0	0	0	0	0	0	3	2	68
OG0000326	0	1	1	1	1	1	2	1	1	1	2	2	2	2	0	1	0	1	2	1	2	1	1	1	1	2	2	2	2	1	2	2	2	2	2	1	2	2	2	2	2	1	2	2	2	1	1	68
OG0000327	0	1	1	1	1	2	1	1	2	1	2	1	1	1	0	2	2	2	2	2	1	3	2	2	0	1	3	1	1	2	2	2	2	2	1	2	2	2	2	1	1	1	1	2	1	1	1	68
OG0000328	0	0	1	1	1	1	1	1	1	1	1	0	0	1	1	1	1	1	2	4	2	3	2	2	2	1	2	3	2	1	1	4	3	1	1	1	1	1	1	2	2	2	2	2	2	1	1	68
OG0000329	9	1	23	0	0	0	0	0	0	0	1	0	2	24	0	2	0	0	1	0	0	0	1	0	0	0	0	0	2	0	0	0	0	0	1	0	0	0	0	0	0	0	0	0	0	0	0	67
OG0000330	14	2	0	1	1	1	1	1	1	1	1	1	1	1	1	0	0	0	1	2	2	6	4	4	4	1	1	0	1	0	0	1	0	0	1	1	2	1	1	1	1	1	0	1	1	1	0	67
OG0000331	3	3	2	1	1	1	0	1	1	1	3	1	1	2	1	1	2	2	1	1	1	2	1	2	2	1	0	5	0	4	3	1	4	3	1	1	1	1	1	0	0	0	1	0	0	1	2	67
OG0000332	3	0	0	0	0	0	3	0	0	0	0	3	3	0	2	1	3	3	2	2	1	1	1	2	1	1	2	2	1	1	2	4	1	3	2	1	3	2	2	1	1	1	2	1	1	0	2	67
OG0000333	1	5	1	1	1	1	2	1	1	1	1	2	2	1	2	2	2	2	1	1	1	1	1	1	1	1	2	1	2	1	1	2	1	1	1	1	1	1	1	2	2	2	2	2	2	1	1	67
OG0000334	1	1	1	2	2	2	1	2	2	2	2	1	1	1	0	1	1	1	2	2	2	2	2	2	2	2	1	1	1	1	1	1	1	1	2	2	2	2	2	1	1	1	1	1	1	2	1	67
OG0000335	2	2	1	1	1	1	2	1	1	1	1	2	2	1	2	2	2	2	1	1	1	2	0	1	1	1	2	1	2	2	1	2	1	1	1	2	1	1	1	2	2	2	2	2	2	1	1	67
OG0000336	2	4	0	0	1	1	1	1	1	1	2	1	1	1	1	1	2	2	1	0	2	2	2	2	1	2	1	2	1	2	3	1	2	2	2	2	2	2	3	1	1	1	1	0	1	1	1	67
OG0000337	1	2	2	1	1	1	2	1	1	1	1	1	1	1	1	1	2	2	1	1	1	1	1	1	1	1	2	2	2	2	2	2	2	2	1	2	1	1	1	2	2	2	2	2	2	1	1	67
OG0000338	1	1	1	2	2	2	1	2	2	2	2	1	1	1	1	1	1	1	2	2	2	2	2	2	1	2	1	1	1	1	1	1	1	1	2	2	2	2	2	1	2	1	0	1	1	2	1	67
OG0000339	0	1	0	1	1	1	2	1	1	1	2	2	2	1	2	2	1	2	2	2	2	2	2	2	2	3	2	1	2	1	1	2	1	1	2	0	2	2	2	2	0	1	1	0	1	1	2	67
OG0000340	0	0	1	2	2	2	2	2	2	2	4	2	2	2	4	1	4	4	2	2	1	2	0	0	0	1	1	1	1	1	1	0	1	1	1	0	2	2	2	0	0	0	1	1	1	2	2	67
OG0000341	0	0	0	2	2	2	3	2	2	2	0	1	1	1	1	1	2	1	1	0	1	3	3	4	2	1	2	1	2	2	1	3	1	1	2	0	1	0	0	0	1	1	2	2	3	2	2	67
OG0000342	4	3	1	1	1	1	1	1	1	1	1	1	1	1	1	1	1	1	2	2	2	2	2	2	1	2	2	1	1	1	1	2	1	1	2	1	2	2	2	1	1	1	1	1	1	1	2	66
OG0000343	1	0	2	2	3	2	1	3	3	2	2	1	1	1	1	2	1	2	1	1	2	2	1	1	1	2	1	1	1	1	1	1	0	1	2	0	2	2	2	1	1	1	1	1	1	2	2	66
OG0000344	1	0	2	1	1	1	3	1	1	1	1	1	1	2	0	2	0	0	1	1	2	4	3	3	2	1	2	0	2	0	0	3	0	0	2	1	1	1	1	3	3	3	2	2	2	1	1	66
OG0000345	2	3	2	2	2	2	1	2	2	2	2	1	1	2	1	1	1	1	1	1	1	1	1	1	1	1	1	2	1	2	2	1	2	2	1	1	1	1	1	1	1	1	1	1	1	2	2	66
OG0000346	5	0	0	2	3	2	0	3	3	2	1	2	2	0	0	0	0	0	2	1	1	2	2	2	2	1	1	1	1	1	1	1	1	1	1	1	2	3	4	2	1	0	2	1	1	2	0	66
OG0000347	1	2	1	1	2	1	2	2	2	1	1	1	1	1	1	1	1	1	1	2	2	1	1	2	1	1	1	3	1	1	1	1	2	1	1	1	1	1	1	3	2	2	1	3	3	1	1	66
OG0000348	1	0	2	2	2	2	2	2	2	2	2	0	0	0	0	1	2	2	0	0	0	0	0	0	0	1	4	3	3	3	3	4	3	3	0	0	0	0	0	2	2	2	2	2	2	2	1	66
OG0000349	1	2	1	2	2	2	2	2	2	3	3	1	1	1	1	1	0	0	1	1	2	1	1	1	1	1	1	2	1	2	2	1	2	2	2	0	1	0	0	2	2	1	1	1	2	3	2	66
OG0000350	1	2	2	2	1	2	0	1	1	2	1	3	3	0	2	1	1	1	2	2	1	2	0	0	0	2	2	3	1	2	2	1	2	2	2	0	3	2	2	1	0	1	1	0	0	2	2	66
OG0000351	0	8	1	2	3	2	0	3	3	2	2	1	1	2	1	1	1	1	1	0	1	1	1	2	1	1	1	1	0	1	1	1	1	1	2	2	1	1	2	1	1	1	1	1	1	2	1	66
OG0000352	0	1	5	1	0	2	1	1	1	2	0	0	0	7	0	0	0	0	3	1	5	3	2	2	1	2	0	3	0	3	1	2	3	1	3	1	2	2	3	0	0	0	0	0	0	2	0	66
OG0000353	0	1	2	1	2	0	1	2	1	2	2	1	2	1	1	1	1	1	2	2	2	2	1	2	1	2	2	1	1	1	1	2	1	1	2	2	2	2	2	1	1	1	1	1	1	2	2	66
OG0000354	1	1	3	2	3	1	1	3	3	2	2	1	1	1	1	2	1	1	1	0	2	1	2	2	1	1	1	1	1	1	1	1	1	1	1	0	2	2	2	1	1	1	1	0	1	3	2	65
OG0000355	1	3	3	2	2	2	0	2	2	2	2	0	0	1	1	0	1	1	2	2	2	2	3	3	3	2	1	1	0	1	1	1	1	1	2	2	2	2	2	0	0	0	0	0	0	2	2	65
OG0000356	1	0	1	1	1	1	1	1	1	1	2	1	1	1	1	1	1	1	2	2	2	2	2	2	2	2	1	2	1	2	2	1	2	2	2	2	2	2	2	1	1	1	1	1	1	1	1	65
OG0000357	3	0	1	2	2	2	1	2	2	2	2	1	1	0	0	1	1	1	2	2	2	2	2	2	2	2	0	3	0	2	2	0	2	2	2	2	2	2	2	0	0	0	0	0	0	2	2	65
OG0000358	1	0	1	1	1	1	2	1	1	1	0	1	1	3	1	2	1	2	1	2	2	2	1	2	1	1	2	1	1	1	1	1	1	1	2	1	1	2	2	2	1	3	2	2	2	1	2	65
OG0000359	1	1	2	1	1	1	2	1	1	1	1	2	2	2	1	1	2	2	2	2	3	2	1	1	1	3	1	1	1	1	1	1	1	1	2	2	2	2	2	1	1	1	1	0	1	1	1	65
OG0000360	1	1	1	1	1	1	1	1	1	1	2	1	1	1	1	1	1	1	2	2	2	2	2	2	2	2	1	2	1	1	2	1	2	2	2	2	2	2	2	1	1	1	1	1	1	1	1	65
OG0000361	1	1	0	2	2	2	1	2	2	2	0	1	1	0	0	1	1	1	2	2	2	2	2	2	2	2	2	0	2	1	1	1	1	1	2	2	2	2	2	1	1	1	1	1	1	2	2	65
OG0000362	1	1	0	2	2	2	1	2	2	2	0	1	1	0	1	1	1	1	2	2	2	2	2	2	2	2	2	0	0	1	1	2	1	1	2	2	2	2	2	1	1	1	1	1	1	2	2	65
OG0000363	0	0	1	3	1	2	0	1	1	3	0	2	4	4	0	1	2	2	0	0	0	1	0	0	0	0	3	1	3	1	1	4	1	2	1	0	0	0	0	3	3	3	2	2	2	3	2	65
OG0000364	0	0	2	1	1	1	2	1	1	1	1	2	2	2	1	2	1	1	1	1	1	1	1	1	1	1	2	2	2	2	2	2	2	2	1	1	1	1	1	2	2	2	2	2	2	1	1	65
OG0000365	0	0	1	2	1	2	1	1	0	2	3	2	2	2	3	1	2	2	2	1	2	2	2	2	1	1	1	1	2	1	1	1	1	1	2	0	1	1	1	2	1	1	1	1	2	2	1	65
OG0000366	0	0	0	4	5	4	0	5	5	4	5	0	0	1	0	0	0	0	2	2	1	2	2	3	2	3	0	0	0	0	0	0	0	0	3	2	2	1	1	0	0	0	0	0	0	5	1	65
OG0000367	1	1	1	1	1	1	1	1	1	1	2	1	1	0	2	1	1	1	2	2	2	2	2	2	2	2	3	1	1	1	1	3	1	1	2	2	2	2	2	1	1	1	1	1	1	1	0	64
OG0000368	1	1	1	1	1	1	1	1	1	1	1	1	1	1	1	1	1	1	1	3	2	2	2	2	2	1	2	3	1	1	1	1	2	1	1	2	1	1	1	2	2	1	2	2	2	1	1	64
OG0000369	1	0	0	2	2	2	1	2	2	2	1	2	2	2	0	1	3	3	1	2	1	0	0	0	0	1	2	1	2	2	2	2	2	2	1	0	2	2	2	1	1	0	1	1	2	2	1	64
OG0000370	1	0	0	2	0	2	4	0	0	2	0	3	3	0	3	2	3	3	1	2	2	1	1	1	1	3	1	1	1	1	2	1	2	2	1	1	3	1	1	1	0	1	2	0	0	2	0	64
OG0000371	0	0	0	1	0	1	0	0	1	1	0	0	0	0	0	2	2	2	2	1	1	3	2	1	2	1	1	3	0	3	3	1	3	3	1	2	2	2	2	0	1	1	2	3	4	1	3	64
OG0000372	1	3	1	1	1	1	1	1	1	1	2	1	1	1	1	1	1	1	1	1	3	3	2	1	1	1	1	4	1	3	1	1	4	1	1	1	1	1	1	1	1	1	1	1	1	1	1	63
OG0000373	2	4	1	1	1	1	2	1	1	1	1	2	2	1	1	2	1	1	1	1	1	1	1	1	1	1	3	1	0	1	1	2	1	1	1	1	1	1	1	2	2	2	2	2	2	1	1	63
OG0000374	2	0	0	1	1	1	2	1	1	1	1	2	2	0	2	2	2	2	2	2	1	1	1	1	1	2	3	0	2	0	0	2	0	0	1	1	2	2	2	2	2	2	2	2	2	1	1	63
OG0000375	1	1	0	2	3	2	0	3	3	2	3	1	1	1	0	1	1	1	2	2	2	0	1	1	1	2	0	2	1	2	2	1	2	2	2	1	2	2	2	0	0	0	0	1	1	2	1	63
OG0000376	1	1	2	1	1	1	0	1	1	1	1	1	1	1	2	1	1	1	1	1	2	2	1	1	2	1	2	2	3	1	1	2	2	1	1	2	1	1	1	1	2	1	3	3	1	1	1	63
OG0000377	2	1	2	1	1	1	2	1	1	1	1	2	2	2	1	2	2	2	1	0	1	1	1	1	0	1	2	2	2	1	1	2	1	1	1	1	1	1	1	2	2	2	2	1	2	1	1	63
OG0000378	1	0	1	3	1	2	0	1	1	3	0	1	2	5	0	1	2	2	0	0	0	0	0	0	0	0	3	1	3	1	1	4	1	2	0	0	0	0	0	4	3	2	2	2	3	3	2	63
OG0000379	0	12	4	2	1	2	0	4	1	2	0	0	0	6	0	0	0	0	0	1	2	1	2	2	2	0	0	2	1	2	1	0	1	1	1	1	0	0	1	3	1	0	0	0	2	2	0	63
OG0000380	0	3	1	1	2	1	2	1	1	1	1	2	2	1	1	2	1	1	1	2	1	1	1	1	1	1	2	1	2	1	1	2	1	1	1	1	1	1	1	2	2	2	2	2	2	1	1	63
OG0000381	0	1	2	0	0	0	2	0	0	0	2	1	3	5	3	1	2	3	1	2	1	2	1	2	0	1	2	1	2	1	1	2	2	1	1	0	1	1	1	3	2	2	1	1	2	0	1	63
OG0000382	0	0	0	2	3	2	2	3	3	2	3	1	1	1	1	0	1	2	0	0	1	0	0	0	0	1	2	2	0	2	3	4	2	3	1	0	1	1	1	1	1	2	1	1	1	2	3	63
OG0000383	0	0	0	2	2	2	1	2	2	2	6	0	0	0	2	0	7	8	1	1	2	2	2	2	2	2	1	0	0	0	0	0	0	0	2	1	2	2	2	0	0	0	0	0	0	2	1	63
OG0000384	1	3	2	1	1	1	1	1	1	1	1	1	1	2	1	1	2	1	2	0	1	1	3	2	1	1	1	2	1	1	1	2	0	1	1	1	1	1	1	2	1	2	2	2	2	1	2	62
OG0000385	2	1	1	1	1	1	2	1	1	1	1	2	2	1	0	2	2	2	1	1	1	1	1	1	1	1	1	2	1	1	2	2	2	2	1	1	1	1	1	1	1	1	2	1	1	1	4	62
OG0000386	1	1	2	2	2	2	0	2	2	2	2	1	1	1	0	1	1	1	2	1	1	1	1	1	1	2	3	1	1	1	1	2	1	1	1	1	2	2	2	1	1	1	1	1	1	2	1	62
OG0000387	1	1	1	1	1	1	1	1	1	1	1	2	1	1	1	1	1	1	1	2	3	3	1	3	3	2	2	0	1	1	1	2	1	1	1	1	1	1	1	2	2	2	1	1	1	1	1	62
OG0000388	2	2	1	1	1	1	1	1	1	1	1	2	2	1	3	2	1	1	1	1	1	0	1	1	1	1	2	2	2	2	2	2	2	2	1	0	1	1	1	1	1	0	2	2	2	1	1	62
OG0000389	3	4	2	1	1	1	1	1	1	1	1	1	1	2	2	1	1	1	1	2	1	1	2	2	0	1	1	2	1	1	1	1	1	1	1	1	1	1	1	1	2	1	1	2	2	1	2	62
OG0000390	1	0	0	1	1	1	0	1	1	1	1	1	1	0	1	1	1	1	2	4	2	2	2	2	2	1	2	1	1	1	1	2	1	1	2	0	2	2	2	2	2	1	2	2	2	1	1	62
OG0000391	1	3	2	1	1	1	1	1	1	1	1	1	1	2	1	1	1	1	1	2	1	1	1	1	1	1	2	1	2	1	1	2	1	1	1	1	1	1	1	2	2	2	2	3	2	1	1	62
OG0000392	2	1	2	0	1	1	2	1	1	0	1	2	2	2	1	2	1	1	1	1	1	1	1	1	1	1	2	2	2	2	2	2	2	2	1	1	1	1	1	1	1	1	1	2	2	1	1	62
OG0000393	1	1	1	0	1	2	1	1	2	1	1	2	1	1	1	1	2	2	1	2	2	1	1	1	1	1	1	1	2	2	2	2	2	1	1	1	1	1	1	1	2	2	2	2	1	1	1	62
OG0000394	1	2	0	1	1	1	2	1	1	1	1	2	2	0	1	2	2	2	1	1	1	1	1	1	1	1	2	1	2	2	1	2	1	1	1	1	1	1	1	2	2	2	2	2	2	1	1	62
OG0000395	0	1	0	2	2	2	2	2	2	2	0	2	2	0	1	2	2	2	2	1	1	1	1	1	1	2	1	1	1	2	2	1	2	2	1	1	1	1	1	1	1	1	1	1	1	2	1	62
OG0000396	0	1	2	1	1	1	1	1	1	1	1	0	0	2	1	1	1	1	1	0	2	1	0	0	0	1	3	3	1	2	3	2	3	3	1	0	2	2	2	2	2	2	2	1	1	1	2	62
OG0000397	0	1	1	1	1	1	1	1	1	1	1	1	1	1	0	1	2	2	2	2	3	2	3	3	2	2	1	1	1	1	1	1	1	1	3	2	1	1	1	2	1	1	1	1	1	1	1	62
OG0000398	0	0	2	0	0	0	2	0	0	0	1	0	0	2	0	0	0	0	2	3	3	1	1	1	1	5	0	0	0	1	1	0	1	1	2	2	8	10	10	0	0	0	0	0	0	0	2	62
OG0000399	0	0	0	3	1	3	0	1	1	3	2	0	0	0	1	2	1	1	1	1	3	2	0	1	0	2	2	1	1	1	1	3	1	1	2	0	0	0	2	2	2	3	3	2	3	3	0	62
OG0000400	3	2	1	2	2	2	0	2	2	2	2	2	2	3	1	3	1	1	1	1	1	1	1	1	1	1	0	1	1	1	1	1	1	1	1	1	1	1	1	1	1	0	1	0	1	2	2	61
OG0000401	2	1	2	2	2	2	1	1	1	2	2	1	1	1	1	1	1	1	1	1	1	1	1	1	1	1	1	2	1	2	2	1	2	2	1	1	1	1	1	1	1	1	1	1	1	2	2	61
OG0000402	1	1	1	1	1	1	1	1	1	1	1	1	1	1	1	1	1	2	2	3	2	3	1	1	2	2	1	1	1	1	1	1	4	1	1	1	1	1	1	1	1	1	2	2	1	1	1	61
OG0000403	1	0	1	2	1	2	1	1	1	2	2	1	1	1	1	2	2	1	2	2	1	1	2	2	2	2	1	1	1	1	1	1	1	1	1	0	2	2	2	1	1	1	1	1	1	2	1	61
OG0000404	1	0	0	0	1	0	5	1	1	0	0	1	1	2	0	0	1	1	1	2	0	1	0	2	2	0	3	1	2	1	2	3	1	2	1	1	0	0	0	4	3	3	5	3	3	0	0	61
OG0000405	0	1	2	1	1	1	0	1	1	1	1	1	1	1	3	1	2	2	1	2	2	1	2	2	2	1	1	2	1	1	1	1	1	1	1	1	2	2	2	2	1	2	1	1	1	1	1	61
OG0000406	0	2	0	1	1	1	2	1	1	1	1	0	1	1	1	3	2	2	3	3	1	2	0	0	0	2	2	1	2	1	1	2	1	1	3	0	2	2	2	2	2	2	0	0	2	1	0	61
OG0000407	0	1	0	2	2	2	1	2	2	2	2	2	2	1	2	1	1	1	1	1	2	1	1	2	1	2	1	1	0	1	2	1	1	2	1	1	1	1	2	1	1	1	1	1	1	2	1	61
OG0000408	0	1	0	1	1	1	1	1	1	1	2	1	2	1	1	0	0	1	2	2	2	2	2	2	2	2	1	2	1	2	2	1	2	2	2	2	2	2	2	1	0	1	1	0	1	1	1	61
OG0000409	0	0	1	3	1	2	0	1	1	3	0	1	2	4	0	1	2	2	0	0	0	1	0	0	0	0	2	1	2	2	2	3	2	3	1	0	0	0	0	3	2	2	2	2	2	3	2	61
OG0000410	0	0	1	3	3	3	1	3	3	3	4	1	1	2	1	1	1	1	0	2	0	0	1	2	1	0	1	2	1	2	2	1	2	2	0	0	0	0	0	1	1	1	1	1	1	3	1	61
OG0000411	0	0	1	1	1	1	2	1	1	1	1	2	2	1	0	1	4	4	1	1	1	1	1	1	1	1	1	0	2	1	1	2	1	1	1	1	1	1	1	2	2	2	2	2	2	1	2	61
OG0000412	0	0	0	1	1	1	0	1	1	1	1	1	1	0	1	1	1	1	2	2	2	2	2	2	2	1	3	1	1	1	1	2	1	1	2	0	2	2	2	2	2	2	2	2	2	1	1	61
OG0000413	1	1	1	1	1	1	0	1	1	1	1	1	1	1	1	1	1	1	1	2	1	1	1	1	1	1	2	2	1	2	2	2	2	2	1	1	1	1	1	2	2	2	2	2	2	1	1	60
OG0000414	1	1	1	1	1	1	1	1	1	1	1	1	1	1	1	1	1	1	1	3	1	2	1	2	1	2	0	2	1	1	1	2	2	1	1	3	1	1	1	2	2	3	1	1	1	1	1	60
OG0000415	1	1	2	1	2	1	0	2	2	1	1	1	1	1	0	1	0	0	3	3	2	2	2	2	2	2	1	0	2	0	0	1	0	0	2	2	3	3	3	1	1	1	1	1	1	1	0	60
OG0000416	2	0	0	3	1	3	1	1	1	3	2	0	0	0	1	1	0	0	2	0	2	2	2	2	2	2	1	2	0	2	2	0	2	2	2	2	3	2	2	0	0	0	0	0	0	3	2	60
OG0000417	5	0	0	1	1	1	1	1	1	1	0	0	0	0	2	2	0	0	0	0	0	0	0	0	0	0	2	2	7	2	4	2	2	4	0	0	0	0	0	5	4	4	3	0	2	1	0	60
OG0000418	1	2	1	2	1	2	2	1	1	2	1	1	1	2	1	1	1	2	2	1	1	2	1	0	0	1	2	1	1	1	1	2	3	1	1	1	1	1	1	1	0	2	1	2	1	2	1	60
OG0000419	1	0	2	1	1	1	1	1	1	1	1	2	2	1	1	1	1	1	1	1	1	1	1	1	1	1	3	1	2	1	1	2	2	1	1	1	1	1	1	2	2	2	2	2	2	1	1	60
OG0000420	1	1	1	1	1	1	0	1	1	1	1	1	1	1	1	1	1	1	2	2	2	2	2	2	3	2	1	1	1	1	1	1	1	1	2	2	2	2	2	1	1	1	1	1	1	1	1	60
OG0000421	1	1	1	1	1	2	1	1	1	1	1	1	1	1	1	2	1	1	1	1	1	1	1	1	1	1	1	1	2	1	1	2	1	1	1	1	2	2	2	2	2	2	2	2	2	1	1	60
OG0000422	1	1	1	1	1	1	2	1	1	1	0	3	3	2	2	2	1	2	1	1	2	0	2	2	2	1	1	1	0	1	1	1	1	1	2	2	1	1	1	1	0	2	1	1	1	1	2	60
OG0000423	0	1	1	1	1	1	1	1	1	1	1	1	1	1	1	1	1	1	1	2	1	1	1	1	1	1	1	2	2	4	4	2	3	4	1	1	1	1	1	1	1	1	1	1	1	1	0	60
OG0000424	0	4	0	1	1	1	1	1	1	1	1	0	0	6	0	2	0	0	1	1	4	1	2	1	1	1	2	2	1	2	2	1	2	2	1	1	1	1	2	1	1	1	1	1	1	1	1	60
OG0000425	0	0	2	2	2	1	0	2	1	2	3	2	2	0	0	1	2	1	1	0	1	1	1	1	1	1	1	3	0	3	4	0	2	4	2	1	1	1	2	0	0	0	0	0	1	2	3	60
OG0000426	0	0	1	1	2	1	1	2	2	1	1	1	1	2	2	1	1	1	1	2	1	1	2	1	1	1	3	2	2	1	1	2	1	1	1	0	1	1	1	1	1	2	2	2	2	1	1	60
OG0000427	0	0	2	0	0	0	1	0	0	0	0	1	1	2	0	2	1	1	2	2	2	2	2	2	2	2	5	1	1	1	1	1	1	1	2	2	2	2	2	2	2	2	1	1	1	0	2	60
OG0000428	0	0	2	1	1	1	1	1	1	1	1	1	2	1	1	1	1	1	1	2	3	2	1	1	1	1	2	3	1	1	1	1	4	1	1	3	2	1	1	1	1	1	1	1	1	1	1	60
OG0000429	0	0	0	2	2	2	0	2	2	2	3	0	0	1	0	0	1	1	3	2	3	3	3	3	2	2	1	1	0	1	1	0	1	1	3	3	2	2	2	0	0	0	0	0	0	2	1	60
OG0000430	0	0	0	1	1	1	0	1	1	1	3	0	0	5	0	0	1	1	2	1	3	2	2	1	2	1	0	3	0	3	3	0	3	3	3	1	3	3	3	0	0	0	0	0	0	1	1	60
OG0000431	0	0	0	1	1	1	1	1	1	1	1	3	3	1	0	2	1	1	2	2	2	1	1	1	1	2	1	1	1	1	1	1	1	1	2	2	2	2	2	2	1	2	1	1	1	1	2	60
OG0000432	8	0	0	0	0	0	2	0	0	0	0	2	2	0	1	2	2	2	2	2	2	1	1	1	1	2	2	0	1	0	0	2	0	0	1	2	2	2	2	2	1	2	2	2	2	0	1	59
OG0000433	12	2	0	1	1	1	1	1	1	1	0	2	2	0	2	1	1	1	0	1	1	2	1	1	1	1	1	2	0	1	1	1	2	1	1	1	1	1	1	3	0	0	1	1	1	1	0	59
OG0000434	2	1	1	2	2	2	1	2	2	2	0	0	0	1	1	1	1	1	1	1	1	1	1	1	1	1	2	1	2	1	0	2	1	1	1	0	1	1	1	2	2	2	2	1	2	2	2	59
OG0000435	1	0	2	2	3	1	1	3	4	1	1	2	3	1	2	1	1	1	0	0	0	0	0	0	0	0	3	2	2	2	2	2	2	2	0	0	0	0	0	2	2	1	3	1	1	1	1	59
OG0000436	4	6	1	1	1	1	2	1	1	1	1	1	1	1	1	1	1	1	1	1	1	1	1	1	1	1	2	2	0	2	1	1	2	1	1	1	1	1	1	1	1	1	1	1	1	1	1	59
OG0000437	1	1	1	1	1	1	2	1	1	1	1	1	1	1	3	1	2	2	1	1	1	1	1	2	1	2	1	1	1	1	1	1	2	1	1	1	2	1	1	2	1	1	1	2	2	1	1	59
OG0000438	2	1	1	1	1	1	1	1	1	1	1	1	1	1	1	1	1	1	2	2	2	2	2	1	2	2	1	1	1	1	1	1	1	1	2	2	2	1	2	1	1	1	1	1	1	1	1	59
OG0000439	1	0	0	2	2	2	0	2	2	2	1	1	1	1	1	0	1	1	2	2	2	2	2	2	2	2	0	2	0	2	2	0	2	2	2	2	2	2	2	0	0	0	0	0	0	2	1	59
OG0000440	1	1	1	1	1	1	2	1	1	1	1	2	2	1	0	2	1	1	1	1	1	1	1	1	1	1	2	1	2	1	1	2	1	1	1	0	1	1	1	2	2	3	2	2	2	1	1	59
OG0000441	1	0	0	0	4	0	3	4	4	0	0	3	3	0	1	3	3	3	0	0	1	0	0	0	1	0	3	3	3	3	3	1	3	3	0	0	0	0	0	0	0	0	3	0	0	0	0	59
OG0000442	1	4	2	1	2	1	1	2	2	1	2	1	2	2	0	2	1	1	1	1	1	1	1	1	1	1	1	1	1	1	1	1	3	1	1	1	1	1	1	1	1	1	1	1	1	1	1	59
OG0000443	1	1	1	1	1	1	1	1	1	1	1	1	1	1	1	1	3	1	2	0	2	1	2	2	3	1	1	2	2	1	1	2	1	1	1	0	1	1	1	2	2	2	1	1	1	1	1	59
OG0000444	0	3	1	1	1	1	3	1	1	1	1	1	1	1	0	1	0	0	1	3	3	1	2	1	2	1	2	1	2	3	1	1	2	1	1	1	1	1	1	1	1	2	1	1	1	1	1	59
OG0000445	0	1	0	3	3	3	0	3	3	3	2	1	1	0	0	1	0	1	1	1	2	2	2	2	2	2	1	1	0	1	1	0	1	1	1	1	2	2	2	0	0	1	0	1	0	3	1	59
OG0000446	0	1	1	2	2	2	0	2	2	2	2	0	0	1	0	0	1	1	2	2	2	2	3	2	2	2	0	2	0	2	2	0	2	2	2	2	2	2	2	0	0	0	0	0	0	2	1	59
OG0000447	0	0	3	1	1	1	2	1	1	1	1	1	1	1	0	3	1	1	1	2	1	1	3	2	3	1	1	2	1	1	1	1	1	1	1	1	1	1	1	1	1	1	1	1	1	1	4	59
OG0000448	0	0	1	1	2	1	0	2	2	1	2	0	0	2	0	0	1	1	1	2	2	2	2	2	2	2	0	2	1	2	2	1	2	2	2	2	1	1	1	1	1	1	1	1	1	1	2	59
OG0000449	0	0	0	2	3	2	2	3	3	2	3	2	2	2	1	1	1	1	1	2	2	2	2	2	1	1	1	1	1	0	1	1	1	1	2	1	1	1	1	0	0	0	0	0	0	2	1	59
OG0000450	0	0	0	1	2	1	2	2	2	1	1	2	2	0	3	1	1	1	0	0	0	0	0	0	0	1	2	2	2	2	2	2	2	2	0	1	1	1	1	2	2	3	2	3	2	1	1	59
OG0000451	1	0	1	3	3	3	1	3	3	3	2	1	1	1	0	1	0	0	1	1	1	1	1	1	1	1	1	1	1	1	1	1	1	1	1	1	1	1	1	1	1	1	1	1	1	3	1	58
OG0000452	12	1	2	2	2	1	1	3	1	2	4	0	0	4	0	0	0	0	4	1	1	2	2	1	1	1	1	0	0	0	0	0	0	0	1	2	0	0	1	0	0	0	0	0	0	2	3	58
OG0000453	1	0	1	1	1	1	1	1	1	1	1	1	1	1	1	1	1	1	1	1	1	1	1	1	1	1	2	0	2	1	2	2	1	2	1	1	1	1	1	2	2	2	2	2	2	1	3	58
OG0000454	1	1	1	2	1	2	1	1	1	2	2	0	0	1	2	1	0	0	3	2	1	3	2	2	2	2	2	1	1	1	1	1	1	1	1	2	1	1	1	1	1	0	1	0	1	2	1	58
OG0000455	1	1	1	1	1	1	1	1	1	1	1	1	1	1	1	1	2	2	1	1	1	2	2	3	2	1	1	1	2	1	1	2	1	1	1	1	1	1	1	2	1	2	1	1	1	1	1	58
OG0000456	2	0	1	2	2	2	0	2	2	2	1	2	2	2	2	1	0	0	1	1	1	2	2	2	2	2	1	0	1	0	0	0	0	0	2	1	2	2	2	1	1	1	1	1	1	2	1	58
OG0000457	1	1	1	1	2	1	1	1	1	1	1	1	1	1	1	1	1	1	1	1	1	1	2	1	2	1	3	2	1	1	1	2	1	1	1	1	1	1	1	1	3	1	1	2	2	1	1	58
OG0000458	1	3	1	1	1	1	0	1	1	1	1	1	1	1	1	1	1	1	2	2	2	3	1	1	1	1	1	1	1	1	1	1	1	1	2	2	2	2	2	1	1	1	1	1	1	1	1	58
OG0000459	1	1	2	1	1	1	1	1	1	1	1	1	1	2	1	1	1	1	1	1	1	1	1	1	1	1	2	1	2	1	1	2	1	1	1	1	1	1	1	2	2	2	2	2	2	1	1	58
OG0000460	2	3	1	1	1	1	2	1	1	1	1	1	2	4	1	2	1	1	1	1	1	2	2	2	1	1	1	1	0	1	1	1	1	1	1	1	1	1	1	1	1	1	1	1	1	1	1	58
OG0000461	2	1	1	1	2	1	2	2	2	1	1	1	1	1	1	1	2	2	1	2	3	2	0	0	0	1	2	1	2	1	1	1	1	1	1	1	1	1	1	1	1	1	2	1	1	1	1	58
OG0000462	1	1	2	2	2	2	1	2	2	2	2	1	1	2	1	1	1	1	1	1	1	1	1	1	1	1	2	2	0	0	1	1	2	1	1	1	1	1	1	1	1	1	1	1	1	2	1	58
OG0000463	1	0	2	1	1	1	1	1	1	1	1	1	1	1	1	1	1	1	2	1	1	2	2	2	2	2	2	2	1	2	2	1	2	2	1	1	1	1	1	1	0	1	1	1	1	1	1	58
OG0000464	1	0	1	1	1	1	1	1	1	1	1	1	1	1	2	1	1	1	1	1	1	1	1	1	1	1	2	1	2	1	1	3	1	1	1	1	1	1	1	2	2	3	2	2	2	1	1	58
OG0000465	0	7	1	1	1	1	1	1	1	1	2	1	2	1	0	1	2	1	2	1	1	1	1	1	1	1	2	2	0	1	1	1	2	1	1	1	1	1	1	1	2	1	1	1	1	1	1	58
OG0000466	0	1	1	1	1	1	2	1	1	1	1	1	2	1	2	1	1	1	1	2	2	2	1	2	2	1	2	1	1	1	1	2	2	1	1	1	1	1	2	1	1	1	1	1	1	1	1	58
OG0000467	0	1	1	1	1	1	2	1	1	1	1	2	2	0	0	2	1	1	1	1	1	1	1	1	1	1	2	1	2	1	1	3	1	1	1	1	1	1	1	2	2	2	2	2	2	1	1	58
OG0000468	0	1	1	3	1	3	1	1	1	3	2	1	2	0	0	1	0	0	2	1	1	1	1	1	2	2	1	1	1	1	1	1	1	2	1	1	2	1	1	2	1	1	1	1	1	3	1	58
OG0000469	0	1	0	1	1	1	4	1	1	1	1	0	0	4	0	2	0	0	1	1	3	1	1	2	2	1	2	2	1	2	2	1	2	2	1	1	1	1	2	1	1	1	1	1	1	1	1	58
OG0000470	1	1	1	1	1	1	2	1	1	1	1	3	3	1	1	3	2	2	1	1	1	1	1	1	1	1	1	1	1	1	1	0	1	1	1	1	1	1	1	1	1	1	3	1	1	1	1	57
OG0000471	1	1	1	1	1	1	1	1	1	1	0	2	1	1	1	2	1	2	1	2	1	1	1	1	1	1	2	1	1	1	1	2	1	1	1	1	1	1	1	2	1	2	2	2	2	1	1	57
OG0000472	1	1	1	1	1	1	2	1	1	1	0	1	1	0	1	2	2	2	2	1	1	1	3	2	1	0	2	2	1	1	1	2	2	1	1	1	2	1	1	1	1	1	1	1	1	1	1	57
OG0000473	3	1	1	1	1	1	1	1	1	1	1	1	1	1	1	1	1	1	1	1	2	1	3	2	2	1	1	2	1	1	1	1	2	1	1	1	1	1	1	1	1	2	1	1	1	1	1	57
OG0000474	3	0	1	1	1	1	1	1	1	1	1	1	1	3	1	1	1	1	1	1	1	3	1	1	1	2	2	1	1	1	1	1	1	1	2	1	1	1	1	2	0	2	1	1	1	1	2	57
OG0000475	3	0	0	2	2	2	0	2	2	2	1	0	0	0	1	1	1	1	2	1	2	1	1	1	1	2	1	2	2	3	1	1	1	1	2	2	1	1	1	0	0	1	1	1	1	2	1	57
OG0000476	1	1	1	1	1	1	2	1	1	1	1	2	2	1	2	1	1	2	1	1	1	1	1	1	1	1	2	1	1	1	1	1	1	1	1	1	1	1	1	1	1	2	2	2	2	1	1	57
OG0000477	1	1	1	2	1	2	2	1	1	2	2	2	2	1	0	1	0	0	1	1	1	1	1	1	1	1	1	2	0	1	2	1	2	2	1	1	1	1	1	1	1	1	1	1	2	2	2	57
OG0000478	1	1	1	1	1	1	1	1	1	1	1	1	1	1	1	1	1	1	1	2	4	2	2	2	0	1	1	3	1	2	1	1	1	1	1	1	2	1	1	1	1	1	1	1	1	1	1	57
OG0000479	2	1	1	1	2	2	0	2	2	2	2	0	0	2	1	0	0	1	1	1	2	2	2	2	1	2	0	2	0	2	2	0	2	2	2	1	2	2	2	0	0	0	0	0	0	2	2	57
OG0000480	2	7	1	1	1	1	1	1	1	1	1	1	2	1	1	1	1	1	1	1	1	1	1	1	0	1	1	1	1	1	1	1	1	1	1	1	1	1	1	1	1	1	2	2	2	1	1	57
OG0000481	2	0	0	1	1	1	1	1	1	1	1	2	2	0	0	2	1	1	1	1	1	2	2	2	1	2	2	0	3	0	0	3	0	0	1	1	1	1	1	2	2	2	2	2	2	1	1	57
OG0000482	1	1	1	1	1	1	1	1	1	1	1	1	2	1	1	1	1	1	1	1	1	1	1	2	2	1	2	1	2	1	1	2	1	1	1	1	1	1	1	2	1	2	2	2	1	1	1	57
OG0000483	1	1	1	1	1	1	1	1	1	1	1	1	1	1	0	1	1	2	1	3	1	3	2	2	2	1	2	1	2	1	1	2	1	1	1	0	1	1	1	1	1	2	1	1	1	1	1	57
OG0000484	1	1	1	1	1	1	1	1	1	1	1	1	1	1	1	1	2	1	1	2	2	1	2	1	2	1	1	1	1	1	1	1	1	1	2	2	2	2	2	1	1	1	1	1	1	1	1	57
OG0000485	1	2	1	1	1	1	1	1	1	1	1	1	1	1	2	1	1	1	1	1	2	1	2	2	2	1	2	2	1	1	1	1	1	1	1	1	1	1	1	1	1	1	1	2	2	1	1	57
OG0000486	1	0	0	1	1	1	1	1	1	1	1	2	4	0	0	0	0	0	3	0	4	4	2	3	2	3	0	1	0	1	1	0	2	1	1	2	2	2	3	0	0	0	1	1	1	1	1	57
OG0000487	1	1	1	0	1	0	1	1	1	0	1	1	1	1	1	1	1	1	2	2	2	2	2	2	2	2	1	1	1	1	1	1	1	1	2	1	2	2	2	3	1	1	1	1	1	0	1	57
OG0000488	1	1	1	1	1	1	1	1	1	1	1	1	1	1	1	1	2	1	1	2	1	1	1	2	1	1	1	1	2	1	1	2	2	1	1	2	1	2	2	1	1	2	1	1	1	1	1	57
OG0000489	1	1	1	1	1	1	1	1	1	1	1	1	1	1	1	2	1	1	1	2	1	2	2	2	2	2	2	1	0	1	1	1	1	1	1	2	1	1	1	1	2	2	1	1	1	1	1	57
OG0000490	0	1	0	2	2	2	0	2	2	2	2	1	1	0	0	0	0	0	2	2	2	2	0	2	0	2	2	3	0	3	2	0	3	3	2	2	2	2	2	0	0	0	0	0	0	2	0	57
OG0000491	0	1	0	0	1	0	2	1	1	0	0	3	3	3	1	1	1	1	2	1	2	2	1	2	2	2	1	1	1	1	1	1	0	1	2	2	2	2	2	0	0	0	1	2	3	0	1	57
OG0000492	0	0	3	1	1	1	1	1	1	1	1	1	1	2	1	1	1	1	1	1	2	1	1	1	1	1	1	2	1	1	2	2	2	2	1	1	1	1	2	2	1	1	1	1	1	1	2	57
OG0000493	0	0	1	1	1	1	0	1	1	1	2	2	2	1	1	0	1	1	1	0	5	2	2	2	2	1	1	0	1	2	2	1	2	2	1	1	1	1	1	1	1	1	1	1	1	1	2	57
OG0000494	0	0	0	1	1	1	1	1	1	1	1	2	2	2	2	0	1	1	1	1	1	1	1	1	1	1	2	2	2	2	2	2	3	2	1	2	1	1	1	2	1	1	1	1	1	1	0	57
OG0000495	1	2	1	2	2	2	1	2	2	2	1	1	1	1	1	1	1	1	1	1	1	1	1	1	1	1	1	1	0	1	1	1	1	1	2	1	2	1	1	1	1	1	1	1	1	2	1	56
OG0000496	4	0	2	1	1	1	1	1	1	1	1	2	1	1	1	1	1	1	1	1	1	1	1	1	1	1	1	1	2	2	1	2	1	1	1	1	1	1	1	1	2	1	1	1	2	1	1	56
OG0000497	1	1	1	1	1	1	1	1	1	1	2	1	1	1	2	1	1	1	1	2	3	1	3	3	1	1	1	0	1	1	1	1	1	1	2	1	1	1	1	1	1	1	1	1	1	1	1	56
OG0000498	1	1	1	1	1	1	1	1	1	1	1	1	1	1	1	1	1	1	1	2	3	1	2	2	2	1	2	1	1	1	1	4	1	1	1	0	1	1	1	1	1	1	1	1	1	1	1	56
OG0000499	1	1	1	1	1	1	1	1	1	1	1	1	1	1	1	1	1	1	1	1	3	1	2	2	2	1	1	2	1	1	1	2	2	1	1	1	1	1	1	1	2	1	1	1	1	1	1	56
OG0000500	1	1	1	1	1	1	1	1	1	1	1	1	1	1	1	1	1	1	1	2	1	3	3	2	2	1	1	2	2	0	1	2	2	1	1	1	1	1	1	1	1	0	2	0	1	1	1	56
OG0000501	1	1	1	1	1	1	1	1	1	1	1	1	1	1	1	2	1	1	1	1	2	1	1	1	1	1	1	1	2	1	1	2	1	1	1	0	1	1	1	2	2	2	2	2	2	1	1	56
OG0000502	2	2	1	1	1	1	1	1	1	1	1	1	1	2	2	1	1	1	1	1	1	1	1	1	1	1	2	1	2	2	1	2	2	1	1	1	1	1	1	1	1	1	1	1	1	1	1	56
OG0000503	2	4	2	1	1	1	1	1	1	1	1	1	1	1	1	2	1	1	1	3	1	1	1	1	1	1	1	1	1	1	1	1	1	1	1	2	1	1	1	1	1	1	1	1	1	1	1	56
OG0000504	1	2	1	1	1	1	0	1	1	1	1	1	1	1	1	1	1	1	2	2	1	2	2	2	1	2	1	1	1	1	1	1	1	1	2	2	1	2	1	1	1	1	1	1	1	1	1	56
OG0000505	1	0	0	2	1	2	1	1	1	2	2	1	1	0	0	0	1	1	2	2	2	2	1	2	2	2	1	1	1	1	1	1	1	1	2	2	2	1	1	1	1	1	1	1	1	2	0	56
OG0000506	0	6	1	1	1	1	1	1	1	1	1	1	1	0	0	1	1	1	1	1	1	1	3	2	1	1	1	2	1	1	1	2	2	1	1	1	2	1	1	1	1	1	1	1	1	1	1	56
OG0000507	0	1	1	1	1	1	1	1	1	1	1	1	1	1	1	1	2	2	1	1	1	1	1	1	1	1	1	2	2	2	1	2	2	1	1	2	1	1	1	2	1	1	2	1	1	1	1	56
OG0000508	0	1	0	1	2	1	3	2	1	1	1	1	1	0	0	2	0	0	1	1	1	1	1	1	1	1	1	3	1	4	2	1	3	2	1	1	1	1	1	1	1	2	1	1	1	1	1	56
OG0000509	0	1	2	1	2	1	2	2	2	1	2	1	1	2	1	1	1	1	1	0	1	1	1	1	1	0	1	2	1	2	2	1	2	2	1	1	0	1	1	1	1	1	1	1	1	1	2	56
OG0000510	0	1	2	2	2	2	2	2	2	2	2	2	3	1	0	2	1	1	0	1	0	0	0	0	0	0	1	1	2	1	1	2	1	1	0	0	0	0	0	2	2	2	2	2	2	2	2	56
OG0000511	0	1	1	1	1	1	1	1	1	1	1	1	1	1	1	1	1	1	2	1	2	2	2	2	2	2	1	0	1	1	1	1	1	1	2	1	2	2	2	1	1	1	1	1	1	1	1	56
OG0000512	0	0	1	2	0	2	1	0	0	2	1	0	0	1	0	0	1	1	2	2	2	2	2	2	2	2	1	1	1	0	1	1	1	1	2	2	2	2	2	1	1	1	1	1	1	2	3	56
OG0000513	0	0	0	10	0	8	0	0	0	9	0	0	0	0	0	0	0	0	1	1	2	1	1	1	1	1	0	1	0	1	1	0	1	1	1	1	1	1	1	0	0	0	0	0	0	10	0	56
OG0000514	0	0	0	2	2	2	1	2	2	2	3	1	1	1	0	1	2	2	0	1	0	1	1	1	1	1	1	3	1	2	3	1	3	3	0	0	0	0	0	1	2	1	1	1	1	2	0	56
OG0000515	1	0	2	2	2	2	0	2	2	2	2	0	0	1	1	0	1	1	2	3	2	2	2	2	2	2	0	1	0	1	1	0	1	1	2	1	2	2	2	0	0	0	0	0	0	2	1	55
OG0000516	1	1	1	1	1	1	1	1	1	1	1	1	1	1	1	1	1	1	2	2	2	1	1	1	1	2	2	2	0	1	1	1	1	1	1	2	2	1	2	1	1	1	1	1	1	1	1	55
OG0000517	2	11	5	1	1	1	0	1	1	1	1	1	1	4	0	1	0	0	1	2	1	1	1	1	1	1	1	2	0	1	1	0	1	1	1	1	1	1	1	0	0	0	0	0	0	1	1	55
OG0000518	1	0	1	1	1	1	1	1	1	1	1	1	1	1	1	1	1	1	1	1	1	2	2	1	2	1	1	0	2	2	1	2	2	1	1	2	1	1	1	2	1	2	1	1	1	1	1	55
OG0000519	2	2	1	1	1	1	1	1	1	1	1	1	1	1	1	1	1	1	1	1	1	3	1	3	3	1	1	1	0	1	1	1	2	1	1	1	1	1	1	1	1	1	1	1	1	1	1	55
OG0000520	1	0	0	2	2	2	1	2	2	2	1	1	1	0	1	0	0	0	1	2	2	2	1	1	2	1	0	2	0	2	2	0	2	2	1	4	2	2	2	0	0	0	0	0	0	2	2	55
OG0000521	1	3	1	1	1	1	1	1	1	1	1	1	2	2	1	2	1	1	1	1	1	1	1	1	1	1	1	2	1	1	1	1	2	1	1	1	1	1	1	1	1	1	1	1	1	1	2	55
OG0000522	2	1	1	1	1	1	1	1	1	1	1	1	1	1	1	1	1	1	2	0	1	1	2	2	2	1	1	1	1	3	1	1	2	1	1	1	1	2	1	1	1	1	1	1	1	1	1	55
OG0000523	1	3	1	1	1	1	0	1	1	1	1	1	1	2	1	0	1	1	2	2	3	3	2	3	1	0	1	0	1	0	0	2	0	0	3	1	1	1	2	1	1	1	1	1	1	1	1	55
OG0000524	1	1	1	0	0	0	1	0	0	0	0	3	3	3	3	2	2	2	1	1	1	1	1	1	1	1	1	0	1	1	1	1	1	1	1	1	1	1	1	2	2	2	2	2	2	0	1	55
OG0000525	1	1	1	1	1	1	2	1	1	1	1	1	1	1	1	2	1	1	1	1	1	1	1	1	1	1	1	2	2	3	1	1	2	1	1	1	1	1	1	1	2	1	1	1	1	1	1	55
OG0000526	1	1	0	1	2	1	0	2	2	1	1	1	1	0	1	1	1	1	1	1	3	2	2	1	2	2	2	1	1	0	1	1	0	1	3	1	2	1	3	1	1	0	1	1	1	1	0	55
OG0000527	1	1	1	1	1	1	1	1	1	1	1	1	1	1	1	1	1	1	1	1	1	1	1	1	1	1	2	2	0	1	1	2	2	1	1	1	1	1	1	2	2	2	2	2	2	1	0	55
OG0000528	1	0	1	0	1	0	1	1	1	0	1	1	1	1	2	1	1	1	2	2	2	2	2	2	2	2	2	0	0	1	1	1	0	1	2	2	2	2	2	1	1	1	1	1	1	0	2	55
OG0000529	1	0	1	1	1	1	1	1	1	1	1	1	1	1	1	1	2	1	1	1	1	3	1	1	1	1	2	1	2	1	1	2	2	1	1	0	1	1	1	1	1	4	1	1	1	1	1	55
OG0000530	1	0	1	1	1	1	2	1	1	1	1	1	2	2	2	1	1	1	1	1	2	2	1	2	0	1	2	1	1	1	1	1	1	1	1	1	1	1	1	2	1	1	2	1	1	1	1	55
OG0000531	2	1	1	1	0	1	1	0	0	1	0	2	2	1	1	1	0	0	1	1	2	3	2	1	2	1	1	2	0	2	2	1	2	2	2	1	1	1	2	1	1	1	1	1	1	1	1	55
OG0000532	1	1	1	1	1	1	1	1	1	1	1	1	1	1	1	1	2	1	2	1	1	1	2	2	2	1	2	1	2	1	1	1	1	1	1	1	1	1	1	2	1	1	1	1	1	1	1	55
OG0000533	1	0	0	1	1	1	1	1	1	1	0	2	2	1	2	1	2	2	3	1	1	1	1	2	2	3	2	0	0	1	1	2	0	1	1	0	1	1	1	1	1	1	2	1	1	1	2	55
OG0000534	0	1	1	1	2	1	0	2	2	1	2	1	1	1	0	0	1	1	2	2	2	2	2	2	2	2	0	1	0	2	1	0	2	2	2	2	2	2	2	0	0	0	0	0	0	1	2	55
OG0000535	0	1	1	1	1	1	1	1	1	1	1	1	2	1	1	1	1	1	1	2	1	2	2	2	2	1	3	2	1	1	1	1	1	1	1	1	1	1	1	1	1	1	1	1	1	1	1	55
OG0000536	0	1	0	1	1	1	1	1	1	1	1	1	1	0	1	1	1	1	2	2	2	1	1	1	1	1	1	2	1	2	2	1	2	2	1	1	2	2	2	1	1	1	1	1	1	1	1	55
OG0000537	0	0	1	5	3	5	2	3	3	3	1	0	0	0	0	0	1	1	1	2	1	1	1	1	1	1	3	0	0	0	0	2	0	0	1	1	1	1	1	1	1	1	0	0	0	5	0	55
OG0000538	0	0	1	1	1	1	0	1	1	1	1	1	1	2	2	1	0	0	2	2	1	2	1	1	1	2	1	2	0	2	2	1	2	2	1	2	1	2	2	1	1	1	1	1	1	1	1	55
OG0000539	0	0	1	1	1	1	0	1	1	1	2	1	1	0	0	2	0	0	2	1	2	2	2	2	2	1	1	0	2	0	1	2	0	0	2	1	1	1	3	2	2	2	2	2	2	1	1	55
OG0000540	0	0	1	2	2	2	1	2	2	2	2	1	1	2	0	1	2	2	1	1	1	1	1	1	1	1	1	1	0	1	1	2	1	1	1	1	1	1	1	1	1	1	1	1	1	2	1	55
OG0000541	3	2	1	1	1	1	1	1	1	1	1	1	1	1	1	1	1	1	1	2	2	1	2	2	1	1	1	0	1	1	1	1	2	1	1	1	1	1	1	1	1	1	1	1	1	1	1	54
OG0000542	1	1	1	1	1	1	1	1	1	1	3	1	1	2	1	3	1	1	1	1	2	2	2	2	0	1	0	1	1	1	1	0	1	1	2	1	1	1	1	1	1	1	1	1	1	1	1	54
OG0000543	1	1	1	1	1	1	1	1	1	1	1	1	1	1	1	1	2	1	1	1	2	1	1	2	2	1	1	2	1	1	1	1	1	1	1	1	1	1	1	2	2	1	1	1	1	1	1	54
OG0000544	3	1	1	1	1	1	1	1	1	1	1	1	1	1	1	1	1	1	1	2	1	1	2	2	0	1	2	2	2	1	1	1	2	1	1	0	1	1	1	1	1	1	1	1	1	1	1	54
OG0000545	7	0	0	1	2	1	0	2	2	1	2	1	1	1	1	1	1	1	1	0	0	1	2	2	2	2	1	1	1	1	1	0	1	1	1	0	1	1	1	1	1	0	1	1	1	1	2	54
OG0000546	1	1	1	1	1	1	1	1	1	1	1	1	1	2	1	1	1	1	1	2	2	2	2	2	2	1	1	1	1	1	1	1	1	1	1	1	1	1	1	1	1	1	1	1	1	1	1	54
OG0000547	2	4	1	1	3	1	0	3	3	1	2	0	0	2	0	1	0	0	2	0	0	1	1	2	1	1	0	1	0	2	2	0	1	2	1	0	2	2	2	1	1	0	0	0	1	1	3	54
OG0000548	1	1	1	1	1	1	1	1	1	1	1	1	1	1	1	1	1	1	1	1	1	1	1	1	1	1	2	1	2	1	1	1	1	1	1	1	1	1	1	1	2	2	2	2	2	1	1	54
OG0000549	1	1	2	1	1	1	1	1	1	1	1	1	1	1	1	1	1	1	1	2	1	1	1	1	1	1	1	2	1	2	1	1	4	1	1	1	1	1	1	1	1	1	1	1	1	1	1	54
OG0000550	1	0	0	1	2	1	0	2	2	1	0	1	1	0	1	0	2	2	2	1	1	1	1	1	1	1	2	0	1	1	1	2	1	1	2	0	1	1	1	2	2	2	2	2	2	1	1	54
OG0000551	1	1	1	0	0	0	2	0	0	0	0	2	2	2	4	1	4	4	0	0	0	0	0	0	0	0	2	2	2	2	2	2	2	2	0	0	0	0	0	2	2	2	2	2	2	0	2	54
OG0000552	1	2	1	1	1	1	1	1	1	1	1	1	1	2	1	1	0	0	1	1	1	1	1	1	1	1	2	2	1	2	2	1	2	2	1	1	1	1	1	1	1	1	1	1	1	1	2	54
OG0000553	1	8	1	1	1	1	1	1	1	1	1	1	1	1	1	1	1	1	1	1	1	1	1	1	1	1	2	1	0	1	1	1	1	1	1	1	1	1	1	1	1	1	1	1	1	1	1	54
OG0000554	1	0	1	2	2	2	1	2	2	2	1	1	1	1	1	0	0	0	2	1	3	2	2	2	2	2	0	1	0	2	1	0	1	1	1	1	2	2	2	0	0	0	0	0	0	2	2	54
OG0000555	1	1	1	1	1	1	1	1	1	1	1	1	1	1	1	1	1	1	1	2	2	1	2	1	1	1	1	1	1	1	1	1	2	1	2	2	2	1	1	1	1	1	1	1	1	1	1	54
OG0000556	1	3	1	1	1	1	1	1	2	1	1	1	1	1	2	1	1	1	2	1	1	1	1	1	1	1	1	2	1	1	1	1	2	1	1	1	1	1	1	1	1	1	1	1	1	1	1	54
OG0000557	1	1	2	1	1	1	1	1	1	1	1	1	1	2	0	1	1	1	0	2	1	2	3	3	3	1	1	0	1	1	1	1	1	1	1	1	1	1	1	1	1	1	1	1	1	1	1	54
OG0000558	1	3	1	1	1	1	1	1	1	1	1	1	1	1	1	1	1	1	1	1	2	1	1	1	1	1	1	2	0	2	2	1	2	2	2	0	1	1	1	1	1	1	1	1	1	1	1	54
OG0000559	1	2	1	1	1	0	1	1	0	1	1	1	1	1	2	1	1	1	1	2	2	2	1	1	1	1	1	1	1	1	1	2	1	1	1	1	2	2	2	1	1	1	1	1	1	1	1	54
OG0000560	1	2	1	1	1	1	1	1	1	1	1	1	1	1	1	1	1	1	1	1	1	1	2	2	2	1	1	0	1	2	1	1	1	1	1	1	1	1	1	2	1	1	2	2	1	1	1	54
OG0000561	1	1	1	1	1	1	1	1	1	1	1	1	1	1	1	1	1	1	1	2	2	1	1	1	1	1	1	2	1	1	1	1	2	1	1	1	2	2	2	1	1	1	1	1	1	1	1	54
OG0000562	5	2	3	2	3	2	1	3	0	2	2	0	1	2	0	2	0	0	1	1	2	3	2	2	1	1	0	0	1	0	0	0	0	0	2	1	2	1	1	0	0	0	0	0	0	2	1	54
OG0000563	3	1	2	1	1	1	0	1	1	1	1	1	1	3	0	2	1	1	1	1	1	1	1	1	1	1	1	2	2	1	1	1	1	1	1	1	1	1	1	1	1	1	1	1	1	1	2	54
OG0000564	1	1	1	2	2	2	2	2	2	2	2	1	1	1	0	1	1	1	1	1	1	1	1	1	0	1	1	1	1	1	1	1	1	1	1	1	1	1	1	1	1	1	1	1	1	2	1	54
OG0000565	1	1	1	1	1	1	1	1	1	1	1	1	1	1	1	1	1	1	1	2	1	2	2	2	2	1	1	2	1	1	1	1	2	1	1	1	1	1	1	1	1	1	1	1	1	1	1	54
OG0000566	1	1	1	1	1	1	1	1	1	1	1	1	1	1	1	1	1	1	1	2	2	2	2	2	2	1	1	1	2	1	1	1	1	1	1	1	1	1	1	1	1	1	1	1	1	1	1	54
OG0000567	1	1	1	1	1	1	1	1	1	1	1	1	1	1	1	1	1	1	1	1	3	1	2	2	2	1	1	2	1	1	1	1	1	1	1	2	1	1	1	1	1	1	1	1	1	1	1	54
OG0000568	1	1	1	1	1	1	1	1	1	1	1	1	2	1	1	1	1	1	1	0	2	2	3	3	1	1	2	1	1	1	1	1	1	1	1	1	1	1	1	1	1	1	1	1	1	1	1	54
OG0000569	1	1	1	1	1	1	1	1	1	1	1	1	1	1	1	1	1	1	1	2	1	2	1	2	2	1	1	1	1	2	1	1	1	1	1	1	1	1	1	2	2	1	1	1	1	1	1	54
OG0000570	1	1	1	1	1	1	1	1	1	1	1	1	1	3	0	1	3	2	2	1	1	1	1	2	0	1	2	1	2	2	1	1	1	1	1	1	1	1	1	1	1	1	1	1	1	1	0	54
OG0000571	3	0	0	0	0	0	7	1	0	0	0	1	1	3	0	0	0	0	0	0	3	0	0	0	0	0	2	2	3	2	2	2	2	2	0	0	0	0	0	2	5	3	2	2	2	0	2	54
OG0000572	0	1	1	2	1	2	0	1	1	2	2	1	1	1	1	0	0	0	1	1	2	2	2	2	2	2	0	1	0	1	1	1	1	1	2	2	1	1	1	1	1	1	1	0	1	2	3	54
OG0000573	0	1	0	2	1	2	0	1	1	2	2	2	2	0	1	2	1	1	1	1	2	2	2	2	2	1	1	0	1	0	1	1	0	0	2	1	1	1	2	1	1	1	1	1	1	2	1	54
OG0000574	0	0	1	2	2	2	1	3	3	2	2	0	0	1	0	0	1	1	1	1	2	2	2	1	1	1	0	2	0	0	1	0	1	1	2	2	1	1	2	1	1	2	0	1	1	2	1	54
OG0000575	0	0	0	1	1	1	1	1	1	1	1	2	2	0	1	1	1	1	2	2	1	1	0	2	1	2	0	1	2	1	1	1	1	3	2	1	2	2	3	0	1	1	1	1	1	1	1	54
OG0000576	1	0	1	1	1	1	1	1	1	1	1	1	1	1	1	1	1	1	1	1	1	0	3	1	1	1	3	2	2	1	1	3	1	1	1	0	1	1	1	1	1	2	1	1	1	1	1	53
OG0000577	2	1	2	1	1	1	2	1	1	1	1	1	1	2	2	1	2	2	1	1	1	1	1	1	1	1	1	1	1	1	1	1	1	1	1	1	1	1	1	1	0	1	1	1	1	1	1	53
OG0000578	2	0	1	1	1	1	1	1	1	1	1	1	1	1	0	1	1	1	1	2	1	1	1	1	1	1	2	1	2	1	1	2	1	1	1	0	1	1	1	2	2	1	2	2	2	1	0	53
OG0000579	3	12	1	0	1	0	1	1	0	0	0	1	1	1	1	1	1	1	1	0	3	2	2	1	0	2	1	1	1	1	1	1	1	1	1	0	0	1	1	1	1	1	1	0	1	0	0	53
OG0000580	2	1	2	0	1	0	1	1	1	0	1	2	2	2	2	4	1	1	1	0	1	0	1	1	0	0	1	1	1	2	1	2	2	2	1	1	1	1	1	2	1	0	1	1	2	0	1	53
OG0000581	1	1	1	1	1	1	1	1	1	1	1	1	1	1	1	1	1	1	1	2	1	1	1	1	1	1	1	3	1	1	1	1	2	1	1	0	1	2	1	2	1	1	2	1	1	1	1	53
OG0000582	1	1	1	1	1	1	1	1	1	1	1	1	2	1	1	1	1	1	1	1	2	1	1	1	2	1	1	3	1	1	1	1	1	1	1	2	1	1	1	1	1	1	1	1	1	1	1	53
OG0000583	1	2	1	1	1	1	1	1	1	1	1	1	1	1	1	1	1	1	1	2	1	2	2	3	3	1	1	0	0	1	1	1	0	1	1	1	1	1	1	3	1	0	1	1	1	1	1	53
OG0000584	1	1	1	1	1	1	1	1	1	1	1	1	1	1	1	1	2	3	1	3	2	1	1	1	1	1	1	1	1	1	1	1	1	1	1	1	1	1	1	1	1	1	1	1	1	1	1	53
OG0000585	2	3	1	1	1	1	1	1	1	1	1	2	1	1	1	1	1	1	1	1	1	1	1	1	1	1	1	2	1	2	1	1	1	1	1	1	1	1	1	1	1	1	1	1	1	1	1	53
OG0000586	1	0	1	1	1	1	1	1	1	1	0	2	2	1	0	0	0	0	1	1	1	2	2	1	2	1	2	1	2	1	1	2	1	1	1	1	1	1	1	2	1	1	2	2	2	1	1	53
OG0000587	1	1	1	1	2	1	1	1	2	1	1	1	1	1	1	1	1	1	1	2	1	1	1	1	1	1	2	1	2	1	1	1	1	1	1	1	1	1	1	1	1	2	1	1	1	1	1	53
OG0000588	2	0	0	0	1	0	1	1	1	0	1	1	1	0	1	0	1	1	1	1	1	1	1	1	1	1	2	1	2	1	1	2	1	1	1	1	1	1	1	2	2	2	3	3	3	0	2	53
OG0000589	1	1	1	1	1	1	1	1	1	1	1	1	1	1	1	1	1	1	1	1	1	1	2	2	2	1	2	1	1	1	1	1	2	1	1	1	1	1	1	1	2	1	1	1	1	1	1	53
OG0000590	1	1	1	1	1	1	1	1	1	1	1	1	1	2	1	1	1	1	1	1	2	2	1	1	1	1	1	1	1	2	1	2	2	1	1	1	1	1	1	1	1	1	1	1	1	1	1	53
OG0000591	1	0	1	1	1	1	1	1	1	1	1	1	1	1	1	1	1	1	1	1	1	1	2	2	2	1	1	1	2	1	1	3	2	1	1	1	1	1	1	1	1	1	1	1	1	1	1	53
OG0000592	1	1	1	1	1	1	1	1	1	1	1	1	1	1	0	1	1	1	2	3	1	1	1	2	0	2	1	1	1	1	1	1	1	1	1	1	2	2	2	1	1	1	1	1	1	1	1	53
OG0000593	1	1	1	1	1	1	1	1	1	1	1	1	1	1	1	1	1	1	1	2	1	1	1	1	1	1	1	2	1	2	1	1	3	1	1	2	1	1	1	1	1	1	1	1	1	1	1	53
OG0000594	1	0	0	0	0	0	3	0	0	0	0	0	0	2	0	1	1	1	1	0	1	2	3	2	2	1	3	2	1	2	2	2	2	2	2	2	2	1	1	1	1	1	2	1	1	0	1	53
OG0000595	1	1	1	1	1	1	3	1	1	1	1	1	1	1	0	1	1	1	1	1	2	1	1	1	1	1	2	3	1	2	1	1	1	1	1	1	1	1	1	1	1	1	1	1	1	1	1	53
OG0000596	2	1	1	1	1	1	1	1	1	1	1	1	1	1	1	1	1	1	1	0	1	1	1	1	1	1	1	1	2	0	1	2	1	1	1	1	1	1	1	2	2	2	1	2	2	1	1	53
OG0000597	1	0	1	1	1	1	1	1	1	1	1	1	1	1	1	1	1	1	1	1	2	2	2	2	2	1	2	2	1	1	1	1	1	1	1	1	1	1	1	1	1	1	1	1	1	1	1	53
OG0000598	1	0	1	1	1	1	1	1	1	1	1	1	1	1	1	1	1	1	1	2	1	1	2	1	3	1	1	2	1	2	1	1	2	1	1	1	1	1	1	1	1	1	1	1	1	1	1	53
OG0000599	1	1	1	1	1	1	1	1	1	1	1	1	1	1	1	1	1	1	1	2	1	2	2	1	2	1	3	1	1	1	1	1	1	1	1	1	1	1	1	1	1	1	1	1	1	1	1	53
OG0000600	1	1	1	1	1	1	1	1	1	1	1	1	2	1	1	1	1	1	1	3	1	1	1	1	3	1	1	1	1	1	1	1	1	1	1	2	1	1	1	1	1	1	1	1	1	1	1	53
OG0000601	1	1	1	0	1	0	1	2	1	0	1	2	1	2	1	2	1	1	1	2	1	1	1	1	1	1	2	2	1	1	1	2	1	1	1	1	1	1	1	1	2	1	1	1	1	1	1	53
OG0000602	1	1	1	1	1	1	1	1	1	1	1	1	1	1	1	1	1	1	1	2	1	2	1	2	1	1	1	2	1	2	1	1	1	1	1	1	1	1	1	1	2	1	1	1	1	1	1	53
OG0000603	1	0	0	1	1	1	2	1	1	1	1	1	1	1	2	1	1	1	2	2	2	2	1	1	1	2	0	1	1	2	2	1	2	2	1	0	1	1	1	2	0	2	1	0	0	1	1	53
OG0000604	0	9	1	1	1	1	1	1	1	1	1	1	1	1	1	1	0	0	2	1	2	1	1	1	1	1	1	1	1	1	1	1	1	1	1	1	1	1	1	1	1	1	1	1	1	1	0	53
OG0000605	0	1	1	1	1	1	1	1	1	1	1	1	1	3	1	1	1	1	1	2	1	2	2	1	2	1	1	1	1	1	1	1	1	1	1	2	1	1	1	1	1	1	1	1	1	1	1	53
OG0000606	0	2	0	2	2	2	0	2	2	2	2	0	0	1	0	0	0	0	0	4	2	2	1	2	1	1	1	0	0	2	2	0	2	2	2	2	2	2	2	0	0	0	0	0	0	2	2	53
OG0000607	0	1	1	1	1	1	1	1	1	1	1	1	1	1	1	1	1	1	1	2	2	2	2	1	2	2	1	1	1	1	1	1	2	1	1	1	1	1	1	1	1	1	1	1	1	1	1	53
OG0000608	0	0	1	2	1	2	1	1	1	2	1	1	1	1	1	1	1	1	1	1	1	1	1	1	1	1	1	1	1	2	2	1	2	2	1	1	1	1	1	1	1	1	1	1	1	2	1	53
OG0000609	0	0	1	1	1	1	1	1	1	1	1	1	1	1	0	1	1	1	1	2	1	1	1	1	1	1	3	2	1	1	1	2	2	1	1	1	1	1	1	2	2	2	1	1	1	1	1	53
OG0000610	0	0	1	1	1	1	1	1	1	1	1	1	1	1	0	2	2	2	2	2	1	2	2	2	2	1	1	1	1	1	1	1	1	1	1	0	1	1	1	1	1	2	1	1	1	1	1	53
OG0000611	0	0	1	1	1	1	1	1	1	1	1	1	2	1	0	1	1	1	1	0	1	2	1	1	2	1	4	1	0	2	1	2	2	1	1	1	1	1	1	2	1	2	1	1	1	1	1	53
OG0000612	0	0	1	2	2	2	0	2	2	2	1	0	0	0	0	0	1	1	2	2	2	2	2	2	2	2	0	1	0	1	1	0	1	1	2	2	3	3	3	0	0	0	0	0	0	2	1	53
OG0000613	0	0	1	1	1	1	2	1	1	1	1	2	3	1	1	2	3	3	0	0	0	1	0	0	0	0	2	0	3	0	0	3	0	0	0	0	1	1	1	2	2	2	3	3	3	1	0	53
OG0000614	0	0	0	1	1	1	1	1	1	1	1	1	1	1	0	1	2	2	2	2	1	1	2	1	1	1	0	1	1	2	2	2	2	1	1	1	2	1	1	1	1	2	1	1	1	1	1	53
OG0000615	0	0	0	1	1	1	2	1	1	1	2	2	2	2	2	2	2	2	0	1	1	1	2	1	1	1	0	1	1	1	1	1	1	1	1	1	1	1	1	1	1	0	2	2	2	1	0	53
OG0000616	0	0	0	1	1	1	1	1	1	1	1	1	1	1	1	1	1	1	2	2	2	1	1	1	1	2	1	1	1	1	1	1	1	1	2	2	2	2	2	1	1	1	1	1	1	1	1	53
OG0000617	0	0	0	2	1	2	2	1	1	2	1	2	2	0	2	2	0	0	1	1	1	0	0	0	0	1	2	1	2	1	1	2	1	1	1	0	1	1	1	2	2	2	2	2	2	2	0	53
OG0000618	2	1	1	1	1	2	1	1	1	1	1	1	3	1	1	1	1	1	1	1	1	1	1	1	1	1	1	1	1	1	0	1	1	1	1	1	1	1	1	1	1	1	1	1	1	1	3	52
OG0000619	1	1	2	1	2	1	1	2	2	1	1	1	1	1	1	1	1	1	1	1	1	1	1	1	1	1	1	1	1	1	1	1	2	1	1	1	1	1	1	1	1	1	1	1	1	1	1	52
OG0000620	1	1	1	1	1	1	1	1	1	1	1	1	1	1	1	1	1	1	1	1	1	1	1	1	1	1	1	2	1	2	2	1	2	2	1	1	1	1	1	1	1	1	1	1	1	1	1	52
OG0000621	1	1	1	1	1	1	1	1	1	1	1	1	1	1	1	1	1	1	1	1	1	1	1	1	1	1	2	1	1	1	1	3	1	1	1	2	1	1	1	2	1	1	1	1	1	1	1	52
OG0000622	1	1	1	1	1	1	1	1	1	1	1	1	1	1	1	1	1	1	1	0	1	1	2	1	1	1	1	1	2	1	1	1	1	1	1	1	1	1	1	3	2	2	1	1	1	1	1	52
OG0000623	1	1	1	1	1	1	1	1	1	1	1	1	1	1	1	1	1	1	1	3	2	1	1	1	1	1	1	1	1	1	1	1	1	1	1	1	1	1	1	2	1	2	1	1	1	1	1	52
OG0000624	1	1	1	1	2	1	1	1	2	1	1	1	2	1	1	1	1	1	1	1	1	1	1	1	1	1	1	2	1	1	1	2	1	1	1	1	1	1	1	1	1	1	1	1	1	1	1	52
OG0000625	1	1	0	1	0	1	2	0	0	1	1	0	0	2	0	0	0	0	1	1	2	2	1	2	1	2	3	0	2	0	0	2	0	0	2	2	2	2	2	2	2	2	2	2	2	1	0	52
OG0000626	1	1	1	1	1	1	1	1	1	1	1	1	1	1	1	1	1	1	1	1	2	1	3	2	2	1	1	2	2	1	1	1	1	1	1	1	1	1	1	1	1	1	0	0	1	1	1	52
OG0000627	1	1	1	1	1	1	1	1	1	1	1	1	1	1	2	1	1	1	1	1	1	1	1	1	1	1	2	2	1	1	1	2	1	1	1	1	1	1	1	1	1	2	1	1	1	1	1	52
OG0000628	1	1	1	1	1	1	1	1	1	1	1	1	1	1	1	1	1	1	1	2	1	1	1	1	1	1	2	1	1	1	1	1	1	1	1	3	1	1	1	1	1	2	1	1	1	1	1	52
OG0000629	1	1	1	1	1	1	0	1	1	1	1	1	1	1	1	1	1	1	1	2	1	2	2	1	1	1	2	2	1	1	1	1	1	1	1	1	1	1	1	1	1	1	1	1	1	1	2	52
OG0000630	1	1	1	1	1	1	1	1	1	1	1	1	1	1	1	1	1	1	1	1	1	1	1	1	1	1	1	3	1	1	1	1	2	1	1	1	1	1	1	1	3	1	1	1	1	1	1	52
OG0000631	1	2	1	1	1	1	1	1	1	1	1	1	1	1	1	1	1	1	1	1	1	1	1	1	1	1	1	2	1	1	1	1	2	1	1	1	1	1	1	2	2	1	1	1	1	1	1	52
OG0000632	2	1	1	1	1	1	1	1	1	1	1	1	1	1	1	1	2	1	2	0	1	2	1	1	2	1	1	1	1	1	1	1	1	1	1	1	1	1	1	1	1	2	1	1	1	1	1	52
OG0000633	1	1	1	1	1	1	1	1	1	1	1	1	1	1	1	1	1	1	1	1	2	1	1	1	1	1	1	2	2	1	1	1	2	1	1	1	1	1	1	1	1	2	1	1	1	1	1	52
OG0000634	3	2	3	0	0	0	3	0	0	0	0	2	2	4	1	1	1	1	0	3	0	0	1	0	1	0	1	4	2	1	1	1	4	1	0	0	0	0	0	1	2	1	1	1	1	0	2	52
OG0000635	1	1	1	1	1	1	1	1	1	1	1	1	1	1	1	1	1	1	1	1	1	2	2	1	1	1	2	2	1	1	1	1	1	1	1	1	2	1	1	1	1	1	1	1	1	1	1	52
OG0000636	1	0	1	1	1	1	1	1	1	1	1	1	1	3	1	1	1	1	1	1	2	1	1	1	1	1	1	1	1	1	1	1	1	1	1	2	1	1	1	1	1	3	1	1	1	1	1	52
OG0000637	1	3	1	1	1	1	1	1	1	1	1	1	1	1	1	1	1	1	1	1	1	1	2	1	2	1	1	2	1	1	1	1	1	1	1	1	1	1	1	1	1	1	1	1	1	1	1	52
OG0000638	1	1	1	1	1	1	1	1	1	1	1	1	1	1	1	1	1	1	1	1	1	1	1	1	1	1	2	2	1	2	1	2	2	1	1	1	1	1	1	1	1	1	1	1	1	1	1	52
OG0000639	1	0	0	2	2	2	1	2	2	2	1	1	1	0	1	1	1	1	1	1	1	1	1	1	1	1	0	2	0	2	2	0	2	2	1	2	2	2	2	0	0	0	0	0	0	2	2	52
OG0000640	1	1	1	1	1	1	1	1	1	1	1	1	1	1	1	1	1	1	1	3	1	1	1	1	2	1	1	1	0	1	1	2	1	1	1	1	1	1	1	1	2	2	1	1	1	1	1	52
OG0000641	1	1	1	1	1	1	1	1	1	1	1	1	1	1	1	1	1	1	1	1	2	2	2	2	2	1	1	1	1	1	1	1	1	1	1	1	1	1	1	1	1	1	1	1	1	1	1	52
OG0000642	2	1	2	1	1	1	1	1	1	1	1	1	1	1	1	1	1	1	1	1	1	2	2	2	1	1	1	1	1	1	1	1	1	1	1	1	1	1	1	1	1	1	1	1	1	1	1	52
OG0000643	1	1	1	1	1	1	1	1	1	1	1	1	2	1	1	1	1	1	1	1	1	3	1	1	1	1	1	1	1	1	0	1	2	1	1	2	1	1	1	1	1	2	1	1	1	1	1	52
OG0000644	1	0	1	2	2	2	1	2	2	2	1	0	0	1	0	0	0	0	1	1	1	2	2	2	2	1	1	1	1	1	1	1	1	1	1	1	1	1	1	2	1	1	1	1	1	2	1	52
OG0000645	1	1	1	1	1	1	1	1	1	1	1	1	1	1	1	1	1	1	1	1	1	1	1	1	1	1	2	1	2	1	1	2	1	1	1	1	1	1	1	1	1	2	2	1	1	1	1	52
OG0000646	1	0	1	1	1	1	1	1	1	1	1	1	1	2	1	1	0	0	1	2	2	1	1	1	1	1	1	2	1	2	2	1	2	2	1	0	1	1	1	1	1	1	1	1	1	1	2	52
OG0000647	1	1	1	1	1	1	1	1	1	1	2	1	1	1	1	1	1	1	1	1	1	1	2	2	1	1	1	2	1	1	1	1	2	1	1	1	1	1	1	1	1	1	1	1	1	1	1	52
OG0000648	1	6	1	1	1	1	1	1	1	1	1	1	1	1	1	1	1	1	1	1	1	1	1	1	1	1	1	1	0	1	1	1	2	1	1	1	1	1	1	1	1	1	1	1	1	1	1	52
OG0000649	1	0	1	1	1	1	1	1	1	1	1	1	1	1	1	1	1	1	1	2	1	1	2	1	0	1	1	3	2	1	1	1	3	1	1	1	1	1	1	1	1	1	1	1	1	1	1	52
OG0000650	1	1	1	1	1	1	1	1	1	1	0	1	1	1	2	1	0	0	1	1	1	3	3	3	2	1	2	0	1	1	1	1	1	1	1	1	1	1	1	1	1	1	1	1	1	1	1	52
OG0000651	1	1	1	1	1	1	1	1	1	1	1	1	2	1	1	1	1	1	1	1	1	1	1	1	1	1	2	1	1	1	1	2	1	1	1	1	1	1	1	1	1	3	1	1	1	1	1	52
OG0000652	1	1	1	1	1	1	2	1	1	1	1	1	1	1	1	2	1	1	1	2	1	2	1	1	1	1	2	1	1	1	1	1	1	1	1	1	1	1	1	1	1	1	1	1	1	1	1	52
OG0000653	1	1	1	1	1	1	1	1	1	1	1	1	1	1	1	1	1	1	1	1	2	2	1	1	2	1	1	1	1	1	1	1	1	1	1	2	2	1	1	1	1	1	1	1	1	1	1	52
OG0000654	1	1	1	1	1	1	1	1	1	1	1	1	1	1	1	1	1	1	1	1	1	2	2	1	1	1	1	2	1	2	1	1	1	1	1	2	1	1	1	1	1	1	1	1	1	1	1	52
OG0000655	0	1	1	1	1	1	2	1	1	1	1	2	2	1	1	1	1	1	1	1	1	1	1	1	1	1	2	0	2	1	1	2	1	1	1	1	2	1	1	2	0	1	1	1	1	1	1	52
OG0000656	0	2	1	2	2	2	0	2	2	2	2	0	0	0	0	0	1	1	2	2	2	2	2	2	2	2	0	1	0	1	1	0	1	1	2	1	2	2	2	0	0	0	0	0	0	2	1	52
OG0000657	0	1	1	1	1	1	1	1	1	1	1	1	1	1	1	1	2	2	2	2	1	1	1	1	1	1	2	1	1	1	1	2	1	1	1	1	1	1	1	1	1	1	1	1	1	1	1	52
OG0000658	0	1	1	1	1	1	1	1	1	1	1	1	1	0	1	1	1	1	1	1	1	1	1	1	1	1	2	1	1	1	1	2	1	1	1	1	1	1	1	2	2	2	2	2	2	1	0	52
OG0000659	0	1	2	0	0	0	1	0	0	0	0	1	1	1	1	1	1	1	2	2	2	2	2	2	2	2	1	1	1	1	1	1	1	1	2	2	2	2	2	1	1	1	1	1	1	0	1	52
OG0000660	0	0	0	1	1	1	1	1	1	1	1	1	1	1	0	1	1	1	1	2	1	1	1	3	3	1	1	1	0	2	2	1	2	1	1	1	1	1	1	2	2	1	1	1	1	1	1	52
OG0000661	0	0	0	2	3	2	0	3	2	2	2	1	1	0	0	2	0	0	2	2	2	1	1	1	1	2	1	1	1	1	0	1	1	1	2	1	1	1	1	1	0	0	1	1	1	2	1	52
OG0000662	0	0	0	2	2	3	0	2	2	2	2	2	2	0	0	0	0	0	1	3	3	2	1	1	4	3	0	0	0	0	0	0	0	0	3	1	2	3	3	0	0	0	0	0	0	2	1	52
OG0000663	0	0	0	2	1	2	0	1	1	2	1	1	1	1	1	1	1	1	1	1	2	2	2	1	1	1	1	1	1	1	2	1	1	2	1	1	1	1	1	1	1	1	1	1	1	2	1	52
OG0000664	1	1	1	1	1	1	1	1	1	1	1	1	2	1	1	1	1	1	1	1	2	1	1	1	1	1	1	2	1	2	1	1	1	1	1	1	1	1	1	1	1	1	1	1	1	1	1	51
OG0000665	1	3	1	1	1	1	1	1	1	1	1	1	1	1	1	1	1	1	1	2	1	1	1	1	1	1	2	1	1	1	1	1	1	1	1	1	1	1	1	1	1	1	1	1	1	1	1	51
OG0000666	1	3	1	1	1	1	1	1	1	1	1	1	1	1	1	1	1	1	1	1	1	1	1	1	1	1	1	2	1	1	1	1	2	1	1	1	1	1	1	1	1	1	1	1	1	1	1	51
OG0000667	1	1	1	1	1	1	1	1	1	1	1	1	2	1	1	1	1	1	1	1	1	1	2	2	2	1	1	2	1	1	1	1	1	1	1	2	1	1	1	1	1	1	0	0	1	1	1	51
OG0000668	1	1	1	1	1	1	1	1	1	1	1	1	1	1	1	1	1	1	1	1	1	1	0	1	1	1	1	2	1	2	1	1	4	1	1	1	1	1	1	1	1	1	1	1	1	1	1	51
OG0000669	1	0	0	0	0	0	2	0	0	0	1	3	3	1	0	2	0	0	1	1	2	1	2	2	1	2	1	1	1	2	2	1	2	2	1	1	2	2	2	1	0	0	2	1	1	0	1	51
OG0000670	1	0	0	1	1	1	1	1	1	1	1	1	1	0	1	1	1	1	1	1	1	1	1	1	1	1	2	2	1	2	2	1	2	2	1	1	1	2	2	1	1	1	1	1	1	1	0	51
OG0000671	1	0	1	1	1	1	1	1	1	1	1	1	1	1	1	1	1	1	1	2	2	1	1	1	1	1	1	2	1	2	1	1	2	1	1	1	1	1	1	1	1	1	1	1	1	1	1	51
OG0000672	1	1	1	1	1	1	1	1	1	1	1	1	1	1	1	1	1	1	1	2	1	1	1	3	2	1	1	1	1	1	1	1	1	1	1	1	1	1	1	1	1	1	1	1	1	1	1	51
OG0000673	1	1	1	1	1	1	1	1	1	1	1	1	1	1	1	1	2	1	1	1	1	1	1	1	1	1	1	1	1	3	1	1	1	1	1	1	1	1	1	2	1	1	1	2	1	1	0	51
OG0000674	1	1	1	1	1	1	1	1	1	1	1	1	1	1	1	1	1	1	1	2	1	2	1	1	1	1	1	2	0	1	1	1	2	1	1	2	1	1	1	1	1	1	1	1	1	1	1	51
OG0000675	1	1	1	1	1	1	1	1	1	1	1	1	1	1	1	1	1	1	1	1	2	1	1	1	1	1	1	2	1	2	1	1	2	1	1	1	1	1	1	1	1	1	1	1	1	1	1	51
OG0000676	1	1	1	1	1	1	1	1	1	1	1	1	1	1	1	1	1	1	1	1	1	1	1	1	1	1	1	2	1	2	1	2	2	1	1	1	1	1	1	1	1	1	1	1	1	1	1	51
OG0000677	2	2	1	1	1	1	1	1	1	1	1	1	2	1	1	1	1	1	1	2	1	1	1	1	1	1	1	1	0	1	1	1	1	1	1	1	1	1	1	1	1	1	2	1	1	1	1	51
OG0000678	1	1	1	1	1	1	1	1	1	1	1	1	1	1	1	1	1	1	1	1	3	1	1	1	2	1	1	2	1	1	1	1	1	1	1	1	1	1	1	1	1	1	1	1	1	1	1	51
OG0000679	2	4	1	1	1	1	0	1	1	1	1	1	1	2	1	1	1	1	1	1	1	1	1	1	1	1	1	1	1	1	1	1	1	1	1	1	1	1	1	1	1	1	1	1	1	1	1	51
OG0000680	1	1	1	1	1	1	1	1	1	1	2	1	1	1	1	1	1	1	1	1	2	2	2	2	0	1	1	1	1	1	1	1	1	1	2	0	1	1	1	1	1	1	1	1	1	1	1	51
OG0000681	1	1	1	1	1	1	1	1	1	1	1	1	1	1	1	1	1	1	1	1	2	1	1	1	1	1	1	3	1	1	1	1	2	1	1	1	1	1	1	1	1	1	1	1	1	1	1	51
OG0000682	1	0	1	1	1	1	2	1	1	1	1	2	2	1	1	1	1	1	1	1	1	1	1	1	2	1	1	2	1	1	1	1	1	1	1	1	1	1	1	1	1	1	1	1	1	1	1	51
OG0000683	5	1	0	1	1	1	1	1	1	1	1	1	1	1	2	0	1	1	1	1	1	1	1	1	1	1	1	1	1	1	1	1	1	1	1	1	1	1	1	1	1	1	1	1	1	1	2	51
OG0000684	1	2	1	1	1	1	1	1	1	1	1	1	1	1	1	1	1	1	1	1	2	1	1	1	1	1	1	2	1	1	1	1	1	1	1	1	1	1	1	1	1	2	1	1	1	1	1	51
OG0000685	1	0	2	1	0	1	0	0	0	1	0	2	2	1	1	2	1	1	1	1	1	1	1	1	1	1	3	1	2	0	1	2	1	1	1	1	1	1	1	2	1	1	2	2	2	1	0	51
OG0000686	3	1	1	1	1	1	1	1	1	1	1	1	1	1	0	1	0	0	1	1	1	1	1	1	1	1	1	2	1	2	2	1	2	2	1	1	1	1	1	1	1	1	1	1	1	1	1	51
OG0000687	1	1	1	1	1	1	1	1	1	1	2	2	1	1	1	1	1	1	1	1	1	1	1	1	1	1	1	2	0	2	1	2	1	1	1	1	1	1	1	1	1	1	1	1	1	1	1	51
OG0000688	1	4	1	1	1	1	2	1	1	1	1	1	1	1	0	1	1	1	1	1	1	1	1	1	1	1	1	1	0	2	1	1	2	1	1	1	1	1	1	1	1	1	1	1	1	1	1	51
OG0000689	1	2	2	1	1	1	1	1	1	1	1	1	1	2	1	1	1	1	1	1	1	1	1	1	1	1	2	1	0	1	1	1	1	1	1	1	1	1	1	1	1	1	1	1	1	1	2	51
OG0000690	1	2	1	1	1	1	1	1	1	1	1	1	1	1	1	1	1	1	1	1	1	1	1	1	1	1	1	1	1	1	1	1	1	1	1	1	1	1	1	2	2	2	1	1	1	1	1	51
OG0000691	1	1	1	1	1	1	1	1	1	1	1	1	1	1	1	1	1	1	1	1	1	1	1	1	1	1	1	3	0	2	1	1	2	1	1	1	1	1	1	1	1	1	1	2	1	1	1	51
OG0000692	1	1	1	1	1	1	1	1	1	1	1	1	1	1	1	1	1	1	1	1	1	1	1	1	2	1	2	2	0	1	1	2	1	1	1	1	1	1	1	1	1	2	1	1	1	1	1	51
OG0000693	1	1	1	1	1	1	1	1	1	1	1	1	2	1	1	1	1	1	1	1	1	1	1	1	0	1	1	2	2	1	1	1	3	1	1	0	1	1	1	1	1	1	1	1	2	1	1	51
OG0000694	1	1	1	1	1	1	1	1	1	1	1	1	1	1	1	1	1	1	1	1	1	1	2	1	1	1	1	2	2	2	1	1	1	1	1	1	1	1	1	1	1	1	1	1	1	1	1	51
OG0000695	1	1	1	1	1	1	1	1	1	1	1	1	1	1	1	1	1	1	1	1	1	2	2	2	2	1	1	1	1	1	1	1	1	1	1	1	1	1	1	1	1	1	1	1	1	1	1	51
OG0000696	1	1	1	1	1	1	1	1	1	1	1	1	1	1	1	1	1	1	1	1	1	1	1	1	1	1	2	2	1	1	1	1	3	1	1	1	1	1	1	1	1	1	1	1	1	1	1	51
OG0000697	1	1	1	1	1	1	1	1	1	1	1	1	1	1	1	1	1	1	1	2	2	1	1	1	1	1	1	1	1	1	1	1	1	1	1	2	1	1	1	2	1	1	1	1	1	1	1	51
OG0000698	1	1	2	1	1	1	1	1	2	1	1	1	1	1	1	1	1	1	1	1	1	1	1	1	1	1	1	1	1	2	1	1	1	1	1	1	1	1	1	1	2	1	1	1	1	1	1	51
OG0000699	1	1	1	1	1	1	1	1	1	1	1	1	1	1	1	1	1	1	1	1	1	1	1	1	1	1	3	2	1	2	1	2	2	1	1	0	1	1	1	1	1	1	0	1	1	1	1	51
OG0000700	1	1	1	1	1	1	1	1	1	1	1	1	1	1	1	1	1	1	1	1	1	1	1	1	1	1	1	3	1	1	1	1	3	1	1	1	1	1	1	1	1	1	1	1	1	1	1	51
OG0000701	1	1	1	1	1	1	1	1	1	1	1	1	1	1	1	1	1	1	1	0	1	1	2	1	1	1	1	2	1	2	1	1	2	1	1	1	2	1	1	1	1	1	1	1	1	1	1	51
OG0000702	1	1	1	1	1	1	1	1	1	1	1	1	1	1	1	1	1	1	1	2	1	1	2	1	1	1	1	2	2	2	1	1	1	1	1	1	1	1	1	1	0	1	1	1	1	1	1	51
OG0000703	1	3	1	1	1	1	1	1	1	1	1	1	1	1	1	1	1	1	1	1	2	1	1	1	1	1	1	1	1	1	1	1	2	1	1	1	1	1	1	1	1	1	1	1	1	1	1	51
OG0000704	1	0	1	1	1	1	1	1	1	1	1	1	1	1	1	1	2	1	2	1	1	3	2	1	0	1	2	1	1	1	2	2	1	2	1	0	1	1	1	1	1	1	1	0	0	1	1	51
OG0000705	1	1	1	1	1	1	1	1	1	1	1	1	1	1	1	1	1	1	1	2	1	1	1	1	1	1	1	1	1	2	1	1	2	1	1	1	1	1	1	1	2	1	1	1	1	1	1	51
OG0000706	1	1	1	1	1	1	0	1	1	1	1	1	1	1	1	1	1	1	1	1	1	1	1	1	1	1	2	2	1	2	1	1	2	1	1	1	1	1	1	1	1	2	1	1	1	1	1	51
OG0000707	1	0	1	1	1	1	0	1	1	1	1	1	1	1	1	1	1	1	1	2	1	2	1	1	1	1	3	2	1	2	1	1	1	1	1	1	1	1	1	1	1	1	1	1	1	1	1	51
OG0000708	1	3	2	1	1	1	1	1	1	1	1	1	1	1	1	1	1	1	1	2	1	1	1	1	1	1	1	1	1	1	1	1	1	1	1	1	1	1	1	1	1	1	1	1	1	1	1	51
OG0000709	1	1	1	1	1	1	1	1	1	1	1	1	1	1	1	1	1	1	1	1	1	1	1	1	1	1	1	2	1	2	1	2	2	1	1	1	1	1	1	1	1	1	1	1	1	1	1	51
OG0000710	1	1	1	1	1	1	1	1	1	1	1	1	1	1	1	1	1	1	1	1	1	1	1	1	1	1	1	2	1	1	1	1	3	1	1	1	1	2	1	1	1	1	1	1	1	1	1	51
OG0000711	1	0	0	2	2	2	0	2	2	2	2	2	2	0	0	1	4	4	0	0	0	2	1	1	0	1	2	0	1	0	0	2	0	0	0	0	1	1	1	1	0	0	2	2	2	2	1	51
OG0000712	1	1	1	1	1	1	1	1	1	1	1	1	1	1	1	1	1	1	1	1	1	2	2	1	2	1	1	2	1	1	1	1	1	1	1	1	1	1	1	1	1	1	1	1	1	1	1	51
OG0000713	1	1	1	2	1	2	1	1	1	2	2	1	1	1	1	1	1	1	1	1	1	1	1	1	1	1	1	1	0	1	1	1	1	1	1	1	1	1	1	1	1	1	1	1	1	2	1	51
OG0000714	1	2	1	1	1	1	1	1	1	1	1	1	1	1	1	1	1	1	1	1	1	1	1	1	1	1	1	2	1	1	1	2	2	1	1	1	1	1	1	1	1	1	1	1	1	1	1	51
OG0000715	1	2	1	1	1	1	0	1	1	1	1	1	1	1	1	1	1	1	1	1	2	1	1	1	1	1	2	1	1	1	1	2	1	1	1	1	0	1	1	2	1	2	1	1	1	1	1	51
OG0000716	1	2	1	1	1	1	3	1	1	1	1	1	1	1	1	1	1	1	1	2	2	1	1	1	1	1	1	2	1	1	1	1	1	1	1	1	0	0	1	3	0	1	1	0	1	1	1	51
OG0000717	1	1	1	1	1	1	1	1	1	1	1	1	1	1	1	1	1	1	1	2	1	1	2	2	1	2	1	1	1	1	1	1	1	1	1	1	1	1	1	1	1	1	1	1	1	1	1	51
OG0000718	1	1	1	1	1	1	1	1	1	1	1	1	1	1	1	1	1	1	1	2	2	1	1	1	1	2	1	0	1	1	1	1	2	1	1	1	1	1	1	1	1	2	1	1	1	1	1	51
OG0000719	1	1	1	1	1	1	1	1	1	1	1	1	1	1	1	1	1	1	1	1	1	1	1	1	1	1	3	1	1	1	1	1	1	1	1	1	1	1	1	1	2	2	1	1	1	1	1	51
OG0000720	2	2	2	1	1	1	1	1	1	1	1	1	1	2	1	1	1	1	1	1	1	1	1	1	1	1	1	1	1	1	1	1	1	1	1	1	1	1	1	1	1	1	1	1	1	1	1	51
OG0000721	1	2	1	1	1	1	1	1	1	1	1	1	1	3	1	1	1	1	1	1	1	1	1	1	1	1	2	1	1	1	1	1	1	1	1	1	1	1	1	1	1	1	1	1	1	1	1	51
OG0000722	1	1	1	1	1	1	1	1	1	1	1	1	1	1	1	1	1	1	1	1	1	1	1	1	1	1	2	3	1	1	1	2	1	1	1	1	1	1	1	1	1	1	1	1	1	1	1	51
OG0000723	1	5	1	1	1	1	1	1	1	1	1	1	1	1	1	1	1	1	1	1	1	1	1	1	1	1	1	1	0	1	1	1	1	1	1	1	1	1	1	1	1	1	1	1	1	1	2	51
OG0000724	1	3	1	1	1	1	1	1	1	1	1	1	1	1	1	1	1	1	1	1	1	1	1	1	1	1	1	2	1	1	1	1	2	1	1	1	1	1	1	1	1	1	1	1	1	1	1	51
OG0000725	1	1	1	1	1	1	1	1	1	1	1	1	1	1	1	1	1	1	1	1	1	2	1	1	2	1	2	1	1	1	1	2	1	1	1	1	1	1	1	1	1	1	1	1	1	1	1	51
OG0000726	1	2	1	1	1	1	1	1	1	1	1	1	1	1	1	1	1	1	1	0	2	2	2	2	1	1	1	2	1	1	1	1	1	1	2	1	1	1	1	1	1	0	1	0	1	1	1	51
OG0000727	3	1	1	1	1	1	1	1	1	1	1	1	1	1	2	1	1	1	1	1	1	1	1	1	1	1	1	2	1	1	1	1	1	1	1	1	1	1	1	1	1	1	1	1	1	1	1	51
OG0000728	1	1	1	1	1	1	1	1	1	1	1	1	1	1	1	1	1	1	1	2	1	1	1	1	1	1	1	2	1	2	1	1	2	1	1	1	1	1	1	1	1	1	1	1	1	1	1	51
OG0000729	1	1	1	1	1	1	1	1	1	1	1	1	1	1	1	1	1	1	1	1	3	1	1	1	1	1	1	2	1	1	1	1	1	1	1	1	1	1	1	1	1	1	1	2	1	1	1	51
OG0000730	1	1	1	1	1	1	0	1	1	1	1	1	1	1	1	1	1	1	1	2	1	1	2	1	1	1	0	2	0	3	1	1	2	1	1	2	1	1	1	1	1	1	1	1	1	1	1	51
OG0000731	1	1	1	1	1	1	1	1	1	1	1	1	1	1	1	1	1	1	1	1	2	1	1	1	1	1	1	2	1	1	1	1	2	1	1	1	1	1	1	2	1	1	1	1	1	1	1	51
OG0000732	1	1	1	1	1	1	1	1	1	1	1	1	1	2	1	1	2	2	2	1	1	2	1	1	1	1	1	1	1	1	1	1	1	1	1	1	1	1	1	1	1	0	1	1	1	1	1	51
OG0000733	1	1	1	1	1	1	1	1	1	1	1	1	1	1	1	1	1	1	1	1	3	1	1	1	1	1	1	2	0	1	1	1	1	1	1	1	1	1	1	1	1	3	1	1	1	1	1	51
OG0000734	2	1	2	1	1	1	1	1	1	1	1	1	1	1	1	1	1	1	1	1	1	1	1	1	1	1	1	2	1	2	1	1	1	1	1	1	1	1	1	1	1	1	1	1	1	1	1	51
OG0000735	1	1	1	1	1	0	1	1	1	1	1	1	1	1	1	1	1	1	1	1	2	1	1	1	2	1	1	2	1	1	1	1	1	1	1	1	3	1	1	1	1	1	1	1	1	1	1	51
OG0000736	1	1	1	1	1	1	1	1	1	1	1	1	1	1	1	1	1	1	1	1	2	1	1	1	1	1	1	3	2	1	1	1	1	1	1	1	1	1	1	1	1	1	1	1	1	1	1	51
OG0000737	1	1	1	1	1	1	1	1	1	1	1	1	1	1	1	1	1	1	1	2	1	2	2	2	1	1	1	1	0	1	1	1	1	1	1	2	1	1	1	1	1	1	1	1	1	1	1	51
OG0000738	1	1	1	1	1	1	1	1	1	1	1	1	1	1	1	1	1	1	1	1	1	1	1	1	1	1	2	2	2	1	1	1	2	1	1	1	1	1	1	1	1	1	1	1	1	1	1	51
OG0000739	1	1	1	1	1	1	1	1	1	1	1	1	1	1	1	1	1	1	1	2	2	1	1	1	1	1	1	1	1	1	1	1	1	1	1	2	1	1	1	1	1	1	2	1	1	1	1	51
OG0000740	1	1	1	1	1	1	1	1	1	1	1	1	1	1	1	1	1	1	1	1	1	2	1	2	1	1	1	1	1	1	1	1	2	1	1	2	1	1	1	1	1	1	1	1	1	1	1	51
OG0000741	1	1	1	1	1	1	1	1	1	1	1	1	1	1	1	1	1	1	2	1	1	1	2	1	2	1	1	1	0	2	1	1	1	1	1	1	1	1	1	1	1	2	1	1	1	1	1	51
OG0000742	1	2	1	1	1	1	1	1	1	1	1	1	1	1	1	1	1	1	1	1	2	1	1	1	1	1	1	2	1	1	1	1	2	1	1	1	1	1	1	1	1	1	1	1	1	1	1	51
OG0000743	0	1	1	1	1	1	1	1	1	1	1	1	1	1	1	1	1	1	1	3	1	1	1	1	1	3	1	1	1	1	1	1	1	1	1	2	1	1	1	1	1	1	1	1	1	1	1	51
OG0000744	0	1	1	2	1	2	1	1	1	2	2	2	2	2	1	2	0	0	1	1	1	1	1	1	1	1	1	1	1	1	1	1	1	1	1	0	1	1	1	1	1	1	1	1	1	2	0	51
OG0000745	0	1	1	1	1	1	1	1	1	1	1	1	1	1	0	1	1	1	1	2	1	1	1	1	1	1	2	2	1	1	1	1	2	1	1	1	2	2	1	1	1	1	1	1	1	1	1	51
OG0000746	0	1	1	1	1	1	1	1	1	1	1	1	1	1	1	1	1	1	1	2	1	1	1	1	1	1	1	1	1	1	1	1	1	1	1	1	1	1	1	1	2	1	2	2	2	1	1	51
OG0000747	0	1	2	1	1	1	1	1	1	1	1	1	1	1	1	1	1	1	1	0	1	1	1	1	1	2	1	2	2	1	1	1	1	1	1	1	1	1	1	2	1	2	1	1	1	1	1	51
OG0000748	0	0	0	1	1	1	2	1	1	1	1	2	2	0	0	1	1	1	1	1	1	1	0	2	0	2	1	0	1	2	2	2	0	2	1	1	2	2	2	2	1	1	2	1	1	1	0	51
OG0000749	0	0	0	1	1	1	1	1	1	1	0	2	2	0	0	1	0	0	1	1	2	1	2	2	1	1	2	1	2	0	0	2	1	0	1	1	1	2	2	2	2	3	1	3	0	1	1	51
OG0000750	2	1	1	1	1	1	1	1	1	1	1	1	1	1	1	1	1	1	1	1	2	1	1	1	1	1	1	2	1	1	1	1	1	1	1	1	1	1	1	1	1	1	1	1	1	1	1	50
OG0000751	1	1	1	1	1	1	1	1	1	1	1	1	1	1	1	1	1	1	1	1	1	1	1	1	1	1	2	2	1	2	1	1	1	1	1	1	1	1	1	1	1	1	1	1	1	1	1	50
OG0000752	1	1	1	1	1	1	1	1	1	1	1	1	1	1	1	1	1	1	1	1	1	1	1	1	1	1	1	3	1	2	1	1	1	1	1	1	1	1	1	1	1	1	1	1	1	1	1	50
OG0000753	1	1	1	1	1	1	1	1	1	1	1	1	1	1	1	1	1	1	1	2	1	1	1	1	1	1	1	1	2	1	1	1	2	1	1	1	1	1	1	1	1	1	1	1	1	1	1	50
OG0000754	1	1	1	1	1	1	1	1	1	1	1	1	1	1	1	1	1	1	1	1	2	1	1	0	1	1	1	2	1	2	1	1	2	1	1	1	1	1	1	1	1	1	1	1	1	1	1	50
OG0000755	2	3	0	0	0	0	2	0	0	0	0	2	2	1	1	2	2	2	1	1	1	1	1	1	1	1	2	0	1	0	0	2	0	0	1	1	1	1	1	2	2	2	2	2	2	0	1	50
OG0000756	1	1	1	1	1	1	1	1	1	1	1	1	1	1	1	1	1	1	1	1	1	1	1	1	1	1	1	2	1	2	1	1	1	1	1	1	1	1	1	2	1	1	1	1	1	1	1	50
OG0000757	2	2	0	1	1	1	1	1	1	1	1	1	1	1	1	1	1	1	1	0	1	1	1	1	1	1	1	2	2	1	1	2	1	1	1	1	1	1	1	1	1	1	1	1	1	1	1	50
OG0000758	1	0	1	1	1	1	1	1	1	1	1	1	1	1	1	1	1	1	1	1	1	1	1	1	1	1	1	1	1	2	2	1	2	2	1	1	1	1	1	1	1	1	1	1	1	1	1	50
OG0000759	2	4	1	1	1	1	1	1	1	1	1	1	1	1	1	1	1	1	1	1	1	1	1	0	1	1	1	1	1	1	1	1	1	1	1	1	1	1	1	1	1	1	1	1	1	1	1	50
OG0000760	1	1	1	1	2	1	1	1	2	1	1	1	1	1	1	1	1	1	1	1	1	1	1	1	1	1	1	1	1	1	1	2	1	1	1	1	1	1	1	1	1	1	1	1	1	1	1	50
OG0000761	1	1	1	1	2	1	1	1	2	1	1	1	1	1	1	1	1	1	1	1	1	1	1	1	1	1	1	1	1	1	1	2	1	1	1	1	1	1	1	1	1	1	1	1	1	1	1	50
OG0000762	1	1	1	1	1	1	1	1	1	1	1	1	1	1	0	1	0	0	1	1	2	1	1	1	2	1	1	3	2	1	1	1	2	1	1	1	1	1	1	1	1	1	1	1	1	1	1	50
OG0000763	1	1	1	1	1	1	1	1	1	1	1	2	1	1	1	1	1	1	1	1	1	1	1	1	1	1	1	2	1	1	1	1	2	1	1	1	1	1	1	1	1	1	1	1	1	1	1	50
OG0000764	1	0	1	1	1	1	1	1	1	1	1	2	2	1	1	1	1	2	1	1	1	2	1	1	1	1	2	1	1	1	1	1	1	1	1	1	1	1	1	1	1	1	1	1	1	1	0	50
OG0000765	4	1	1	0	0	0	0	0	0	0	0	1	1	3	0	0	1	1	2	3	5	2	2	2	2	3	1	0	0	0	0	0	0	0	2	0	3	3	6	0	0	0	0	0	0	0	1	50
OG0000766	1	1	1	1	1	1	1	1	1	1	1	1	1	1	1	1	1	1	1	1	1	2	1	1	1	1	1	2	1	1	1	1	2	1	1	1	1	1	1	1	1	1	1	1	1	1	1	50
OG0000767	1	1	1	1	1	1	1	1	1	1	1	1	1	1	1	1	1	1	1	1	1	1	1	1	1	1	2	2	0	1	1	2	2	1	1	1	1	1	1	1	1	1	1	1	1	1	1	50
OG0000768	1	0	1	1	1	1	1	1	1	1	1	1	1	1	1	1	1	1	1	2	1	1	1	1	1	1	2	2	1	1	1	1	2	1	1	1	1	1	1	1	1	1	1	1	1	1	1	50
OG0000769	1	1	1	1	1	1	1	1	1	1	0	1	1	1	1	1	1	1	1	1	1	2	2	1	2	1	1	1	1	2	1	1	1	1	1	1	1	1	1	1	1	1	1	1	1	1	1	50
OG0000770	1	0	1	1	1	1	1	1	1	1	1	1	1	1	1	1	1	1	1	1	2	1	1	1	0	1	2	4	1	2	1	1	1	1	1	0	1	1	1	1	1	1	1	1	1	1	1	50
OG0000771	1	2	2	1	1	1	1	1	1	1	1	1	1	1	1	1	1	1	1	1	1	1	1	1	1	1	1	2	1	1	1	2	1	1	1	1	1	1	1	1	1	1	1	1	0	1	1	50
OG0000772	1	1	1	1	1	1	1	1	1	1	1	1	1	1	1	1	1	1	1	1	1	2	2	1	1	1	1	1	0	1	1	1	1	1	1	1	2	1	1	1	1	2	1	1	1	1	1	50
OG0000773	1	1	1	1	1	1	0	1	1	1	1	1	1	1	1	1	1	1	1	2	1	1	1	1	1	1	1	1	1	1	1	1	2	1	1	2	1	1	1	2	1	1	1	1	1	1	1	50
OG0000774	1	0	0	2	1	2	1	1	1	2	1	3	3	1	1	2	0	0	1	1	1	1	1	1	1	1	1	1	1	0	0	1	1	0	1	0	2	2	2	0	0	2	1	1	1	2	1	50
OG0000775	1	1	1	1	1	1	1	1	1	1	1	1	1	1	1	1	1	1	1	1	1	1	2	1	1	1	1	3	1	1	1	1	1	1	1	1	1	1	1	1	1	1	1	1	1	1	1	50
OG0000776	2	2	1	1	1	1	1	1	1	1	1	1	1	1	0	1	0	0	1	1	1	1	1	1	2	1	1	1	1	1	1	1	2	1	1	1	1	1	1	1	2	2	1	1	1	1	1	50
OG0000777	1	1	1	1	1	1	1	1	1	1	1	2	2	1	1	1	1	1	1	1	1	1	1	1	1	1	1	2	1	1	1	1	1	1	1	1	1	1	1	1	1	1	1	1	1	1	1	50
OG0000778	1	1	1	1	1	1	1	1	1	1	1	1	1	1	1	1	1	1	1	1	1	1	1	1	1	1	2	2	1	1	1	1	1	1	1	1	2	1	1	1	1	1	1	1	1	1	1	50
OG0000779	1	0	1	1	1	1	1	1	1	1	1	1	1	1	1	1	1	1	1	1	1	2	2	1	1	1	1	0	1	1	1	1	2	1	1	2	1	1	1	2	1	1	1	1	1	1	1	50
OG0000780	1	0	1	1	1	1	1	1	1	1	1	2	1	1	1	1	1	1	1	1	1	1	1	1	1	1	1	2	0	1	1	1	2	1	1	1	1	1	1	1	2	2	1	1	1	1	1	50
OG0000781	1	2	1	1	1	1	1	1	1	1	1	2	1	1	1	1	1	1	1	1	1	1	1	1	1	1	2	1	1	1	1	1	1	1	1	1	1	1	1	1	1	1	1	1	1	1	1	50
OG0000782	1	1	1	1	1	1	1	1	1	1	1	1	2	1	1	1	1	1	1	2	1	1	1	1	1	1	1	2	1	1	1	1	1	1	1	1	1	1	1	1	1	1	1	1	1	1	1	50
OG0000783	1	1	2	1	1	1	1	1	1	1	1	2	1	1	1	1	1	1	1	1	1	1	1	1	1	1	2	1	1	1	1	1	1	1	1	1	1	1	1	1	1	1	1	1	1	1	1	50
OG0000784	2	3	1	1	1	1	1	1	1	1	1	1	1	1	0	1	1	1	1	1	1	1	1	1	1	1	1	1	1	1	1	1	1	1	1	1	1	1	1	2	1	1	1	1	1	1	1	50
OG0000785	1	1	1	1	1	1	1	1	1	1	1	1	1	1	1	1	1	1	1	1	1	1	1	1	2	1	1	2	1	1	1	1	2	1	1	1	1	1	1	1	1	1	1	1	1	1	1	50
OG0000786	1	2	1	1	1	1	1	1	1	1	1	1	1	1	1	1	1	1	1	1	2	1	1	1	1	2	1	1	1	1	1	1	1	1	1	1	1	1	1	1	1	1	1	1	1	1	1	50
OG0000787	1	1	1	1	1	1	1	1	1	1	1	2	3	1	1	1	1	1	1	0	1	0	0	1	0	1	3	1	1	1	1	2	1	1	1	0	1	1	1	1	2	0	2	1	2	1	1	50
OG0000788	1	1	2	1	1	1	1	1	1	1	1	1	1	1	1	1	1	1	1	1	1	1	1	1	1	1	1	1	1	1	1	1	1	1	1	1	1	1	1	1	3	1	1	1	1	1	1	50
OG0000789	1	1	1	1	1	1	1	1	1	1	1	1	1	1	1	1	1	1	1	2	1	1	1	1	1	1	1	1	0	1	1	2	2	1	1	2	1	1	1	1	1	1	1	1	1	1	1	50
OG0000790	1	1	1	1	1	1	1	1	1	1	1	2	3	1	1	1	1	1	1	1	1	1	1	1	1	1	1	1	1	1	1	1	1	1	1	1	1	1	1	1	1	1	1	1	1	1	1	50
OG0000791	1	1	1	1	1	1	1	1	1	1	1	1	1	2	1	2	1	1	1	1	1	1	1	1	1	1	1	1	1	1	1	1	1	1	1	1	1	1	1	1	1	1	1	1	1	1	2	50
OG0000792	1	2	1	1	1	1	1	1	1	1	1	1	1	1	1	1	1	1	1	1	1	1	1	1	1	1	1	2	1	1	1	1	1	1	1	1	1	1	1	1	1	1	1	1	1	1	2	50
OG0000793	1	1	1	1	1	1	1	1	1	1	1	1	1	1	1	1	1	1	1	1	1	1	0	1	0	2	1	2	1	1	1	1	2	1	1	1	1	1	1	1	1	1	1	2	2	1	1	50
OG0000794	1	1	1	1	1	1	1	1	1	1	1	1	1	1	1	1	1	1	1	1	2	1	0	1	1	1	1	1	1	2	1	2	1	1	1	1	1	1	1	1	1	2	1	1	1	1	1	50
OG0000795	1	2	1	1	2	1	1	2	2	1	1	1	1	1	1	1	1	1	1	0	1	0	1	1	1	1	1	1	1	1	1	1	1	1	1	1	1	1	1	1	1	1	1	1	1	1	2	50
OG0000796	2	1	1	1	1	1	0	1	1	1	1	1	2	1	0	1	1	1	1	1	1	1	2	2	1	1	1	2	1	1	1	1	1	1	1	1	1	1	1	1	1	1	1	1	1	1	1	50
OG0000797	1	0	1	1	1	1	1	1	1	1	0	2	2	0	1	1	1	1	0	1	2	1	1	2	2	0	0	1	0	2	2	1	1	2	1	1	1	1	1	3	1	1	1	1	1	1	1	50
OG0000798	1	1	1	1	1	1	1	1	1	1	1	1	1	1	1	1	1	1	1	1	2	1	1	1	1	1	1	2	0	2	1	1	1	1	1	2	1	1	1	1	1	1	1	1	1	1	1	50
OG0000799	1	1	1	1	2	1	1	2	2	1	1	1	1	1	1	1	1	1	1	1	1	1	1	1	1	1	1	1	1	1	1	1	1	1	1	1	1	1	1	1	1	1	1	1	1	1	1	50
OG0000800	1	1	1	1	1	1	1	1	1	1	1	1	1	1	1	1	1	1	1	1	1	1	1	1	2	1	2	1	1	1	1	1	1	1	1	1	1	1	1	1	1	1	1	1	1	1	2	50
OG0000801	1	2	0	1	1	1	1	1	1	1	1	1	1	1	1	0	0	0	2	1	2	2	1	2	1	1	1	1	1	1	1	1	1	1	2	1	1	1	2	1	1	1	1	1	1	1	1	50
OG0000802	1	1	1	1	1	1	1	1	1	1	1	1	1	1	1	0	0	0	1	1	1	1	0	0	1	1	1	3	1	2	2	1	2	2	1	1	1	1	1	2	2	1	1	1	1	1	1	50
OG0000803	1	1	1	1	1	1	1	1	1	1	0	1	2	1	0	1	1	1	1	0	2	2	2	2	1	1	1	1	1	1	1	2	1	1	1	1	1	1	1	1	1	1	1	1	1	1	1	50
OG0000804	1	0	2	1	1	1	2	1	1	1	1	1	1	1	0	1	0	0	1	1	1	2	1	1	1	1	1	1	1	1	1	1	3	2	1	1	1	1	1	1	1	1	1	1	1	1	2	50
OG0000805	1	2	1	1	1	1	1	1	1	1	1	1	1	1	1	1	1	1	1	1	1	1	1	1	1	1	1	2	1	1	1	1	2	1	1	1	1	1	1	1	1	1	1	1	1	1	1	50
OG0000806	1	1	1	1	1	1	1	1	1	1	1	1	1	1	1	1	1	1	1	1	1	1	1	1	1	1	2	2	1	2	1	1	1	1	1	1	1	1	1	1	1	1	1	1	1	1	1	50
OG0000807	1	1	1	1	1	1	1	1	1	1	1	1	1	1	1	1	1	1	2	2	2	1	1	1	1	1	0	1	1	1	1	1	1	1	1	1	1	1	1	1	1	2	1	1	1	1	1	50
OG0000808	1	2	0	0	0	0	5	0	0	0	2	0	0	3	0	2	1	1	0	1	1	1	2	1	1	1	2	0	2	0	0	2	0	0	1	1	1	1	1	2	2	1	4	1	3	0	1	50
OG0000809	1	1	1	1	1	1	0	1	1	1	1	1	1	1	1	1	1	1	1	1	1	1	1	1	1	1	2	1	1	2	1	2	2	1	1	1	1	1	1	1	1	1	1	1	1	1	1	50
OG0000810	1	2	1	2	2	2	0	2	2	2	2	1	1	1	1	0	0	1	1	1	2	2	1	1	1	2	0	1	0	2	1	0	1	1	2	1	1	1	2	0	0	0	0	0	0	2	1	50
OG0000811	1	4	1	1	1	1	1	1	1	1	1	1	1	1	1	1	1	1	1	1	1	1	1	1	1	1	1	1	1	1	1	1	1	1	1	1	1	1	1	1	1	1	1	1	1	1	1	50
OG0000812	1	3	1	1	1	1	1	1	1	1	1	1	1	1	1	2	1	1	1	1	1	1	1	1	1	1	1	1	1	1	1	1	1	1	1	1	1	1	1	1	1	1	1	1	1	1	1	50
OG0000813	1	2	1	0	1	1	1	1	1	0	1	1	1	1	1	1	1	1	1	1	1	1	2	1	1	1	1	2	1	1	1	1	2	1	1	1	1	1	1	1	1	2	1	1	1	1	1	50
OG0000814	1	1	1	1	1	1	1	1	1	1	1	1	1	1	1	1	1	1	1	2	1	1	0	0	0	1	2	1	2	1	1	2	1	1	1	1	1	1	1	1	2	2	1	0	2	1	1	50
OG0000815	1	1	1	1	1	1	1	1	1	1	1	1	1	1	1	1	1	1	0	1	2	0	0	2	0	1	2	2	2	2	1	1	1	1	1	1	1	1	1	2	1	1	1	1	1	1	1	50
OG0000816	1	2	1	1	1	1	1	1	1	1	1	1	1	1	0	1	1	1	1	1	1	1	1	1	1	1	1	3	1	1	1	1	2	1	1	1	1	1	1	1	1	1	1	1	1	1	1	50
OG0000817	1	1	1	1	1	1	1	1	1	1	1	1	1	1	1	1	1	1	1	1	1	2	2	2	2	1	1	1	1	0	1	1	1	1	1	1	1	1	1	1	1	1	1	1	1	1	1	50
OG0000818	1	1	1	1	1	1	1	1	1	1	1	1	1	1	1	1	2	2	2	0	2	1	1	1	1	1	1	1	1	1	1	1	1	1	1	1	1	1	1	1	1	1	1	1	1	1	1	50
OG0000819	1	1	1	1	1	1	1	1	1	1	1	1	1	1	1	1	1	1	1	2	2	1	1	1	1	1	1	2	1	1	1	1	1	1	1	1	1	1	1	1	1	1	1	1	1	1	1	50
OG0000820	1	0	2	1	1	1	1	1	1	1	1	1	1	2	1	1	1	1	1	1	1	2	1	1	1	2	1	1	1	1	1	1	1	1	1	1	1	1	1	1	1	1	1	1	1	1	1	50
OG0000821	1	0	1	1	1	1	1	1	1	1	0	2	2	1	3	0	1	1	1	1	1	0	0	0	0	0	0	2	0	1	2	1	2	2	1	0	0	0	0	4	2	1	2	3	3	1	1	50
OG0000822	1	1	1	1	1	1	1	1	1	1	1	1	1	1	1	1	1	1	1	1	2	1	1	1	1	1	1	2	1	1	1	1	2	1	1	1	1	1	1	1	1	1	1	1	1	1	1	50
OG0000823	1	1	1	1	1	1	1	1	1	1	1	1	2	1	1	1	1	1	1	1	2	1	1	1	1	1	2	1	1	1	1	1	1	1	1	1	1	1	1	1	1	1	1	1	1	1	1	50
OG0000824	1	2	1	1	1	1	1	1	1	1	1	1	1	1	1	1	1	1	1	2	1	2	1	1	1	1	2	1	0	1	1	2	1	1	1	0	1	1	1	1	1	2	0	1	1	1	1	50
OG0000825	1	1	1	1	1	1	1	1	1	1	1	1	1	1	1	1	1	1	2	1	1	1	1	1	1	1	1	2	1	2	1	1	2	2	1	1	1	1	1	1	1	1	0	0	1	1	1	50
OG0000826	1	1	1	1	1	1	1	1	1	1	1	1	1	1	1	1	1	1	1	1	1	1	1	1	1	1	2	2	1	1	1	1	2	1	1	1	1	1	1	1	1	1	1	1	1	1	1	50
OG0000827	1	2	1	1	1	1	1	1	1	1	1	1	1	1	1	1	1	1	1	1	1	1	1	1	2	1	1	2	1	1	1	1	1	1	1	1	1	1	1	1	1	1	1	1	1	1	1	50
OG0000828	1	1	1	1	1	1	1	1	1	1	1	1	1	1	1	1	2	1	1	2	1	1	1	1	1	1	1	2	1	1	1	1	1	1	1	1	1	1	1	1	1	1	1	1	1	1	1	50
OG0000829	1	1	1	1	1	1	1	1	1	1	1	1	1	1	1	1	2	2	1	1	1	1	1	1	1	1	1	1	1	1	1	1	2	1	1	1	1	1	1	1	1	1	1	1	1	1	1	50
OG0000830	1	3	1	1	1	1	1	1	1	1	1	1	1	1	1	1	1	1	1	1	1	1	1	1	1	1	1	1	2	1	1	1	1	1	1	1	1	1	1	1	1	1	1	1	1	1	1	50
OG0000831	1	1	1	1	1	1	1	1	1	1	1	1	1	1	1	1	1	1	1	2	1	1	1	1	1	1	1	2	1	1	1	1	2	1	1	1	1	1	1	1	1	1	1	1	1	1	1	50
OG0000832	1	1	1	1	1	1	1	1	1	1	1	1	2	1	1	1	2	1	1	1	1	1	1	1	1	1	2	1	1	1	1	1	1	1	1	1	1	1	1	1	1	1	1	1	1	1	1	50
OG0000833	1	1	1	1	1	1	1	1	1	1	1	1	2	1	1	1	1	1	1	1	2	1	1	1	1	1	1	1	1	1	1	1	1	1	1	1	1	1	1	1	1	2	1	1	1	1	1	50
OG0000834	1	1	1	1	1	1	1	1	1	1	1	1	1	1	1	1	1	1	1	1	1	1	1	1	1	1	1	2	1	2	1	1	2	1	1	1	1	1	1	1	1	1	1	1	1	1	1	50
OG0000835	1	4	1	1	1	1	1	1	1	1	1	1	2	1	1	1	1	1	1	1	1	1	1	1	1	1	1	1	0	1	1	1	1	1	1	1	1	1	1	1	1	1	1	1	1	1	1	50
OG0000836	1	1	1	1	1	1	1	1	1	1	1	1	2	1	1	1	1	1	1	1	1	1	1	1	1	1	1	2	0	2	1	1	2	1	1	1	1	1	1	1	1	1	1	1	1	1	1	50
OG0000837	1	0	1	1	1	1	1	1	1	1	1	1	2	1	0	1	1	1	1	2	2	1	1	1	1	1	1	1	0	1	1	1	1	1	1	1	1	1	1	1	1	1	2	2	2	1	1	50
OG0000838	1	1	1	1	1	1	1	1	1	1	1	1	1	1	1	1	1	1	1	1	1	1	1	1	1	1	1	2	1	1	1	1	2	1	1	1	1	2	1	1	1	1	1	1	1	1	1	50
OG0000839	1	1	1	1	1	1	1	1	1	1	1	1	1	1	1	1	1	1	1	2	1	1	1	1	1	1	1	1	0	1	1	1	1	1	1	1	1	1	1	1	1	1	2	2	2	1	1	50
OG0000840	1	2	1	1	1	1	1	1	1	1	1	1	1	1	1	1	1	1	1	1	1	1	1	1	1	1	1	2	1	2	1	1	1	1	1	1	1	1	1	1	1	1	1	1	1	1	1	50
OG0000841	1	1	1	1	1	0	1	1	1	1	1	1	1	1	1	1	1	1	1	1	1	1	2	2	1	1	1	3	1	1	1	1	1	1	2	0	2	1	1	1	1	1	1	0	1	1	1	50
OG0000842	1	1	1	1	1	1	1	1	1	1	1	1	1	1	1	1	1	1	1	1	1	1	1	1	1	1	1	2	1	2	1	1	2	1	1	1	1	1	1	1	1	1	1	1	1	1	1	50
OG0000843	1	1	1	0	1	1	1	1	1	1	1	1	1	1	1	1	1	1	1	2	1	1	1	1	1	1	1	2	1	2	1	1	2	1	1	1	1	1	1	1	1	1	1	1	1	1	1	50
OG0000844	1	1	1	1	1	1	1	1	1	1	1	1	2	1	1	1	1	1	1	1	1	1	1	1	1	1	2	2	1	1	1	1	1	1	1	1	1	1	1	1	1	1	1	1	1	1	1	50
OG0000845	1	2	1	1	1	1	1	1	1	1	1	1	1	1	1	1	1	1	1	1	1	1	1	2	2	1	1	1	1	1	1	1	1	1	1	1	1	1	1	1	1	1	1	1	1	1	1	50
OG0000846	1	1	1	1	1	1	1	1	1	1	1	1	1	1	1	1	1	1	1	1	1	1	1	1	1	1	1	2	1	2	1	1	2	1	1	1	1	1	1	1	1	1	1	1	1	1	1	50
OG0000847	1	1	1	1	1	1	1	1	1	1	1	1	1	1	1	1	1	1	1	1	1	1	1	1	0	1	1	1	1	1	1	2	2	1	1	1	1	1	1	1	1	3	1	1	1	1	1	50
OG0000848	1	1	1	1	1	1	1	1	1	1	1	1	1	1	1	1	1	1	1	1	1	1	1	1	1	1	1	2	1	1	1	2	2	1	1	1	1	1	1	1	1	1	1	1	1	1	1	50
OG0000849	1	1	1	1	1	1	1	1	1	1	1	1	1	1	1	1	1	1	1	1	1	1	1	1	1	1	1	2	1	2	1	1	2	1	1	1	1	1	1	1	1	1	1	1	1	1	1	50
OG0000850	0	5	1	1	1	1	1	1	1	1	1	1	2	1	0	1	1	1	1	1	1	1	1	1	1	1	2	1	0	1	1	1	1	1	1	1	1	1	1	1	1	1	1	1	1	1	1	50
OG0000851	0	1	1	1	1	1	1	1	1	1	1	1	1	1	2	1	1	1	1	1	1	1	1	1	1	1	1	2	1	1	1	1	3	1	1	1	1	1	1	1	1	1	1	1	1	1	1	50
OG0000852	0	1	1	1	1	1	1	1	1	1	1	1	1	1	2	1	2	2	1	1	1	1	1	1	1	1	1	1	1	1	1	1	2	1	1	1	1	1	1	1	1	1	1	1	1	1	1	50
OG0000853	0	1	1	1	1	1	1	1	1	1	1	1	1	1	0	1	1	1	1	1	1	1	1	1	1	1	1	3	2	2	1	1	2	1	1	1	1	1	1	1	1	1	1	1	1	1	1	50
OG0000854	0	1	1	1	2	1	1	1	2	1	1	1	1	1	1	1	1	1	1	0	1	1	2	2	2	1	1	1	1	1	1	1	1	1	1	1	1	1	1	1	1	1	1	1	1	1	1	50
OG0000855	0	0	1	1	1	1	0	2	2	1	2	1	1	0	1	0	5	4	0	0	0	0	0	0	0	0	3	0	2	0	0	5	0	0	0	0	0	0	0	3	4	2	1	2	2	2	1	50
OG0000856	0	0	0	2	2	2	0	2	2	2	3	0	0	0	0	0	0	0	3	2	2	2	2	2	2	2	0	1	0	1	1	0	1	1	4	2	2	2	2	0	0	0	0	0	0	1	0	50
OG0000857	0	0	0	0	0	0	2	0	0	0	0	3	5	0	0	1	0	0	0	0	1	0	0	0	0	0	3	0	3	0	0	3	0	0	3	1	1	1	1	3	4	3	4	3	5	0	0	50
OG0000858	1	2	1	1	1	1	1	1	1	1	1	1	1	2	1	1	1	1	1	1	1	1	1	1	1	1	0	2	1	1	1	1	1	1	1	1	1	1	1	1	1	1	1	1	1	1	1	49
OG0000859	3	1	1	1	1	1	1	1	1	1	1	1	1	1	1	1	1	1	1	1	1	1	1	1	1	1	1	1	0	1	1	1	2	1	1	1	1	1	1	1	1	1	1	1	1	1	1	49
OG0000860	1	0	1	1	1	1	1	1	1	1	1	1	1	1	1	1	1	1	1	2	1	2	1	2	2	1	1	1	0	2	1	0	1	1	1	1	1	1	1	1	1	1	1	1	1	1	1	49
OG0000861	1	2	1	1	1	1	1	1	1	1	1	1	1	1	1	1	1	1	1	1	1	1	1	1	1	1	2	1	1	1	1	1	1	1	1	1	1	1	1	1	1	1	1	1	1	1	1	49
OG0000862	1	1	1	1	1	1	1	1	1	1	1	1	1	1	1	1	1	1	1	1	1	1	1	2	2	1	1	1	1	1	1	1	1	1	1	1	1	1	1	1	1	1	1	1	1	1	1	49
OG0000863	2	2	1	1	1	1	1	1	1	1	1	1	1	1	1	1	1	1	1	1	1	1	1	1	1	1	1	1	1	1	1	1	1	1	1	1	1	1	1	1	1	1	1	1	1	1	1	49
OG0000864	1	1	1	1	1	1	1	1	1	1	1	1	1	1	1	1	1	1	1	2	2	1	1	1	1	1	1	1	1	1	1	1	1	1	1	1	1	1	1	1	1	1	1	1	1	1	1	49
OG0000865	1	0	1	1	1	1	1	1	1	1	1	1	1	1	1	1	1	1	1	1	2	2	1	1	1	1	1	2	1	1	1	1	1	1	1	1	1	1	1	1	1	1	1	1	1	1	1	49
OG0000866	1	1	1	1	1	1	1	1	1	1	3	1	1	1	1	1	1	1	1	1	1	1	1	1	1	1	2	1	0	1	1	1	1	1	1	1	1	1	1	1	1	1	1	1	1	1	1	49
OG0000867	1	1	1	1	2	1	1	1	1	1	1	1	1	1	1	1	1	1	1	1	1	1	1	1	1	1	2	1	1	1	1	1	1	1	1	1	1	1	1	1	1	1	1	1	1	1	1	49
OG0000868	1	1	1	1	1	1	0	1	1	1	1	1	1	1	1	1	1	1	1	1	1	2	1	1	1	1	1	1	2	1	1	1	2	1	1	0	2	1	1	1	1	2	1	1	1	1	0	49
OG0000869	1	1	1	1	1	1	1	1	1	1	1	1	1	1	1	1	1	1	1	1	1	1	1	1	1	1	1	2	1	2	1	1	1	1	1	1	1	1	1	1	1	1	1	1	1	1	1	49
OG0000870	1	1	1	1	1	1	1	1	1	1	1	1	1	1	1	1	1	1	1	1	1	1	1	1	1	1	2	1	1	1	1	2	1	1	1	1	1	1	1	1	1	1	1	1	1	1	1	49
OG0000871	1	1	1	1	1	1	1	1	1	1	1	1	1	1	1	1	1	1	1	1	1	2	1	1	2	1	1	1	1	1	1	1	1	1	1	1	1	1	1	1	1	1	1	1	1	1	1	49
OG0000872	1	0	0	1	2	2	1	2	2	1	2	1	1	1	1	0	1	1	1	1	1	1	1	1	1	1	0	1	0	1	1	1	1	1	1	1	2	2	2	1	0	0	1	1	1	2	1	49
OG0000873	1	0	2	1	1	1	1	1	1	1	1	1	1	10	0	0	0	0	0	0	0	0	0	1	0	0	2	2	1	2	2	1	2	2	0	0	0	0	0	2	2	2	1	2	1	1	0	49
OG0000874	1	1	1	1	1	1	1	1	1	1	1	1	1	1	1	1	0	1	1	1	1	1	1	1	1	1	1	1	1	1	1	1	1	1	1	1	1	1	1	2	2	2	1	1	1	1	1	49
OG0000875	1	1	1	1	1	1	1	1	1	1	1	1	1	1	1	1	1	1	1	1	1	2	1	1	1	1	1	2	1	2	1	1	3	1	1	1	1	1	1	1	1	1	0	0	0	1	1	49
OG0000876	13	0	0	2	5	4	0	5	4	2	5	0	0	0	0	0	0	0	0	0	0	1	1	1	0	0	0	0	0	0	1	0	1	1	0	1	0	0	0	0	0	0	0	0	0	2	0	49
OG0000877	1	1	1	1	1	1	1	1	1	1	1	1	2	1	1	1	1	1	1	1	1	2	1	1	1	1	1	1	1	1	1	1	1	1	1	1	1	1	1	1	1	1	1	1	1	1	1	49
OG0000878	1	1	1	1	1	1	1	1	1	1	1	1	1	1	1	1	1	1	1	1	1	1	1	1	0	1	1	1	1	1	1	3	1	1	1	1	1	1	1	1	1	2	1	1	1	1	1	49
OG0000879	1	1	1	1	1	1	0	1	1	1	1	1	1	1	0	1	1	1	1	1	1	1	1	1	1	1	1	3	0	2	2	1	2	2	1	0	1	1	1	1	1	1	1	1	1	1	1	49
OG0000880	1	0	1	1	1	1	1	1	1	1	1	1	1	1	2	1	1	1	1	1	2	1	1	1	1	1	2	1	1	1	1	1	1	1	1	1	1	1	1	1	1	1	1	1	1	1	1	49
OG0000881	1	1	1	1	1	1	1	1	1	1	1	1	1	2	1	1	1	1	1	1	1	1	1	1	1	1	1	1	1	1	1	1	1	1	1	1	1	1	1	2	1	1	1	1	1	1	1	49
OG0000882	1	1	1	1	1	1	1	1	1	1	1	1	1	1	1	1	1	1	1	2	1	1	1	1	1	1	1	2	1	1	1	1	1	1	1	1	1	1	1	1	1	1	1	1	1	1	1	49
OG0000883	1	1	1	1	1	1	1	1	2	1	1	1	1	1	1	1	1	1	1	1	2	1	1	1	1	1	1	1	1	1	1	1	1	1	1	1	1	1	1	1	1	1	1	1	1	1	1	49
OG0000884	1	1	1	1	1	2	1	1	1	1	1	1	1	1	1	1	1	1	1	2	1	1	1	1	1	1	1	1	1	1	1	1	1	1	1	1	1	1	1	1	1	1	1	1	1	1	1	49
OG0000885	1	1	1	1	2	1	1	1	2	1	1	1	1	1	1	1	1	1	1	1	1	1	1	1	1	1	1	1	1	1	1	1	1	1	1	1	1	1	1	1	1	1	1	1	1	1	1	49
OG0000886	1	1	1	1	1	1	1	1	1	1	1	1	2	1	1	1	1	1	1	1	1	1	1	1	1	1	1	1	1	1	1	1	2	1	1	1	1	1	1	1	1	1	1	1	1	1	1	49
OG0000887	1	0	0	2	1	2	0	1	1	2	2	0	0	0	2	0	1	1	2	2	2	1	1	2	2	2	0	1	0	1	1	0	1	1	2	3	2	2	2	0	0	0	0	0	0	2	1	49
OG0000888	1	1	1	1	1	1	1	1	1	1	1	1	1	1	1	1	1	1	1	1	1	1	1	1	1	1	1	2	1	2	1	1	1	1	1	1	1	1	1	1	1	1	1	1	1	1	1	49
OG0000889	1	0	1	1	1	1	1	1	1	1	1	1	2	1	1	2	1	1	1	1	1	1	1	2	1	1	1	1	1	1	1	1	1	1	1	1	1	1	1	1	1	1	1	1	1	1	1	49
OG0000890	1	1	1	1	1	1	1	1	1	1	1	1	1	1	1	1	1	1	1	1	2	1	2	1	1	1	1	1	1	1	1	1	1	1	1	1	1	1	1	1	1	1	1	1	1	1	1	49
OG0000891	1	1	1	1	1	1	1	1	1	1	1	1	1	1	1	1	1	1	1	1	1	1	1	1	2	1	1	2	1	1	1	1	1	1	1	1	1	1	1	1	1	1	1	1	1	1	1	49
OG0000892	1	1	1	1	1	1	1	1	1	1	1	1	1	1	1	1	1	1	1	1	1	1	1	1	1	1	2	1	1	1	1	1	1	1	1	1	1	1	1	2	1	1	1	1	1	1	1	49
OG0000893	2	2	1	1	1	1	1	1	1	1	1	1	1	1	1	1	1	1	1	1	1	1	1	1	1	1	1	1	1	1	1	1	2	1	1	0	1	1	1	1	1	1	1	1	1	1	1	49
OG0000894	1	1	1	1	1	1	1	1	1	1	1	1	1	1	1	1	1	1	1	1	1	1	1	1	1	1	2	1	1	1	1	1	2	1	1	1	1	1	1	1	1	1	1	1	1	1	1	49
OG0000895	1	1	1	1	1	1	1	1	1	1	1	1	1	1	1	1	1	1	1	1	1	1	1	1	1	1	1	1	1	1	1	2	2	1	1	1	1	1	1	1	1	1	1	1	1	1	1	49
OG0000896	1	1	1	1	1	1	1	1	1	1	1	1	1	1	0	1	1	1	1	2	1	1	1	1	1	1	1	1	1	2	1	1	2	1	1	1	1	1	1	1	1	1	1	1	1	1	1	49
OG0000897	1	1	1	1	1	1	1	1	1	1	1	1	1	1	1	1	1	1	1	1	1	1	1	1	1	1	2	2	1	1	1	1	1	1	1	1	1	1	1	1	1	1	1	1	1	1	1	49
OG0000898	1	1	1	1	1	1	1	1	1	1	1	1	1	1	1	1	1	1	1	1	1	1	1	1	1	1	2	2	1	1	1	1	1	1	1	1	1	1	1	1	1	1	1	1	1	1	1	49
OG0000899	1	1	1	1	1	1	1	1	1	1	1	1	1	1	1	1	1	1	1	1	1	1	1	1	1	1	1	1	1	2	1	1	2	1	1	1	1	1	1	1	1	1	1	1	1	1	1	49
OG0000900	1	1	1	1	1	1	1	1	1	1	1	1	1	1	1	1	1	1	1	1	1	1	1	1	1	1	1	1	1	1	1	1	1	1	1	1	1	1	1	2	1	2	1	1	1	1	1	49
OG0000901	1	0	1	1	1	1	1	1	1	1	1	1	1	1	1	1	1	1	1	1	1	1	1	1	1	1	2	1	1	1	1	1	1	1	1	1	1	1	1	1	2	2	1	1	1	1	1	49
OG0000902	1	1	1	1	1	1	1	1	1	1	1	1	1	1	1	1	1	1	1	1	1	2	1	1	1	1	2	2	0	1	1	1	1	1	1	1	1	1	1	1	1	1	1	1	1	1	1	49
OG0000903	1	1	1	1	1	1	1	1	1	1	1	1	1	1	1	1	1	1	1	1	1	1	1	1	1	1	1	2	1	1	1	2	2	1	1	0	1	1	1	1	1	1	1	1	1	1	1	49
OG0000904	1	1	1	1	1	1	1	1	1	1	1	1	1	2	1	1	1	1	1	1	1	1	1	2	1	1	1	1	1	1	1	1	1	1	1	1	1	1	1	1	1	1	1	1	1	1	1	49
OG0000905	1	1	1	1	1	1	1	1	1	1	1	1	1	1	1	1	1	1	1	1	1	1	1	1	1	1	1	1	1	1	1	1	1	1	1	1	1	1	1	1	1	2	1	2	1	1	1	49
OG0000906	1	1	1	1	1	1	1	1	1	1	1	1	1	1	1	1	1	1	1	2	1	1	1	1	1	1	1	1	1	1	1	1	1	1	1	1	1	1	1	2	1	1	1	1	1	1	1	49
OG0000907	1	1	1	1	1	1	1	1	1	1	1	1	1	1	1	1	1	1	1	1	1	1	1	1	1	1	1	1	1	1	1	2	2	1	1	1	1	1	1	1	1	1	1	1	1	1	1	49
OG0000908	1	1	1	1	1	1	1	1	1	1	1	1	1	1	1	1	1	1	1	1	1	1	1	1	1	1	2	1	1	1	1	2	1	1	1	1	1	1	1	1	1	1	1	1	1	1	1	49
OG0000909	1	0	1	1	1	1	1	1	1	1	1	1	1	1	1	1	1	1	1	1	4	1	1	1	1	1	1	1	1	1	1	1	1	1	1	0	1	1	1	1	1	1	1	1	1	1	2	49
OG0000910	1	1	1	1	1	1	1	1	1	1	1	1	1	1	1	1	1	1	1	2	1	1	2	1	2	1	1	1	1	1	1	1	1	1	1	0	1	1	1	1	1	1	1	1	1	1	1	49
OG0000911	1	1	1	1	2	1	1	1	2	1	1	1	1	1	1	1	1	1	1	1	1	1	1	1	1	1	1	1	1	1	1	1	1	1	1	1	1	1	1	1	1	1	1	1	1	1	1	49
OG0000912	1	1	1	1	1	1	1	1	1	1	1	1	1	1	1	1	1	1	1	1	1	2	2	1	1	1	1	1	1	1	1	1	1	1	1	1	1	1	1	1	1	1	1	1	1	1	1	49
OG0000913	2	1	1	1	1	1	1	1	1	1	1	1	1	1	1	1	1	1	1	0	1	1	1	1	1	1	1	2	0	1	1	1	2	1	1	2	1	1	1	1	1	1	1	1	1	1	1	49
OG0000914	2	1	1	1	1	1	1	1	1	1	1	1	1	1	1	1	1	1	1	1	1	1	1	1	1	1	2	1	1	1	1	1	1	1	1	1	1	1	1	1	1	1	1	1	1	1	1	49
OG0000915	1	1	1	1	1	1	1	1	1	1	1	1	1	1	1	1	1	1	1	1	1	1	1	1	1	1	2	2	1	1	1	1	1	1	1	1	1	1	1	1	1	1	1	1	1	1	1	49
OG0000916	2	0	0	0	1	0	1	1	1	0	1	1	1	0	0	0	0	0	1	1	1	1	1	1	1	1	2	1	2	1	1	2	1	1	1	1	1	1	1	2	2	2	3	3	3	0	1	49
OG0000917	1	0	1	1	1	1	0	1	1	1	1	0	0	2	0	1	0	0	1	1	1	1	2	1	0	1	1	3	0	2	3	1	3	3	2	0	1	1	1	1	1	1	1	1	1	1	1	49
OG0000918	1	1	1	1	1	1	1	1	1	1	1	1	1	1	1	1	0	0	1	0	1	1	1	1	1	1	1	3	1	2	2	1	2	2	1	1	1	1	1	1	1	1	0	1	1	1	1	49
OG0000919	1	1	1	1	1	1	1	1	1	1	1	1	1	1	1	1	1	1	1	1	1	1	1	1	1	1	2	2	1	1	1	1	1	1	1	1	1	1	1	1	1	1	1	1	1	1	1	49
OG0000920	1	1	1	1	1	1	1	1	1	1	1	1	1	1	1	1	1	1	1	1	1	1	1	1	1	1	1	1	1	2	1	1	2	1	1	1	1	1	1	1	1	1	1	1	1	1	1	49
OG0000921	2	3	2	1	1	1	1	1	1	1	1	1	1	1	1	1	1	1	1	1	1	1	1	1	0	1	1	1	1	1	1	1	1	1	1	0	1	1	1	1	1	1	1	1	1	1	1	49
OG0000922	2	2	1	1	1	1	1	1	1	1	1	1	1	1	1	1	1	1	1	1	1	1	1	1	1	1	1	1	1	1	1	1	1	1	1	1	1	1	1	1	1	1	1	1	1	1	1	49
OG0000923	1	1	1	1	1	1	1	1	1	1	1	1	1	1	1	1	1	1	1	1	1	1	1	1	1	1	1	2	1	1	1	1	2	1	1	1	1	1	1	1	1	1	1	1	1	1	1	49
OG0000924	1	1	1	1	1	1	1	1	1	1	1	1	1	1	1	1	1	1	1	1	1	1	1	1	1	1	1	1	1	1	1	1	1	1	1	1	1	1	1	1	1	1	1	2	2	1	1	49
OG0000925	1	1	1	1	1	1	1	1	1	1	1	1	1	1	1	1	1	1	1	2	2	1	1	1	1	1	1	1	1	1	1	1	1	1	1	1	1	1	1	1	1	1	1	1	1	1	1	49
OG0000926	1	0	1	1	1	1	1	1	0	1	1	1	1	1	1	1	1	1	1	3	1	2	1	1	1	1	1	2	1	1	1	1	1	1	1	1	1	1	1	1	1	1	1	1	1	1	1	49
OG0000927	1	1	1	1	1	1	1	1	1	1	1	1	2	1	1	1	1	1	1	1	1	1	1	1	1	1	1	1	1	1	1	2	1	1	1	1	1	1	1	1	1	1	1	1	1	1	1	49
OG0000928	1	1	1	1	1	1	1	1	1	1	1	1	1	1	1	1	1	1	1	1	2	1	1	1	1	1	1	1	1	1	1	1	2	1	1	1	1	1	1	1	1	1	1	1	1	1	1	49
OG0000929	2	1	1	1	1	1	1	1	1	1	1	1	1	1	1	1	0	1	0	1	1	1	1	1	1	1	2	2	1	1	1	1	2	1	1	1	1	1	1	1	1	1	1	1	1	1	1	49
OG0000930	1	1	2	1	1	1	1	1	1	1	1	1	2	1	1	1	1	1	1	0	1	1	2	1	1	1	1	1	1	1	1	1	1	1	1	1	1	1	1	1	1	1	1	1	1	1	1	49
OG0000931	2	2	1	1	1	1	1	1	1	1	1	1	1	1	1	0	1	1	1	1	1	2	1	1	1	1	1	1	1	1	1	1	1	1	1	1	1	1	1	1	1	1	1	1	1	1	1	49
OG0000932	1	1	1	1	1	1	1	1	1	1	1	1	1	1	1	1	1	1	1	1	1	1	1	1	1	1	1	2	1	1	1	1	2	1	1	1	1	1	1	1	1	1	1	1	1	1	1	49
OG0000933	1	1	1	1	1	1	1	1	1	1	1	1	1	1	1	2	1	1	1	1	1	1	1	1	1	1	2	1	1	1	1	1	1	1	1	1	1	1	1	1	1	1	1	1	1	1	1	49
OG0000934	1	1	1	1	1	1	1	1	1	1	1	1	1	1	1	1	1	1	1	1	1	1	1	1	1	1	1	2	1	1	1	1	1	1	1	1	1	1	1	1	1	2	1	1	1	1	1	49
OG0000935	1	1	1	1	1	1	1	1	1	1	1	1	1	1	1	1	1	1	1	1	1	1	1	1	1	1	2	1	1	1	1	2	1	1	1	1	1	1	1	1	1	1	1	1	1	1	1	49
OG0000936	1	1	1	1	1	1	1	1	1	1	1	1	1	1	1	1	1	1	1	1	1	1	1	1	1	1	2	1	1	1	1	1	2	1	1	1	1	1	1	1	1	1	1	1	1	1	1	49
OG0000937	1	2	1	1	1	1	1	1	1	1	1	1	1	1	1	1	1	1	1	1	1	1	1	1	1	1	1	1	1	1	1	1	1	1	1	1	1	1	1	1	1	2	1	1	1	1	1	49
OG0000938	1	1	1	1	1	1	1	1	1	1	1	1	1	1	1	1	1	1	1	1	1	1	1	1	1	1	1	1	1	2	1	1	1	1	1	1	2	1	1	1	1	1	1	1	1	1	1	49
OG0000939	1	1	1	1	1	1	1	1	1	1	1	1	1	1	1	1	1	1	1	0	2	2	1	1	1	1	1	1	1	1	1	1	2	1	1	1	1	1	1	1	1	1	1	1	1	1	1	49
OG0000940	1	1	1	1	1	1	1	1	1	1	1	1	1	1	1	1	1	1	1	1	1	1	1	1	1	1	1	2	1	1	1	1	2	1	1	1	1	1	1	1	1	1	1	1	1	1	1	49
OG0000941	1	1	2	1	1	1	1	1	1	1	1	1	1	1	1	1	1	1	1	2	1	1	1	1	1	1	1	1	1	1	1	1	1	1	1	1	1	1	1	1	1	1	1	1	1	1	1	49
OG0000942	1	1	1	1	1	1	1	1	1	1	1	1	1	1	1	1	1	1	1	2	1	2	1	1	1	1	1	1	1	1	1	1	1	1	1	1	1	1	1	1	1	1	1	1	1	1	1	49
OG0000943	1	1	1	1	1	1	1	1	1	1	1	1	1	1	1	1	1	2	1	1	1	1	1	2	1	1	1	1	0	1	1	2	1	1	1	1	1	1	1	1	1	1	1	1	1	1	1	49
OG0000944	1	1	1	1	1	1	1	1	1	1	1	1	1	2	1	1	1	1	1	1	1	1	1	1	1	1	1	1	1	1	1	2	1	1	1	1	1	1	1	1	1	1	1	1	1	1	1	49
OG0000945	2	1	1	1	1	1	1	1	1	1	1	1	1	1	1	1	1	1	1	1	1	1	1	1	1	1	1	2	1	1	1	1	1	1	1	1	1	1	1	1	1	1	1	1	1	1	1	49
OG0000946	1	1	1	1	1	1	1	1	1	1	1	1	1	1	1	1	1	1	1	2	1	2	1	1	1	2	1	1	1	1	1	1	1	1	1	0	1	1	1	1	1	1	1	1	1	1	1	49
OG0000947	1	0	1	2	0	2	1	0	0	2	1	1	3	1	0	0	0	0	2	1	1	1	1	2	1	1	1	2	1	2	2	1	2	2	1	0	0	0	0	1	1	1	1	1	1	2	2	49
OG0000948	1	1	1	1	1	1	1	1	1	1	1	1	1	1	1	1	1	1	1	2	1	1	1	1	1	1	1	2	1	1	1	1	1	1	1	1	1	1	1	1	1	1	1	1	1	1	1	49
OG0000949	1	1	1	1	1	1	1	1	1	1	1	1	1	1	1	1	1	1	1	1	1	1	1	1	1	1	1	2	1	1	1	1	2	1	1	1	1	1	1	1	1	1	1	1	1	1	1	49
OG0000950	1	3	1	1	1	1	1	1	1	1	1	1	1	1	1	1	1	1	1	1	1	1	1	1	1	1	1	1	0	1	1	1	2	1	1	1	1	1	1	1	1	1	1	1	1	1	1	49
OG0000951	1	2	1	1	1	1	1	1	1	1	1	1	1	1	1	1	1	1	1	1	2	1	1	1	1	1	1	1	1	1	1	1	1	1	1	1	1	1	1	1	1	1	1	1	1	1	1	49
OG0000952	2	0	1	1	1	1	1	1	1	1	1	2	1	1	1	1	1	1	1	1	1	1	1	1	1	1	1	1	1	1	1	2	1	1	1	1	1	1	1	1	1	1	1	1	1	1	1	49
OG0000953	1	1	1	1	1	1	1	1	1	1	1	1	1	1	1	1	1	1	1	1	1	1	1	1	1	1	1	2	1	1	1	1	1	1	1	1	1	1	1	1	1	2	1	1	1	1	1	49
OG0000954	1	0	1	1	1	1	1	1	1	1	1	1	1	1	1	1	1	1	1	1	2	1	1	1	1	1	1	1	1	1	1	1	2	1	1	2	1	1	1	1	1	1	1	1	1	1	1	49
OG0000955	1	2	1	1	1	1	1	1	1	1	1	1	1	1	1	1	1	1	1	1	1	1	1	1	1	1	1	1	1	1	1	1	1	1	1	1	1	2	1	1	1	1	1	1	1	1	1	49
OG0000956	1	1	1	1	1	1	1	1	1	1	1	1	1	1	1	1	1	1	1	1	1	1	1	1	1	1	1	2	1	1	1	1	2	1	1	1	1	1	1	1	1	1	1	1	1	1	1	49
OG0000957	1	0	1	1	1	1	1	1	1	1	1	1	1	1	1	1	1	1	1	1	2	1	1	1	1	1	1	2	1	1	1	1	2	1	1	1	1	1	1	1	1	1	1	1	1	1	1	49
OG0000958	1	3	1	1	1	1	1	1	1	1	1	1	1	1	1	1	1	1	1	1	1	1	1	1	1	1	1	1	1	1	1	1	1	1	1	1	1	1	1	1	1	1	1	1	1	1	1	49
OG0000959	1	1	1	1	1	1	1	1	1	1	1	1	1	1	1	1	1	1	1	1	1	1	1	1	1	1	1	2	1	2	1	1	1	1	1	1	1	1	1	1	1	1	1	1	1	1	1	49
OG0000960	1	1	1	1	1	1	1	1	1	1	1	1	1	1	1	1	1	1	1	2	1	0	0	1	1	1	1	3	1	1	1	1	2	1	1	1	1	1	1	1	1	1	1	1	1	1	1	49
OG0000961	2	3	1	1	1	1	1	1	1	1	1	1	1	1	0	1	1	1	1	1	1	1	1	1	1	1	1	1	1	1	1	1	1	1	1	1	1	1	1	1	1	1	1	1	1	1	1	49
OG0000962	1	1	1	1	1	1	1	1	1	1	1	1	1	1	1	1	1	1	1	1	1	1	2	1	1	1	1	2	1	1	1	1	1	1	1	1	1	1	1	1	1	1	1	1	1	1	1	49
OG0000963	1	1	1	1	1	1	1	1	1	1	1	1	1	1	1	1	1	1	1	1	1	1	1	1	1	1	1	2	1	1	1	1	2	1	1	1	1	1	1	1	1	1	1	1	1	1	1	49
OG0000964	1	2	1	1	1	1	1	1	1	1	1	1	2	1	1	1	1	1	1	1	1	1	1	1	1	1	1	1	1	1	1	1	1	1	1	1	1	1	1	1	1	1	1	1	1	1	1	49
OG0000965	1	1	1	1	1	1	1	1	1	1	1	1	1	1	1	1	1	1	1	1	1	1	1	1	1	1	2	1	1	1	1	2	1	1	1	1	1	1	1	1	1	1	1	1	1	1	1	49
OG0000966	1	0	1	1	1	1	1	1	1	1	1	1	2	1	1	1	1	1	1	0	1	1	1	1	1	1	1	2	0	1	1	2	1	1	1	2	1	1	1	1	2	1	1	1	1	1	1	49
OG0000967	1	1	1	1	1	1	1	1	1	1	1	1	1	1	1	1	1	1	1	1	1	1	1	1	1	1	1	2	0	1	1	2	2	1	1	1	1	1	1	1	1	1	1	1	1	1	1	49
OG0000968	1	1	1	1	1	1	1	1	1	1	1	1	1	1	0	1	1	1	1	1	1	1	2	2	2	1	1	1	1	1	1	1	1	1	1	1	1	1	1	1	1	1	1	1	1	1	1	49
OG0000969	1	1	1	1	1	1	1	1	1	1	1	1	1	1	1	1	1	1	1	1	1	1	1	1	2	1	1	2	1	1	1	1	1	1	1	1	1	1	1	1	1	1	1	1	1	1	1	49
OG0000970	1	1	1	1	1	1	1	1	1	1	1	1	1	1	1	1	1	1	1	1	1	1	1	1	1	1	1	1	1	1	1	1	1	1	1	1	1	1	1	1	1	1	1	3	1	1	1	49
OG0000971	1	1	1	1	1	1	1	1	1	1	1	1	1	1	1	1	1	1	1	1	1	1	2	1	2	1	1	1	1	1	1	1	1	1	1	1	1	1	1	1	1	1	1	1	1	1	1	49
OG0000972	1	1	1	1	1	1	1	1	1	1	1	1	1	1	1	1	1	1	1	1	3	1	1	1	1	1	2	1	1	1	1	1	1	1	1	0	1	1	1	1	1	1	1	1	1	1	1	49
OG0000973	1	1	1	1	1	1	1	1	1	1	1	1	1	1	1	1	1	1	1	2	1	1	1	1	1	1	1	1	1	1	1	1	2	1	1	1	1	1	1	1	1	1	1	1	1	1	1	49
OG0000974	1	1	1	1	1	1	1	1	1	1	1	1	1	1	1	1	1	1	1	2	2	1	1	1	1	1	1	1	1	1	1	1	1	1	1	1	1	1	1	1	1	1	1	1	1	1	1	49
OG0000975	1	1	1	1	1	1	1	1	1	1	1	1	1	1	1	1	1	1	1	1	1	1	1	1	1	1	1	2	1	2	1	1	1	1	1	1	1	1	1	1	1	1	1	1	1	1	1	49
OG0000976	1	1	1	1	1	1	1	1	1	1	1	1	1	1	1	1	1	1	1	0	1	2	1	1	1	1	1	1	1	1	1	2	1	1	1	2	1	1	1	1	1	1	1	1	1	1	1	49
OG0000977	1	1	1	1	1	1	1	1	1	1	1	1	1	1	1	1	1	1	1	1	1	1	1	1	1	1	1	2	1	1	1	1	2	1	1	1	1	1	1	1	1	1	1	1	1	1	1	49
OG0000978	1	2	1	1	1	1	1	1	1	1	1	1	1	1	1	1	1	1	1	1	1	1	1	1	1	1	1	1	1	1	1	1	1	1	1	1	1	1	1	1	1	1	1	2	1	1	1	49
OG0000979	1	1	1	1	1	1	1	1	1	1	1	1	1	1	1	1	1	1	2	1	1	1	1	1	1	1	1	1	1	1	1	2	1	1	1	1	1	1	1	1	1	1	1	1	1	1	1	49
OG0000980	1	1	1	1	1	1	1	1	1	1	1	1	1	1	1	1	1	1	1	1	1	1	1	1	1	1	1	1	1	1	1	1	3	1	1	1	1	1	1	1	1	1	1	1	1	1	1	49
OG0000981	1	1	1	1	1	1	1	1	1	1	1	1	1	1	2	1	1	1	1	1	2	1	1	1	1	1	1	1	1	1	1	1	1	1	1	1	1	1	1	1	1	1	1	1	1	1	1	49
OG0000982	1	2	1	1	1	1	1	1	1	1	1	1	1	1	1	1	1	1	1	1	1	1	1	1	1	1	1	2	1	1	0	1	1	1	1	2	1	1	1	1	1	0	1	1	2	1	1	49
OG0000983	1	1	1	1	1	1	1	1	1	1	1	1	1	1	1	1	1	1	1	1	1	1	1	2	1	1	1	2	1	1	1	1	1	1	1	1	1	1	1	1	1	1	1	1	1	1	1	49
OG0000984	1	1	1	1	1	1	1	1	1	1	1	1	1	1	1	1	1	2	1	1	1	1	2	1	1	1	1	1	1	1	1	1	1	1	1	1	1	1	1	1	1	1	1	1	1	1	1	49
OG0000985	1	1	1	1	1	1	1	1	1	1	1	1	1	1	1	1	1	1	1	1	1	1	1	1	1	1	1	1	2	2	1	1	2	1	1	0	1	1	1	1	1	1	1	1	1	1	1	49
OG0000986	1	1	1	1	1	1	1	1	1	1	1	1	1	1	1	1	1	1	1	0	1	1	1	1	1	1	1	2	1	1	1	1	1	1	1	1	1	1	1	2	0	2	2	1	1	1	1	49
OG0000987	1	1	1	1	1	1	0	1	1	1	1	1	1	2	1	1	1	1	1	1	1	1	1	1	1	1	1	2	1	1	1	1	2	1	1	1	1	1	1	1	0	2	1	1	1	1	1	49
OG0000988	1	0	2	1	1	1	1	1	1	1	1	1	1	1	1	1	1	1	1	1	1	1	1	1	2	1	1	2	1	1	1	1	1	1	1	1	1	1	1	1	1	1	1	1	1	1	1	49
OG0000989	1	1	1	1	1	1	1	1	1	1	1	1	1	1	1	1	1	1	1	1	2	1	1	1	1	1	1	1	1	1	1	1	1	1	1	2	1	1	1	1	1	1	1	1	1	1	1	49
OG0000990	1	1	1	1	1	1	1	1	1	1	1	1	1	1	1	1	0	1	2	1	2	1	1	1	1	1	2	1	1	1	1	1	1	1	1	1	1	1	1	1	1	1	1	1	1	1	1	49
OG0000991	1	1	1	1	1	1	1	1	1	1	1	1	1	1	1	1	1	1	1	1	1	1	1	1	1	1	2	1	1	1	1	1	2	1	1	1	1	1	1	1	1	1	1	1	1	1	1	49
OG0000992	1	1	1	1	1	1	1	1	1	1	1	1	1	1	1	1	1	1	1	1	1	1	1	1	1	1	1	2	1	1	1	1	2	1	1	1	1	1	1	1	1	1	1	1	1	1	1	49
OG0000993	1	0	1	1	1	1	1	1	1	1	1	1	1	1	1	1	1	1	1	1	1	1	1	1	1	2	1	2	1	1	1	1	1	1	1	1	1	1	1	1	1	1	1	2	1	1	1	49
OG0000994	1	0	1	1	1	1	1	1	1	1	1	1	1	1	0	1	1	1	1	1	1	1	1	1	1	1	2	1	0	2	1	2	1	1	1	1	1	1	1	1	2	1	1	1	2	1	1	49
OG0000995	1	0	0	1	1	1	1	1	1	1	1	1	1	1	1	1	1	1	1	1	1	1	1	1	1	2	3	0	2	1	1	2	1	1	1	0	1	1	1	1	2	1	1	1	1	1	1	49
OG0000996	1	1	1	1	1	1	1	1	1	1	1	1	1	1	1	1	1	1	1	1	2	1	1	1	1	1	0	2	1	2	1	1	1	1	1	1	1	1	1	1	1	1	1	1	1	1	1	49
OG0000997	1	1	1	1	1	1	1	1	1	1	1	1	1	1	1	1	1	1	1	1	1	1	1	1	1	1	1	1	1	1	1	1	1	1	1	1	1	1	1	2	1	2	1	1	1	1	1	49
OG0000998	1	1	1	1	1	1	1	1	1	1	1	1	1	1	1	1	1	1	1	1	1	1	1	1	1	2	1	1	2	1	1	1	1	1	1	1	1	1	1	1	1	1	1	1	1	1	1	49
OG0000999	1	1	1	1	1	1	1	1	1	1	1	1	1	1	1	1	1	1	1	1	1	1	1	1	1	1	1	2	1	1	1	1	2	1	1	1	1	1	1	1	1	1	1	1	1	1	1	49
OG0001000	1	2	1	1	1	1	1	1	1	1	1	1	1	1	1	1	1	1	1	1	1	1	1	1	1	1	2	1	1	1	1	1	1	1	1	1	1	1	1	1	1	1	1	1	1	1	1	49
OG0001001	1	0	1	2	1	1	0	1	1	1	4	0	0	4	2	0	1	1	3	1	1	2	1	1	1	3	1	0	0	0	0	0	0	0	2	1	2	4	4	0	0	0	0	0	0	1	0	49
OG0001002	1	1	1	1	1	1	1	1	1	1	1	1	2	1	1	1	1	1	1	1	1	1	1	1	1	1	2	1	1	1	1	1	1	1	1	1	1	1	1	1	1	1	1	1	1	1	1	49
OG0001003	1	1	1	1	1	1	1	1	1	1	1	1	2	1	1	1	1	1	1	1	1	1	1	1	1	1	2	1	1	1	1	1	1	1	1	1	1	1	1	1	1	1	1	1	1	1	1	49
OG0001004	1	1	1	1	1	1	1	1	1	1	1	1	1	1	1	1	1	1	1	1	1	1	1	1	1	1	2	2	1	1	1	1	1	1	1	1	1	1	1	1	1	1	1	1	1	1	1	49
OG0001005	1	1	1	1	1	1	1	1	1	1	1	1	1	1	0	1	1	1	1	1	1	1	1	1	1	1	1	2	1	2	1	1	2	1	1	1	1	1	1	1	1	1	1	1	1	1	1	49
OG0001006	1	1	1	1	1	1	1	1	1	1	1	1	1	1	1	1	1	1	1	1	2	2	1	1	0	1	1	2	1	1	1	1	1	1	1	1	1	1	1	1	1	1	1	1	1	1	1	49
OG0001007	1	1	1	1	1	1	1	1	1	1	1	1	1	1	1	1	2	1	1	1	1	1	2	1	1	1	1	1	1	1	1	1	1	1	1	1	1	1	1	1	1	1	1	1	1	1	1	49
OG0001008	1	2	1	1	1	1	1	1	1	1	1	2	1	1	0	1	1	1	1	0	1	1	1	1	1	1	1	2	2	1	1	1	1	1	1	1	1	1	1	1	1	1	1	1	1	1	1	49
OG0001009	1	0	1	1	1	1	1	1	1	1	1	1	1	1	1	1	1	1	1	1	2	1	1	1	1	1	1	2	1	2	1	1	1	1	1	1	1	1	1	1	1	1	1	1	1	1	1	49
OG0001010	1	1	1	1	1	1	1	1	1	1	1	1	1	1	1	1	1	1	1	1	1	1	1	1	1	1	1	1	1	1	1	2	2	1	1	1	1	1	1	1	1	1	1	1	1	1	1	49
OG0001011	1	1	1	1	1	1	1	1	1	1	1	1	1	1	1	1	1	1	1	1	1	1	1	1	1	1	1	2	1	1	1	2	1	1	1	1	1	1	1	1	1	1	1	1	1	1	1	49
OG0001012	1	1	1	1	1	1	1	1	1	1	1	1	1	1	1	1	1	1	1	1	2	2	1	1	1	1	1	1	1	1	1	1	1	1	1	1	1	1	1	1	1	1	1	1	1	1	1	49
OG0001013	1	1	1	1	1	1	1	1	1	1	1	1	1	1	1	1	1	1	1	1	2	1	1	1	1	1	1	1	1	2	1	1	1	1	1	1	1	1	1	1	1	1	1	1	1	1	1	49
OG0001014	1	2	1	1	1	1	1	1	1	1	1	1	1	1	1	1	1	1	1	0	2	1	2	1	1	1	1	1	1	1	1	1	1	1	1	1	1	1	1	1	1	1	1	1	1	1	1	49
OG0001015	1	1	1	1	1	1	1	1	1	1	1	1	1	1	1	1	1	1	1	2	1	1	1	1	2	1	1	1	1	1	1	1	1	1	1	1	1	1	1	1	1	1	1	1	1	1	1	49
OG0001016	1	2	1	1	1	1	1	1	1	1	1	1	1	1	1	1	1	1	1	1	2	1	1	1	1	1	1	1	1	1	1	1	1	1	1	1	1	1	1	1	1	1	1	1	1	1	1	49
OG0001017	1	1	1	1	1	1	1	1	1	1	1	1	1	1	1	1	1	1	1	1	1	1	1	1	1	1	2	1	1	1	1	1	2	1	1	1	1	1	1	1	1	1	1	1	1	1	1	49
OG0001018	1	1	1	1	1	1	1	1	1	1	1	1	1	1	1	1	1	1	1	1	1	1	1	1	1	1	1	1	1	1	1	2	1	1	1	1	1	1	1	1	1	2	1	1	1	1	1	49
OG0001019	1	2	1	1	1	1	1	1	1	1	1	1	1	1	1	1	1	1	1	1	1	1	1	1	1	1	2	1	1	1	1	1	1	1	1	1	1	1	1	1	1	1	1	1	1	1	1	49
OG0001020	1	1	1	1	1	1	1	1	1	1	1	1	1	1	1	1	1	1	1	1	1	1	1	1	1	1	1	1	2	1	1	1	2	1	1	1	1	1	1	1	1	1	1	1	1	1	1	49
OG0001021	1	1	1	1	1	1	1	1	1	1	1	1	1	1	1	1	1	1	1	1	1	1	1	1	1	1	2	1	1	1	1	2	1	1	1	1	1	1	1	1	1	1	1	1	1	1	1	49
OG0001022	1	2	2	1	1	1	1	1	1	1	1	1	1	1	1	1	1	1	1	0	1	1	2	2	1	1	1	1	1	1	1	1	1	1	1	1	1	1	1	1	1	1	1	1	1	1	0	49
OG0001023	1	1	1	1	1	1	1	1	1	1	1	1	1	1	1	1	1	2	1	0	1	1	1	1	1	1	1	2	1	1	1	1	1	1	1	1	1	1	1	1	1	1	1	1	1	1	2	49
OG0001024	1	1	1	1	1	1	1	1	1	1	1	1	1	3	1	1	1	1	1	1	1	1	1	1	1	1	1	1	1	1	1	1	1	1	1	1	1	1	1	1	1	1	1	1	1	1	1	49
OG0001025	1	1	1	1	1	1	1	1	1	1	1	1	1	3	1	1	1	1	1	1	1	1	1	1	1	1	1	1	1	1	1	1	1	1	1	1	1	1	1	1	1	1	1	1	1	1	1	49
OG0001026	1	0	1	1	1	1	1	1	1	1	1	1	1	4	1	1	1	1	1	1	1	1	1	1	1	1	1	1	1	1	1	1	1	1	1	1	1	1	1	1	1	1	1	1	1	1	1	49
OG0001027	1	1	1	1	1	1	1	1	1	1	1	1	1	1	1	1	1	1	1	1	1	1	1	1	1	1	1	2	1	1	1	1	1	1	1	1	1	1	1	1	1	2	1	1	1	1	1	49
OG0001028	1	1	1	1	1	1	1	1	1	1	1	1	1	1	1	1	1	1	1	1	1	1	1	1	1	1	2	1	1	1	1	1	1	1	1	2	1	1	1	1	1	1	1	1	1	1	1	49
OG0001029	1	1	1	1	1	1	1	1	1	1	1	1	1	1	1	1	1	1	1	1	1	1	1	1	1	1	1	2	1	1	1	1	2	1	1	1	1	1	1	1	1	1	1	1	1	1	1	49
OG0001030	1	1	1	1	1	1	1	1	1	1	1	1	1	1	1	1	1	1	1	1	1	1	1	1	1	1	1	3	1	1	1	1	1	1	1	1	1	1	1	1	1	1	1	1	1	1	1	49
OG0001031	1	1	1	1	1	1	1	1	1	1	1	1	1	1	1	1	1	1	1	1	1	1	1	1	1	1	1	2	1	1	1	2	1	1	1	1	1	1	1	1	1	1	1	1	1	1	1	49
OG0001032	1	1	1	1	1	1	1	1	1	1	1	1	1	1	1	1	1	1	1	1	1	1	1	1	1	1	1	1	1	1	1	3	1	1	1	1	1	1	1	1	1	1	1	1	1	1	1	49
OG0001033	1	1	1	1	1	1	1	1	1	1	1	1	1	1	1	1	1	1	1	1	1	1	1	1	1	1	1	2	1	1	1	1	2	1	1	1	1	1	1	1	1	1	1	1	1	1	1	49
OG0001034	2	1	1	1	1	1	1	1	1	1	1	1	1	1	1	1	2	2	2	1	1	1	1	1	1	1	0	1	0	1	1	1	1	1	1	1	1	1	1	1	1	1	1	1	1	1	1	49
OG0001035	1	1	1	1	1	1	1	1	1	1	1	1	1	1	1	1	1	1	1	1	1	1	1	1	1	1	1	2	1	1	1	1	1	1	1	1	1	1	1	2	1	1	1	1	1	1	1	49
OG0001036	1	1	1	1	1	1	1	1	1	1	1	1	1	1	1	1	1	1	1	2	2	1	1	1	1	1	1	1	1	1	1	1	1	1	1	1	1	1	1	1	1	1	1	1	1	1	1	49
OG0001037	1	2	1	1	1	1	1	1	1	1	1	1	1	1	1	1	1	1	1	1	1	1	1	1	1	1	1	1	1	1	1	1	1	1	1	1	1	1	1	1	1	1	2	1	1	1	1	49
OG0001038	0	1	1	1	1	1	1	1	1	1	1	1	1	1	1	1	1	1	1	1	1	1	1	1	1	1	1	2	1	2	1	1	2	1	1	1	1	1	1	1	1	1	1	1	1	1	1	49
OG0001039	0	6	1	1	1	1	1	1	1	1	1	1	2	1	0	1	1	1	1	0	1	1	1	1	1	1	1	1	0	1	1	1	1	1	1	1	1	1	1	1	1	1	1	1	1	1	1	49
OG0001040	0	4	0	1	1	1	2	1	1	1	0	2	2	1	1	2	1	1	2	2	1	1	1	1	1	1	1	0	1	0	0	1	0	0	2	1	1	1	1	1	1	1	1	1	1	1	1	49
OG0001041	0	1	1	1	1	1	1	1	1	1	1	1	1	1	1	1	1	1	1	1	1	1	1	1	1	1	1	1	1	2	1	2	1	1	1	2	1	1	1	1	1	1	1	1	1	1	1	49
OG0001042	0	1	1	1	1	1	1	1	2	1	1	1	1	1	1	1	1	1	1	1	1	1	1	1	1	1	1	2	0	2	1	1	1	1	1	1	1	1	1	1	2	1	1	1	1	1	1	49
OG0001043	0	1	0	1	1	1	1	1	1	1	1	1	1	1	1	1	1	1	1	1	1	1	2	2	1	1	1	1	1	1	1	1	1	1	1	2	1	1	1	1	1	2	1	1	1	1	1	49
OG0001044	0	1	1	1	1	1	1	1	1	1	1	2	2	1	1	1	1	1	1	1	1	1	1	1	1	1	1	2	1	1	1	1	1	1	1	1	1	1	1	1	1	1	1	1	1	1	1	49
OG0001045	0	1	1	1	1	1	1	1	1	1	1	1	1	1	2	1	1	1	1	1	1	1	1	1	1	1	2	1	1	2	1	1	1	1	1	1	1	1	1	1	1	1	1	1	1	1	1	49
OG0001046	0	1	0	3	0	3	1	0	0	3	0	0	0	0	0	0	0	0	2	2	2	2	2	2	2	2	0	3	0	2	2	0	2	2	0	2	0	2	2	0	0	0	0	0	0	3	2	49
OG0001047	0	1	0	2	0	2	0	0	0	2	1	1	1	0	1	0	1	2	1	1	2	1	2	2	2	1	1	0	1	0	0	1	0	0	2	1	2	2	2	1	1	1	2	2	1	2	1	49
OG0001048	0	1	1	1	1	1	1	1	1	1	1	1	1	1	1	1	1	1	1	1	1	1	2	2	2	1	1	1	1	1	1	1	1	1	1	1	1	1	1	1	1	1	1	1	1	1	1	49
OG0001049	0	0	2	1	1	1	1	1	1	1	1	1	1	1	0	1	1	1	1	2	1	1	1	1	1	1	1	2	2	1	1	1	2	1	1	1	1	1	1	1	1	1	1	1	1	1	1	49
OG0001050	0	0	1	1	1	1	1	1	1	1	1	1	1	1	1	1	1	1	1	2	2	1	1	1	1	1	1	2	1	1	1	2	1	1	1	1	1	1	1	1	1	1	1	1	1	1	1	49
OG0001051	0	0	1	1	1	1	0	1	1	1	1	1	1	1	0	1	1	1	1	1	1	1	1	1	1	1	1	4	1	1	1	1	2	1	1	1	1	1	1	1	2	2	1	1	1	1	1	49
OG0001052	0	0	1	1	1	1	1	1	1	1	1	1	2	1	1	1	1	1	1	1	1	1	1	1	1	1	2	1	0	2	2	1	1	2	1	1	1	1	1	1	1	1	1	1	1	1	1	49
OG0001053	0	0	1	1	1	1	1	1	1	1	1	1	1	1	1	0	2	1	2	0	1	3	1	2	1	1	2	1	2	0	1	2	1	1	1	1	1	1	1	1	1	1	1	1	1	1	0	49
OG0001054	0	0	0	3	2	3	1	2	1	3	2	5	3	1	1	1	1	1	2	0	2	1	0	0	0	2	0	1	0	1	1	0	1	1	3	0	1	0	0	0	0	0	0	0	0	3	0	49
OG0001055	0	0	0	1	1	1	1	1	1	1	1	0	0	1	0	0	0	0	1	1	1	1	1	1	1	1	2	2	1	2	3	1	2	3	2	0	1	2	1	1	2	3	1	1	1	1	0	49
OG0001056	0	0	0	2	2	2	2	2	2	2	5	0	0	1	0	0	0	0	2	1	3	2	3	1	3	3	0	0	0	0	0	0	0	0	2	1	2	2	2	0	0	0	0	0	0	2	0	49
OG0001057	1	1	2	1	1	1	0	1	1	1	1	1	1	1	1	1	1	1	1	1	1	1	1	1	1	1	2	1	1	1	1	1	1	1	1	1	1	1	1	1	1	1	1	1	1	1	1	48
OG0001058	1	2	1	1	1	1	1	1	1	1	1	1	2	1	1	1	1	1	1	0	1	1	1	1	1	1	1	1	1	1	1	1	1	1	1	1	1	1	1	1	1	1	1	1	1	1	1	48
OG0001059	1	1	1	1	1	1	1	1	1	1	1	1	1	1	1	1	1	1	1	1	1	1	1	1	1	1	1	1	1	2	1	1	1	1	1	1	1	1	1	1	1	1	1	1	1	1	1	48
OG0001060	1	1	1	1	1	1	1	1	1	1	1	1	1	1	1	1	1	1	1	1	1	1	1	1	1	1	1	1	1	1	1	1	1	1	1	2	1	1	1	1	1	1	1	1	1	1	1	48
OG0001061	1	1	1	1	1	1	1	1	1	1	1	1	1	1	1	1	1	1	1	1	1	1	1	1	1	1	1	1	1	1	1	2	1	1	1	1	1	1	1	1	1	1	1	1	1	1	1	48
OG0001062	1	1	2	1	1	1	1	1	1	1	1	1	1	1	1	1	1	1	1	1	1	1	1	1	1	1	1	1	1	1	1	1	1	1	1	1	1	1	1	1	1	1	1	1	1	1	1	48
OG0001063	1	1	1	1	1	1	1	1	1	1	1	1	1	1	1	1	1	1	1	1	1	1	1	1	1	1	1	1	1	1	1	2	1	1	1	1	1	1	1	1	1	1	1	1	1	1	1	48
OG0001064	1	2	1	1	1	1	1	1	1	1	1	1	1	1	1	1	1	1	1	1	1	1	1	1	1	1	1	1	1	1	1	1	1	1	1	1	1	1	1	1	1	1	1	1	1	1	1	48
OG0001065	1	1	1	1	1	1	1	1	1	1	1	1	1	1	1	1	1	1	1	1	1	1	1	1	1	1	1	1	1	1	1	1	2	1	1	1	1	1	1	1	1	1	1	1	1	1	1	48
OG0001066	1	1	1	1	1	1	1	1	1	1	1	1	1	1	1	1	1	1	1	1	1	1	1	1	1	1	1	2	1	1	1	1	1	1	1	1	1	1	1	1	1	1	1	1	1	1	1	48
OG0001067	1	1	1	1	1	1	1	1	1	1	1	1	1	1	1	1	1	1	1	1	1	1	1	1	1	1	1	1	1	1	1	2	1	1	1	1	1	1	1	1	1	1	1	1	1	1	1	48
OG0001068	1	1	1	1	1	1	1	1	1	1	1	1	1	1	1	1	1	1	1	1	1	1	1	1	1	1	1	1	1	1	1	1	1	1	1	2	1	1	1	1	1	1	1	1	1	1	1	48
OG0001069	1	1	1	1	1	1	1	1	1	1	1	1	1	1	1	1	1	1	1	2	1	1	1	1	1	1	1	1	1	1	1	1	1	1	1	1	1	1	1	1	1	1	1	1	1	1	1	48
OG0001070	1	1	1	1	1	1	1	1	1	1	1	1	1	1	1	1	1	1	1	0	2	1	1	1	1	1	1	2	1	1	1	1	1	1	1	1	1	1	1	1	1	1	1	1	1	1	1	48
OG0001071	1	3	1	1	1	1	0	1	1	1	1	1	1	1	1	1	1	1	1	1	1	1	2	1	1	1	1	1	1	1	1	1	1	1	1	0	1	1	1	1	1	1	1	1	1	1	1	48
OG0001072	2	2	1	1	1	1	1	1	1	1	1	1	1	1	1	1	1	1	1	0	1	1	1	1	1	1	1	1	1	1	1	1	1	1	1	1	1	1	1	1	1	1	1	1	1	1	1	48
OG0001073	1	1	1	1	1	1	1	1	1	1	1	1	1	1	1	1	1	1	1	1	1	1	1	1	1	1	1	1	1	1	1	1	2	1	1	1	1	1	1	1	1	1	1	1	1	1	1	48
OG0001074	1	3	1	1	1	1	1	1	1	1	1	1	1	1	0	1	1	1	1	1	1	1	1	1	1	1	1	1	1	1	1	1	1	1	1	1	1	1	1	1	1	1	1	1	1	1	1	48
OG0001075	1	1	1	1	1	1	1	1	1	1	1	1	1	2	1	1	1	1	1	1	1	1	1	1	1	1	1	1	1	1	1	1	1	1	1	1	1	1	1	1	1	1	1	1	1	1	1	48
OG0001076	1	0	1	1	1	1	1	1	1	1	1	1	1	1	1	1	1	1	1	1	1	1	1	1	1	1	1	2	1	2	1	1	1	1	1	1	1	1	1	1	1	1	1	1	1	1	1	48
OG0001077	1	1	1	1	1	1	1	1	1	1	1	1	1	1	1	1	1	1	2	1	1	1	1	1	1	1	1	1	1	1	1	1	1	1	1	1	1	1	1	1	1	1	1	1	1	1	1	48
OG0001078	1	1	1	1	1	1	1	1	1	1	0	1	1	1	1	1	1	1	1	1	1	2	1	1	1	1	1	1	1	1	1	1	2	1	1	1	1	1	1	1	1	1	1	1	1	1	1	48
OG0001079	1	1	1	1	1	1	1	1	1	1	0	1	1	1	1	1	1	1	1	1	1	1	1	1	1	1	1	2	1	1	1	1	1	1	1	2	1	1	1	1	1	1	1	1	1	1	1	48
OG0001080	3	2	1	1	1	1	1	1	1	1	1	1	1	1	0	1	1	1	1	1	1	1	1	1	1	1	1	1	0	1	1	1	1	1	1	1	1	1	1	1	1	1	1	1	1	1	1	48
OG0001081	1	1	1	1	1	1	1	1	1	1	1	1	1	1	1	1	1	1	1	1	2	1	1	1	1	1	1	1	1	1	1	2	1	1	1	0	1	1	1	1	1	1	1	1	1	1	1	48
OG0001082	1	1	1	1	1	1	1	1	1	1	1	1	1	1	1	1	1	1	1	0	1	1	1	2	1	1	1	2	1	1	1	1	1	1	1	1	1	1	1	1	1	1	1	1	1	1	1	48
OG0001083	1	1	1	1	1	1	1	1	1	1	1	1	1	1	1	1	1	1	1	1	1	1	1	1	1	1	2	1	1	1	1	1	1	1	1	1	1	1	1	1	1	1	1	1	1	1	1	48
OG0001084	1	1	1	1	1	1	1	1	1	1	1	1	1	1	1	1	1	1	1	1	1	1	1	1	1	1	1	1	1	1	1	1	2	1	1	1	1	1	1	1	1	1	1	1	1	1	1	48
OG0001085	1	1	1	1	1	1	1	1	1	1	1	1	1	1	1	1	1	1	1	1	1	1	1	1	1	1	1	1	1	1	1	1	1	1	1	1	1	1	1	1	1	2	1	1	1	1	1	48
OG0001086	1	1	1	1	1	1	1	1	1	1	1	1	1	1	1	1	1	1	1	1	1	1	1	1	1	1	1	2	1	1	1	1	1	1	1	1	1	1	1	1	1	1	1	1	1	1	1	48
OG0001087	1	1	1	1	1	1	1	1	1	1	1	1	1	1	1	1	1	1	1	1	1	1	1	1	1	1	2	1	1	1	1	1	1	1	1	1	1	1	1	1	1	1	1	1	1	1	1	48
OG0001088	1	1	1	1	1	1	1	1	1	1	1	1	1	1	1	1	1	1	1	1	1	1	1	1	1	1	2	1	1	1	1	1	1	1	1	1	1	1	1	1	1	1	1	1	1	1	1	48
OG0001089	1	1	1	1	1	1	1	1	1	1	1	1	1	1	1	1	1	1	1	1	1	1	1	1	1	1	1	1	0	1	1	2	1	1	1	1	1	1	1	1	1	2	1	1	1	1	1	48
OG0001090	1	1	1	1	1	1	1	1	1	1	1	1	1	1	0	1	2	2	1	1	1	1	1	1	2	1	0	1	1	1	1	1	1	1	1	1	1	1	1	1	1	1	1	1	1	1	1	48
OG0001091	1	1	1	1	1	1	1	1	1	1	1	1	1	1	1	1	1	1	1	1	1	1	1	1	1	1	2	1	1	1	1	1	1	1	1	1	1	1	1	1	1	1	1	1	1	1	1	48
OG0001092	1	1	1	1	1	1	1	1	1	1	1	1	1	1	1	1	1	1	1	1	1	1	1	1	1	1	1	2	1	1	1	1	1	1	1	1	1	1	1	1	1	1	1	1	1	1	1	48
OG0001093	1	1	1	1	1	1	1	1	1	1	1	1	1	1	1	1	1	1	1	1	2	1	1	1	1	1	1	1	1	1	1	1	1	1	1	1	1	1	1	1	1	1	1	1	1	1	1	48
OG0001094	1	1	1	1	1	1	1	1	1	1	1	1	1	2	1	1	1	1	1	1	1	1	1	1	1	1	1	1	1	1	1	1	1	1	1	1	1	1	1	1	1	1	1	1	1	1	1	48
OG0001095	1	1	1	1	1	1	2	1	1	1	1	1	1	1	1	1	1	1	1	1	1	1	1	1	1	1	1	1	1	1	1	1	1	1	1	1	1	1	1	1	1	1	1	1	1	1	1	48
OG0001096	1	1	1	1	1	1	1	1	1	1	1	1	1	1	1	1	1	1	1	1	2	1	1	1	1	1	1	1	1	1	1	1	1	1	1	1	1	1	1	1	1	1	1	1	1	1	1	48
OG0001097	1	1	1	1	2	1	1	1	2	1	1	1	1	1	1	1	1	1	1	0	1	1	1	1	1	1	1	1	1	1	1	1	1	1	1	1	1	1	1	1	1	1	1	1	1	1	1	48
OG0001098	1	1	1	1	2	1	1	1	2	1	1	1	1	1	1	1	1	1	1	0	1	1	1	1	1	1	1	1	1	1	1	1	1	1	1	1	1	1	1	1	1	1	1	1	1	1	1	48
OG0001099	1	1	1	1	2	1	1	1	2	1	1	1	1	1	1	1	1	1	1	0	1	1	1	1	1	1	1	1	1	1	1	1	1	1	1	1	1	1	1	1	1	1	1	1	1	1	1	48
OG0001100	1	1	1	1	2	1	1	1	2	1	1	1	1	1	1	1	1	1	1	0	1	1	1	1	1	1	1	1	1	1	1	1	1	1	1	1	1	1	1	1	1	1	1	1	1	1	1	48
OG0001101	1	1	1	1	2	1	1	1	2	1	1	1	1	1	1	1	1	1	1	0	1	1	1	1	1	1	1	1	1	1	1	1	1	1	1	1	1	1	1	1	1	1	1	1	1	1	1	48
OG0001102	1	1	1	1	2	1	1	1	2	1	1	1	1	1	0	1	1	1	1	1	1	1	1	1	1	1	1	1	1	1	1	1	1	1	1	1	1	1	1	1	1	1	1	1	1	1	1	48
OG0001103	1	1	1	1	1	1	1	1	1	1	1	2	1	1	1	1	1	1	1	1	1	1	1	1	1	1	1	1	1	1	1	1	1	1	1	1	1	1	1	1	1	1	1	1	1	1	1	48
OG0001104	1	1	1	1	1	1	1	1	1	1	1	2	1	1	1	1	1	1	1	1	1	1	1	1	1	1	1	1	1	1	1	1	1	1	1	1	1	1	1	1	1	1	1	1	1	1	1	48
OG0001105	1	1	1	1	1	1	1	1	1	1	1	1	1	1	1	1	1	1	1	0	1	1	1	1	1	1	1	1	1	1	1	1	2	1	1	1	1	1	1	1	1	2	1	1	1	1	1	48
OG0001106	1	1	1	1	1	1	1	1	1	1	1	1	1	1	1	1	1	1	1	1	1	1	1	1	1	1	2	2	1	0	1	1	1	1	1	0	1	1	1	1	1	2	1	1	1	1	1	48
OG0001107	1	1	1	1	1	1	1	1	1	1	1	1	1	1	1	1	1	1	1	2	1	1	1	1	1	1	1	1	1	1	1	1	1	1	1	2	2	1	0	1	0	1	1	1	1	1	1	48
OG0001108	1	1	1	1	1	1	1	1	1	1	1	1	1	1	1	1	1	1	1	1	1	1	1	1	1	1	2	1	1	1	1	1	1	1	1	1	1	1	1	1	1	1	1	1	1	1	1	48
OG0001109	1	1	1	1	1	1	1	1	1	1	1	1	1	1	1	1	1	1	1	1	1	1	1	1	1	1	1	2	1	1	1	1	1	1	1	1	1	1	1	1	1	1	1	1	1	1	1	48
OG0001110	1	1	1	1	1	1	1	1	1	1	1	1	1	1	1	1	1	1	1	0	2	2	1	2	0	1	1	1	2	0	1	1	1	1	1	1	1	1	1	1	1	1	1	1	1	1	1	48
OG0001111	1	1	1	1	1	1	1	1	1	1	1	1	1	1	1	1	1	1	1	1	1	1	1	1	1	1	2	1	1	1	1	1	1	1	1	1	1	1	1	1	1	1	1	1	1	1	1	48
OG0001112	1	1	1	1	1	1	1	1	1	1	1	1	1	1	1	1	1	1	1	1	1	1	1	1	1	1	2	1	1	1	1	1	1	1	1	1	1	1	1	1	1	1	1	1	1	1	1	48
OG0001113	1	1	1	1	1	1	1	1	1	1	1	1	1	1	1	1	1	1	1	1	1	1	1	1	1	1	2	1	0	1	1	2	1	1	1	1	1	1	1	1	1	1	1	1	1	1	1	48
OG0001114	1	1	1	1	1	1	1	1	1	1	1	1	1	1	1	1	1	1	1	1	1	1	1	1	1	1	2	1	0	1	1	2	1	1	1	1	1	1	1	1	1	1	1	1	1	1	1	48
OG0001115	1	1	1	1	1	1	1	1	1	1	1	1	1	1	1	1	1	1	1	1	1	1	1	1	1	1	2	1	1	1	1	1	1	1	1	1	1	1	1	1	1	1	1	1	1	1	1	48
OG0001116	1	1	1	1	1	1	1	1	1	1	1	1	1	1	1	1	1	1	1	1	1	1	1	1	1	1	2	1	1	1	1	1	1	1	1	1	1	1	1	1	1	1	1	1	1	1	1	48
OG0001117	1	1	1	1	1	1	1	1	1	1	1	1	1	1	1	1	1	1	1	1	1	1	1	1	1	1	1	1	1	1	1	2	1	1	1	1	1	1	1	1	1	1	1	1	1	1	1	48
OG0001118	2	1	1	1	1	1	1	1	1	1	1	1	1	1	1	1	1	1	1	0	2	1	1	1	1	1	1	0	1	1	1	1	1	1	1	1	1	1	1	1	1	1	1	1	1	2	1	48
OG0001119	2	4	1	1	1	0	1	1	1	1	1	1	1	1	1	1	1	1	1	1	1	1	1	1	1	1	1	1	1	1	1	1	1	1	1	1	1	1	1	1	1	1	0	0	1	1	1	48
OG0001120	1	3	1	1	1	1	1	1	1	1	1	1	1	1	1	1	1	1	1	1	1	1	1	1	1	1	1	1	1	1	1	1	1	1	1	1	1	1	1	1	1	1	0	1	1	1	1	48
OG0001121	2	0	1	1	1	1	1	1	1	1	1	1	1	1	0	1	1	1	1	2	1	1	1	1	1	1	1	2	1	1	1	1	1	1	1	1	1	1	1	1	1	1	1	1	1	1	1	48
OG0001122	2	1	2	1	1	1	1	1	1	1	1	1	1	1	0	1	1	1	1	1	1	1	1	1	1	1	1	1	1	1	1	1	1	1	1	1	1	1	1	1	1	1	1	1	1	1	1	48
OG0001123	1	1	1	1	1	1	1	1	1	1	1	1	1	1	1	1	1	1	1	2	1	1	1	1	1	1	1	2	0	1	1	1	1	1	1	1	1	1	1	1	1	1	1	1	1	1	1	48
OG0001124	1	1	1	1	1	1	1	1	1	1	1	1	1	1	1	1	1	1	1	1	1	1	1	1	1	1	2	1	1	1	1	1	1	1	1	1	1	1	1	1	1	1	1	1	1	1	1	48
OG0001125	1	1	1	1	1	1	1	1	1	1	1	1	1	1	1	1	1	1	1	1	1	1	1	1	1	1	1	2	1	1	1	1	1	1	1	1	1	1	1	1	1	1	1	1	1	1	1	48
OG0001126	2	2	1	1	1	1	1	1	1	1	1	1	1	1	1	1	1	1	1	2	1	1	0	1	1	1	1	1	0	1	1	1	1	1	1	1	1	1	1	1	1	1	1	1	1	1	1	48
OG0001127	1	1	1	1	1	1	1	1	1	1	1	1	1	1	1	1	1	1	1	1	1	1	1	1	1	1	1	1	1	1	1	2	1	1	1	1	1	1	1	1	1	1	1	1	1	1	1	48
OG0001128	1	1	1	1	1	1	1	1	1	1	1	1	1	1	1	1	1	1	1	1	1	1	1	1	1	1	1	2	1	1	1	1	1	1	1	1	1	1	1	1	1	1	1	1	1	1	1	48
OG0001129	1	1	1	1	1	1	1	1	1	1	1	1	1	1	1	1	2	1	1	1	1	1	1	1	1	1	1	1	1	1	1	1	1	1	1	1	1	1	1	1	1	1	1	1	1	1	1	48
OG0001130	1	1	1	1	1	1	1	1	1	1	1	1	1	1	1	1	1	1	1	1	1	1	1	1	1	1	1	1	2	1	1	1	1	1	1	1	1	1	1	1	1	1	1	1	1	1	1	48
OG0001131	1	0	1	1	1	1	1	1	1	1	1	1	1	1	1	1	1	1	1	1	1	1	1	1	1	1	1	2	1	1	1	2	1	1	1	1	1	1	1	1	1	1	1	1	1	1	1	48
OG0001132	1	1	1	1	1	1	1	1	1	1	1	1	1	1	1	1	1	1	1	1	1	1	1	1	1	1	1	2	1	1	1	1	1	1	1	1	1	1	1	1	1	1	1	1	1	1	1	48
OG0001133	1	1	1	1	1	1	1	1	1	1	1	1	1	1	1	1	1	1	1	1	1	1	1	1	1	1	2	1	1	1	1	1	1	1	1	1	1	1	1	1	1	1	1	1	1	1	1	48
OG0001134	1	1	1	1	1	1	1	1	1	1	2	1	1	2	1	1	1	1	1	1	1	1	1	1	1	1	1	1	0	1	1	1	1	1	1	1	1	1	1	1	1	1	1	1	1	1	1	48
OG0001135	1	1	2	1	1	1	1	1	1	1	1	1	1	1	1	1	1	1	1	1	1	1	1	1	1	1	1	1	1	1	1	1	1	1	1	1	1	1	1	1	1	1	1	1	1	1	1	48
OG0001136	1	1	1	1	1	1	1	1	1	1	1	1	1	1	1	1	1	1	1	1	1	1	1	1	1	1	1	2	1	1	1	1	1	1	1	1	1	1	1	1	1	1	1	1	1	1	1	48
OG0001137	1	1	1	1	1	1	1	1	1	1	1	1	1	1	1	1	1	1	1	1	1	1	1	1	1	1	2	1	1	1	1	1	1	1	1	1	1	1	1	1	1	1	1	1	1	1	1	48
OG0001138	1	1	1	1	1	1	1	1	1	1	1	1	1	1	1	1	1	1	1	0	1	2	1	1	1	1	1	1	1	1	1	1	1	1	1	1	1	1	1	1	2	1	1	1	1	1	1	48
OG0001139	1	2	1	1	1	1	1	1	1	1	1	1	1	1	1	1	1	1	1	1	1	1	1	1	1	1	1	1	1	1	1	1	1	1	1	1	1	1	1	1	1	1	1	1	1	1	1	48
OG0001140	1	1	1	1	1	1	1	1	1	1	1	1	1	1	1	1	1	1	1	0	2	1	1	1	1	1	1	1	1	2	1	1	1	1	1	1	1	1	1	1	1	1	1	1	1	1	1	48
OG0001141	1	1	1	1	1	1	1	1	1	1	1	1	1	1	1	1	1	1	1	1	1	1	1	2	1	1	1	1	1	1	1	1	2	1	1	0	1	1	1	1	1	1	1	1	1	1	1	48
OG0001142	1	1	1	1	1	1	1	1	1	1	1	1	1	1	1	1	1	1	1	1	1	1	1	1	1	1	2	1	0	1	1	1	2	1	1	1	1	1	1	1	1	1	1	1	1	1	1	48
OG0001143	1	0	1	1	1	1	1	1	1	1	1	1	1	1	1	1	1	1	1	1	1	1	1	1	1	1	2	1	1	1	1	1	1	1	1	1	1	1	1	1	1	1	2	1	1	1	1	48
OG0001144	1	1	1	1	1	1	1	1	1	1	1	1	1	1	1	1	1	1	1	1	1	1	1	1	1	1	2	1	1	1	1	1	1	1	1	1	1	1	1	1	1	1	1	1	1	1	1	48
OG0001145	1	1	1	1	1	1	1	1	1	1	1	1	1	1	1	1	1	1	1	1	1	1	1	1	1	1	1	1	2	1	1	1	1	1	1	1	1	1	1	1	1	1	1	1	1	1	1	48
OG0001146	1	2	1	1	1	1	1	1	1	1	1	1	1	1	1	1	1	1	1	1	1	1	1	1	1	1	1	0	1	1	1	1	1	1	1	1	1	1	1	1	1	2	1	1	1	1	1	48
OG0001147	1	1	1	1	1	1	1	1	1	1	1	1	1	1	1	1	2	1	1	1	1	1	1	1	1	1	1	1	1	1	1	1	1	1	1	1	1	1	1	1	1	1	1	1	1	1	1	48
OG0001148	1	1	1	1	1	1	1	1	1	1	1	1	1	1	1	1	2	1	1	1	1	1	1	1	1	1	1	1	1	1	1	1	1	1	1	1	1	1	1	1	1	1	1	1	1	1	1	48
OG0001149	1	1	1	1	1	1	1	1	1	1	1	1	1	1	1	1	2	1	1	1	1	1	1	1	1	1	1	1	1	1	1	1	1	1	1	1	1	1	1	1	1	1	1	1	1	1	1	48
OG0001150	1	0	1	1	1	1	1	1	1	1	1	1	1	1	1	1	1	1	1	1	1	1	1	1	1	1	1	1	1	1	1	1	1	1	1	1	1	1	1	2	1	2	1	1	1	1	1	48
OG0001151	1	1	1	1	1	1	1	1	1	1	1	1	1	1	1	1	1	1	1	1	1	1	1	1	1	1	1	1	1	1	1	2	1	1	1	1	1	1	1	1	1	1	1	1	1	1	1	48
OG0001152	1	1	1	1	1	1	1	1	1	1	1	1	1	1	1	1	1	1	1	1	1	2	1	1	1	1	1	1	1	1	1	1	1	1	1	1	1	1	1	1	1	1	1	1	1	1	1	48
OG0001153	1	1	1	1	1	1	1	1	1	1	1	2	1	1	1	1	1	1	1	1	1	1	1	1	1	1	1	1	1	1	1	1	1	1	1	1	1	1	1	1	1	1	1	1	1	1	1	48
OG0001154	1	1	1	1	1	1	1	1	1	1	1	2	1	1	1	1	1	1	1	1	1	1	1	1	1	1	1	1	0	1	1	2	1	1	1	1	1	1	1	1	1	1	1	1	1	1	1	48
OG0001155	1	1	1	1	1	1	1	1	1	1	1	2	1	1	1	1	1	1	1	1	1	1	1	1	1	1	1	2	0	1	1	1	1	1	1	1	1	1	1	1	1	1	1	1	1	1	1	48
OG0001156	1	1	1	1	1	1	1	1	1	1	1	1	1	1	1	1	1	1	1	1	1	1	1	1	1	1	1	1	1	1	1	2	1	1	1	1	1	1	1	1	1	1	1	1	1	1	1	48
OG0001157	1	1	1	1	1	1	1	1	1	1	1	1	1	1	1	1	1	1	1	1	1	1	1	1	1	1	1	1	1	1	1	1	2	1	1	1	1	1	1	1	1	1	1	1	1	1	1	48
OG0001158	1	1	1	1	1	1	1	1	1	1	1	1	2	1	1	1	1	1	1	1	1	1	1	1	1	1	1	1	1	1	1	1	1	1	1	1	1	1	1	1	1	1	1	1	1	1	1	48
OG0001159	1	1	1	1	1	1	1	1	1	1	1	1	1	1	1	1	1	1	1	1	1	1	1	1	1	1	1	1	1	1	1	2	1	1	1	1	1	1	1	1	1	1	1	1	1	1	1	48
OG0001160	1	1	1	1	1	1	1	1	1	1	1	1	1	1	1	1	1	1	1	1	1	1	1	1	1	1	1	2	1	1	1	1	1	1	1	1	1	1	1	1	1	1	1	1	1	1	1	48
OG0001161	1	2	1	1	1	1	1	1	1	1	1	1	1	1	1	1	1	1	1	1	1	1	1	1	1	1	1	2	1	1	1	1	1	1	1	1	1	1	1	1	1	1	1	1	1	1	0	48
OG0001162	2	1	1	1	1	1	1	1	1	1	1	1	1	1	2	1	1	1	1	1	1	1	1	1	1	1	1	1	1	1	1	1	1	1	1	1	1	1	1	1	1	1	1	1	1	1	0	48
OG0001163	1	1	1	1	1	1	1	1	1	1	1	1	1	1	1	1	1	1	1	1	1	1	1	1	1	1	1	1	1	1	1	1	2	1	1	1	1	1	1	1	1	1	1	1	1	1	1	48
OG0001164	1	0	3	1	1	1	0	1	1	1	1	1	1	2	0	2	0	0	1	1	1	1	1	1	1	1	1	2	1	1	1	1	2	1	1	1	1	1	1	1	1	1	1	1	1	1	1	48
OG0001165	1	1	1	1	1	1	1	1	1	1	1	1	1	1	1	1	1	1	1	1	1	1	1	1	1	1	2	1	1	1	1	1	1	1	1	1	1	1	1	1	1	1	1	1	1	1	1	48
OG0001166	1	3	1	1	1	1	1	1	1	1	1	1	1	1	0	1	1	1	1	1	1	1	1	1	1	1	1	1	1	1	1	1	1	1	1	1	1	1	1	1	1	1	1	1	1	1	1	48
OG0001167	1	1	1	1	1	1	1	1	1	1	1	1	1	1	0	1	1	1	1	1	1	1	1	1	1	1	2	2	1	1	1	1	1	1	1	1	1	1	1	1	1	1	1	1	1	1	1	48
OG0001168	1	1	1	1	1	1	1	1	1	1	1	1	1	1	1	1	1	1	1	1	1	1	1	1	1	1	1	1	1	1	1	2	1	1	1	1	1	1	1	1	1	1	1	1	1	1	1	48
OG0001169	2	1	1	1	1	1	1	1	1	1	1	1	1	1	0	1	1	1	1	1	0	1	1	2	0	1	1	2	1	2	1	1	1	1	1	1	1	1	1	1	1	1	1	1	1	1	1	48
OG0001170	1	1	1	1	1	1	1	1	1	1	1	1	1	1	1	1	1	1	1	0	2	1	1	2	1	1	1	1	1	0	1	1	1	1	1	2	1	1	1	1	1	1	1	1	1	1	1	48
OG0001171	2	1	1	1	1	1	1	1	1	1	1	1	1	1	1	1	1	1	1	1	1	1	1	1	1	1	1	1	1	1	1	1	1	1	1	1	1	1	1	1	1	1	1	1	1	1	1	48
OG0001172	1	2	1	1	1	1	1	1	1	1	1	1	1	1	1	1	1	1	1	1	2	1	1	1	0	1	1	1	1	1	1	1	1	1	1	1	1	1	1	1	1	1	1	1	1	1	1	48
OG0001173	1	1	1	1	1	1	1	1	1	1	1	1	1	1	1	1	1	1	1	1	1	1	1	1	1	1	1	2	1	1	1	1	1	1	1	1	1	1	1	1	1	1	1	1	1	1	1	48
OG0001174	1	1	1	1	1	1	1	1	1	1	1	1	1	1	1	1	1	1	1	0	1	1	1	2	2	1	1	1	1	1	1	1	1	1	1	1	1	1	1	1	1	1	1	1	1	1	1	48
OG0001175	1	1	1	1	1	1	1	1	1	1	1	1	1	1	1	1	1	1	1	1	1	1	1	1	1	1	1	1	1	1	1	1	2	1	1	1	1	1	1	1	1	1	1	1	1	1	1	48
OG0001176	1	3	1	1	1	1	1	1	1	1	1	1	1	1	1	1	1	1	1	1	1	1	1	1	1	1	1	1	0	1	1	1	1	1	1	1	1	1	1	1	1	1	1	1	1	1	1	48
OG0001177	1	1	1	1	1	1	1	1	1	1	1	1	1	1	1	1	1	1	1	1	1	1	1	1	1	1	1	1	1	1	1	1	1	1	1	2	1	1	1	1	1	1	1	1	1	1	1	48
OG0001178	1	1	1	1	1	1	1	1	1	1	1	1	1	1	1	1	1	1	1	2	1	1	1	1	1	1	1	1	1	1	1	1	1	1	1	1	1	1	1	1	1	1	1	1	1	1	1	48
OG0001179	1	1	1	1	1	1	1	1	1	1	1	1	1	1	1	1	1	1	1	1	2	1	1	1	1	1	1	1	1	1	1	1	1	1	1	1	1	1	1	1	1	1	1	1	1	1	1	48
OG0001180	1	1	1	1	1	1	1	1	1	1	1	1	1	1	1	1	1	1	1	2	1	1	1	1	1	1	1	1	1	1	1	1	1	1	1	1	1	1	1	1	1	1	1	1	1	1	1	48
OG0001181	2	1	1	1	1	1	1	1	1	1	1	1	1	1	1	1	1	1	1	0	1	1	1	1	1	1	1	2	1	1	1	1	1	1	1	1	1	1	1	1	1	1	1	1	1	1	1	48
OG0001182	1	1	1	1	1	1	1	1	1	1	1	1	1	1	1	1	1	1	1	3	1	1	1	1	1	1	1	0	1	1	1	1	1	1	1	1	1	1	1	1	1	1	1	1	1	1	1	48
OG0001183	1	1	1	1	1	1	1	1	1	1	1	1	1	2	1	2	1	1	1	1	1	1	1	1	1	1	1	1	1	1	1	1	1	1	1	1	1	1	1	1	1	1	1	0	1	1	1	48
OG0001184	1	2	1	1	1	1	1	1	1	1	1	1	1	1	1	1	1	1	1	1	1	1	1	1	1	1	1	1	1	1	1	1	1	1	1	1	1	1	1	1	1	1	1	1	1	1	1	48
OG0001185	1	1	1	1	1	1	1	1	1	1	1	1	1	1	1	1	1	1	1	1	1	1	1	1	1	1	2	1	1	1	1	1	1	1	1	1	1	1	1	1	1	1	1	1	1	1	1	48
OG0001186	1	1	1	1	1	1	1	1	1	1	1	1	1	1	1	1	1	1	1	1	1	1	1	1	1	1	1	2	0	2	1	1	1	1	1	1	1	1	1	1	1	1	1	1	1	1	1	48
OG0001187	1	2	1	1	1	1	1	1	1	1	1	1	1	1	1	1	1	1	1	1	1	1	1	1	1	1	1	1	1	1	1	1	1	1	1	1	1	1	1	1	1	1	1	1	1	1	1	48
OG0001188	1	2	1	1	1	1	0	1	1	1	1	1	1	1	0	1	2	2	1	1	1	1	1	1	1	1	1	1	1	1	1	1	1	1	1	1	1	1	1	1	1	1	1	1	1	1	1	48
OG0001189	2	1	1	1	1	1	1	1	1	1	1	1	1	1	1	1	1	1	1	1	1	1	1	1	1	1	1	1	1	1	1	1	1	1	1	1	1	1	1	1	1	1	1	1	1	1	1	48
OG0001190	1	1	1	1	1	1	1	1	1	1	1	1	1	1	1	1	1	1	1	2	2	1	1	1	1	1	1	1	1	1	1	1	1	1	1	0	1	1	1	1	1	1	1	1	1	1	1	48
OG0001191	1	1	1	1	1	1	1	1	1	1	1	1	1	1	1	1	1	1	1	1	1	2	1	1	1	1	1	1	1	1	1	1	1	1	1	1	1	1	1	1	1	1	1	1	1	1	1	48
OG0001192	1	1	1	1	1	1	1	1	1	1	1	1	1	1	1	1	1	1	1	1	1	1	1	1	1	1	1	1	1	2	1	1	1	1	1	1	1	1	1	1	1	1	1	1	1	1	1	48
OG0001193	1	1	1	1	1	1	1	1	1	1	1	1	1	1	1	1	1	1	1	1	1	1	1	1	1	1	1	1	1	1	1	1	2	1	1	1	1	1	1	1	1	1	1	1	1	1	1	48
OG0001194	1	1	1	1	1	1	1	1	1	1	1	1	1	1	1	1	1	1	1	1	1	1	1	1	1	1	1	1	1	1	1	1	1	1	1	0	1	1	1	2	2	1	1	1	1	1	1	48
OG0001195	1	1	1	1	1	1	1	1	1	1	1	1	1	1	1	1	1	1	1	1	1	1	1	1	1	1	1	1	1	1	1	1	1	1	1	1	1	1	1	1	1	2	1	1	1	1	1	48
OG0001196	1	1	1	1	1	1	1	1	1	1	1	1	1	1	1	1	1	1	1	1	1	1	1	1	1	1	1	1	1	1	1	1	1	1	1	1	1	1	1	1	1	2	1	1	1	1	1	48
OG0001197	1	1	2	1	1	1	1	1	1	1	1	1	1	1	1	1	1	1	1	1	1	1	1	1	1	1	1	1	1	1	1	1	1	1	1	1	1	1	1	1	1	1	1	1	1	1	1	48
OG0001198	1	0	1	1	1	1	1	1	1	1	1	1	1	1	1	1	1	1	1	0	1	1	1	1	1	1	1	2	1	1	2	1	1	2	1	1	1	1	1	1	1	1	1	1	1	1	1	48
OG0001199	1	1	1	1	1	1	1	1	1	1	1	1	1	1	1	1	1	1	1	1	1	1	1	1	1	1	1	1	1	1	1	2	1	1	1	1	1	1	1	1	1	1	1	1	1	1	1	48
OG0001200	1	1	1	1	1	1	1	1	1	1	1	1	1	1	1	1	1	1	1	1	1	1	1	1	1	1	1	1	1	1	1	2	1	1	1	1	1	1	1	1	1	1	1	1	1	1	1	48
OG0001201	1	1	1	1	1	1	1	1	1	1	1	1	1	1	1	1	1	1	1	1	1	1	1	1	1	1	1	2	1	1	1	1	1	1	1	1	1	1	1	1	1	1	1	1	1	1	1	48
OG0001202	1	0	1	0	2	2	1	2	2	0	2	1	1	1	1	1	1	1	1	1	1	1	1	1	0	1	0	1	1	1	1	1	1	1	1	1	1	1	1	1	1	1	1	1	1	2	1	48
OG0001203	1	1	1	1	1	1	1	1	1	1	1	1	1	1	1	1	1	1	1	1	1	1	1	1	1	1	1	1	1	1	1	2	1	1	1	1	1	1	1	1	1	1	1	1	1	1	1	48
OG0001204	1	1	1	1	1	1	1	1	1	1	1	1	1	1	1	1	1	1	1	1	1	1	1	1	1	1	1	2	1	1	1	1	1	1	1	1	1	1	1	1	1	1	1	1	1	1	1	48
OG0001205	1	1	1	1	1	1	1	1	1	1	1	1	1	1	1	1	1	1	1	1	1	1	1	1	1	1	0	2	1	1	1	1	2	1	1	1	1	1	1	1	1	1	1	1	1	1	1	48
OG0001206	1	1	1	1	1	1	1	1	1	1	1	1	1	1	1	1	1	1	1	0	1	1	1	1	1	1	1	1	1	1	1	1	1	1	1	1	1	1	1	2	1	1	1	2	1	1	1	48
OG0001207	1	1	1	1	1	1	1	1	1	1	1	1	1	1	0	1	1	1	1	1	1	1	1	1	1	1	1	1	1	1	1	1	2	1	1	1	1	1	1	2	1	1	1	1	1	1	1	48
OG0001208	1	1	1	1	1	1	1	1	1	1	1	1	1	1	0	1	1	1	1	1	2	1	1	1	1	1	1	1	2	1	1	1	1	1	1	1	1	1	1	1	1	1	1	1	1	1	1	48
OG0001209	1	0	1	1	1	1	1	1	2	1	1	1	1	1	1	1	2	1	1	1	1	1	1	1	1	1	1	1	1	1	1	1	1	1	1	1	1	1	1	1	1	1	1	1	1	1	1	48
OG0001210	1	1	1	1	1	1	1	1	1	1	1	1	1	1	1	1	1	1	1	1	1	1	1	1	1	1	1	1	2	1	1	1	1	1	1	1	1	1	1	1	1	1	1	1	1	1	1	48
OG0001211	1	1	1	1	1	1	1	1	1	1	1	1	1	1	1	1	1	1	1	1	1	1	1	1	1	1	1	2	1	0	1	1	2	1	1	1	1	1	1	1	1	1	1	1	1	1	1	48
OG0001212	1	1	1	1	1	1	1	1	1	1	1	1	1	1	1	1	1	1	1	1	1	1	2	2	2	1	1	0	1	0	1	1	1	1	1	1	1	1	1	1	1	1	1	1	1	1	1	48
OG0001213	2	1	1	1	1	1	1	1	1	1	1	1	1	1	1	1	1	1	1	1	1	1	1	1	1	1	1	1	1	1	1	1	1	1	1	1	1	1	1	1	1	1	1	1	1	1	1	48
OG0001214	1	1	1	1	1	1	1	1	1	1	1	1	1	1	1	1	1	1	1	1	1	1	1	1	1	1	2	1	1	1	1	1	1	1	1	1	1	1	1	1	1	1	1	1	1	1	1	48
OG0001215	1	1	1	1	1	1	1	1	1	1	1	1	1	1	1	1	1	1	1	1	1	1	1	1	1	1	1	2	1	1	1	1	1	1	1	1	1	1	1	1	1	1	1	1	1	1	1	48
OG0001216	1	1	1	1	1	1	1	1	1	1	1	1	1	1	1	1	1	1	2	0	1	1	1	1	1	1	1	1	1	1	1	1	1	1	1	1	1	1	1	1	2	1	1	1	1	1	1	48
OG0001217	2	1	1	1	1	1	1	1	1	1	1	1	1	1	0	1	1	1	1	1	1	1	1	1	1	1	1	2	0	1	0	1	1	1	1	1	1	1	1	1	2	2	1	1	1	1	1	48
OG0001218	1	1	1	1	1	1	1	1	1	1	1	1	1	2	1	1	1	1	1	1	1	1	1	1	1	1	1	1	1	1	1	1	1	1	1	1	1	1	1	1	1	1	1	1	1	1	1	48
OG0001219	1	1	1	1	1	1	1	1	1	1	1	1	1	1	1	1	1	1	1	1	2	1	2	1	1	1	1	1	1	0	1	1	1	1	1	1	1	1	1	1	1	1	1	1	1	1	1	48
OG0001220	1	1	1	1	1	1	1	1	1	1	1	1	1	1	1	1	1	1	1	1	1	1	1	1	0	1	1	1	1	1	1	1	1	1	1	1	1	1	1	1	2	2	1	1	1	1	1	48
OG0001221	1	0	1	1	1	1	2	1	1	1	1	1	1	1	1	1	1	1	1	2	1	1	1	1	1	1	1	2	1	1	1	1	1	1	1	1	1	1	1	1	1	1	1	1	0	1	1	48
OG0001222	1	1	1	1	1	1	1	1	1	1	1	1	1	1	1	1	1	1	1	1	2	1	1	0	1	1	1	2	1	1	1	1	1	1	1	1	1	1	1	1	1	1	1	1	1	1	1	48
OG0001223	1	1	1	1	1	1	1	1	1	1	1	1	1	1	1	1	1	1	1	1	1	1	1	1	1	1	1	2	1	1	1	1	1	1	1	1	1	1	1	1	1	1	1	1	1	1	1	48
OG0001224	1	1	1	1	1	1	1	1	1	1	1	1	1	1	1	1	1	1	1	1	2	1	1	2	1	1	1	1	0	1	1	1	1	1	1	1	1	1	1	1	1	1	1	1	1	1	1	48
OG0001225	1	1	1	1	1	1	1	1	1	1	1	1	1	1	1	1	1	1	1	1	1	1	1	1	1	1	1	1	1	1	1	1	1	1	1	1	1	1	1	1	1	2	1	1	1	1	1	48
OG0001226	1	0	1	1	1	1	1	1	1	1	1	1	1	1	0	1	0	0	1	2	1	1	1	1	1	1	2	2	1	1	1	2	2	1	1	1	1	1	1	1	1	1	1	1	1	1	1	48
OG0001227	1	1	1	1	1	1	1	1	1	1	1	1	1	1	1	1	1	1	1	1	1	1	1	1	1	1	1	1	1	1	1	1	1	1	1	1	1	1	1	1	1	2	1	1	1	1	1	48
OG0001228	1	1	1	1	1	1	1	1	1	1	1	1	1	1	1	1	1	1	1	1	1	1	1	1	1	1	1	1	1	1	1	1	1	1	1	1	1	1	1	1	1	2	1	1	1	1	1	48
OG0001229	1	1	2	1	1	1	1	1	1	1	1	1	1	1	1	1	1	1	1	1	1	1	1	1	1	1	1	1	1	1	1	1	1	1	1	1	1	1	1	1	1	1	1	1	1	1	1	48
OG0001230	1	1	1	1	1	1	1	1	1	1	1	1	1	1	1	1	2	1	2	0	1	1	1	1	1	1	1	1	1	1	1	2	1	1	1	0	1	1	1	1	1	1	1	1	1	1	1	48
OG0001231	1	1	1	1	1	1	1	1	1	1	1	2	1	1	1	1	1	1	1	1	1	1	1	1	1	1	1	1	1	1	1	1	1	1	1	1	1	1	1	1	1	1	1	1	1	1	1	48
OG0001232	1	1	1	1	1	1	1	1	1	1	1	2	1	1	1	1	1	1	1	1	1	1	1	1	2	1	0	1	1	1	1	1	1	1	1	1	1	1	1	1	1	1	1	1	1	1	1	48
OG0001233	1	1	1	1	1	1	1	1	1	1	1	1	1	1	1	1	0	1	1	0	1	1	2	2	2	1	1	1	1	1	1	1	1	1	1	1	1	1	1	1	1	1	1	1	1	1	1	48
OG0001234	1	1	1	1	1	1	1	1	1	1	1	1	1	1	1	1	1	1	1	1	1	1	1	1	1	1	1	1	1	1	1	1	2	1	1	1	1	1	1	1	1	1	1	1	1	1	1	48
OG0001235	1	1	1	1	1	1	1	1	1	1	1	1	1	1	1	1	1	1	1	0	1	1	1	1	1	1	1	1	1	2	1	2	1	1	1	1	1	1	1	1	1	1	1	1	1	1	1	48
OG0001236	1	1	1	1	1	1	1	1	1	1	1	1	1	1	1	1	1	1	1	1	1	1	1	1	1	1	1	1	2	1	1	1	1	1	1	1	1	1	1	1	1	1	1	1	1	1	1	48
OG0001237	1	1	1	1	1	1	1	1	1	1	1	1	1	1	1	1	1	1	1	1	1	1	1	1	1	1	1	2	1	1	1	1	1	1	1	1	1	1	1	1	1	1	1	1	1	1	1	48
OG0001238	1	1	1	1	1	1	1	1	1	1	1	1	1	1	1	1	1	1	1	1	1	1	1	1	1	1	1	1	2	1	1	1	1	1	1	1	1	1	1	1	1	1	1	1	1	1	1	48
OG0001239	1	2	1	1	1	1	1	1	1	1	1	1	1	1	1	1	1	1	1	1	1	1	1	1	1	1	1	1	1	1	1	1	1	1	1	1	1	1	1	1	1	1	1	1	1	1	1	48
OG0001240	1	1	1	1	1	1	1	1	1	1	1	1	1	1	1	1	1	1	1	1	1	1	1	1	1	1	2	1	1	1	1	1	1	1	1	1	1	1	1	1	1	1	1	1	1	1	1	48
OG0001241	1	1	1	1	1	1	1	1	1	1	1	1	1	1	1	1	1	1	1	1	1	1	1	1	1	1	1	1	1	1	1	2	1	1	1	1	1	1	1	1	1	1	1	1	1	1	1	48
OG0001242	1	0	1	1	1	1	1	1	1	1	1	1	1	1	1	1	1	1	1	1	1	1	1	1	1	1	2	1	1	1	1	2	1	1	1	1	1	1	1	1	1	1	1	1	1	1	1	48
OG0001243	1	1	1	1	1	1	1	1	1	1	1	1	1	1	1	1	1	1	1	1	1	1	1	1	1	1	1	1	1	1	1	1	2	1	1	1	1	1	1	1	1	1	1	1	1	1	1	48
OG0001244	1	1	2	1	1	1	0	1	1	1	1	1	1	1	1	1	1	1	1	1	1	1	1	1	1	1	1	2	1	1	1	1	1	1	1	1	1	1	1	1	1	1	1	1	1	1	1	48
OG0001245	1	1	1	1	1	1	1	1	1	1	1	1	1	1	1	1	1	1	1	1	1	1	1	1	1	1	1	2	1	1	1	1	2	1	1	1	0	1	1	1	1	1	1	1	1	1	1	48
OG0001246	1	1	1	1	1	1	0	1	1	1	1	1	1	1	1	1	1	1	1	1	1	1	1	1	1	1	2	1	1	1	1	2	1	1	1	1	1	1	1	1	1	1	1	1	1	1	1	48
OG0001247	1	1	1	1	1	1	1	1	1	1	1	1	2	1	1	1	1	1	1	1	1	1	1	1	1	1	1	1	1	1	1	1	1	1	1	1	1	1	1	1	1	1	1	1	1	1	1	48
OG0001248	1	1	1	1	1	1	1	1	1	1	1	1	1	1	1	1	1	1	1	1	1	1	1	1	1	1	1	1	1	1	1	1	1	1	1	1	1	1	1	1	1	2	1	1	1	1	1	48
OG0001249	1	2	1	1	1	1	1	1	1	1	1	1	1	1	1	1	1	1	1	1	1	1	1	1	1	1	1	1	1	1	1	1	1	1	1	1	1	1	1	1	1	1	1	1	1	1	1	48
OG0001250	1	2	1	1	1	1	1	1	1	1	1	1	1	1	1	1	1	1	1	1	1	1	1	1	1	1	1	1	1	1	1	1	1	1	1	1	1	1	1	1	1	1	1	1	1	1	1	48
OG0001251	1	1	1	1	1	1	1	1	1	1	1	1	1	1	0	1	1	1	1	1	1	1	1	1	1	1	1	2	1	2	1	1	1	1	1	1	1	1	1	1	1	1	1	1	1	1	1	48
OG0001252	1	1	1	1	1	1	1	1	1	1	1	1	1	1	1	1	1	1	1	1	1	1	1	1	1	1	1	1	1	1	1	2	1	1	1	1	1	1	1	1	1	1	1	1	1	1	1	48
OG0001253	1	0	1	1	1	1	1	1	1	1	1	1	1	1	1	1	1	1	1	1	1	1	1	1	1	1	1	1	1	2	1	1	2	1	1	1	1	1	1	1	1	1	1	1	1	1	1	48
OG0001254	1	1	1	1	1	1	1	1	1	1	1	1	1	1	1	1	1	1	1	1	1	1	1	1	1	1	1	2	1	1	1	1	1	1	1	1	1	1	1	1	1	1	1	1	1	1	1	48
OG0001255	1	1	1	1	1	1	1	1	1	1	1	1	1	1	1	1	1	1	1	1	1	1	1	1	1	1	2	1	1	1	1	1	1	1	1	1	1	1	1	1	1	1	1	1	1	1	1	48
OG0001256	1	1	1	1	1	1	1	1	1	1	1	1	1	1	1	1	1	1	1	1	1	0	1	1	1	1	3	2	1	1	1	1	1	1	1	1	1	1	1	2	0	0	1	1	1	1	1	48
OG0001257	1	1	1	1	1	1	1	1	1	1	1	1	1	1	1	1	1	1	1	1	1	1	1	1	1	1	1	1	2	2	1	1	1	1	1	0	1	1	1	1	1	1	1	1	1	1	1	48
OG0001258	1	2	1	1	1	1	1	1	1	1	1	1	1	1	1	1	1	1	1	1	1	1	1	1	1	1	1	1	1	1	1	1	1	1	1	1	1	1	1	1	1	1	1	1	1	1	1	48
OG0001259	1	1	1	1	1	1	1	1	1	1	1	1	1	1	1	1	1	1	1	1	1	1	1	1	1	1	1	1	1	1	1	2	1	1	1	1	1	1	1	1	1	1	1	1	1	1	1	48
OG0001260	1	1	1	1	1	1	1	1	1	1	1	1	1	1	1	1	1	1	1	1	1	1	1	1	1	1	1	1	1	1	1	2	1	1	1	1	1	1	1	1	1	1	1	1	1	1	1	48
OG0001261	1	0	1	1	1	1	1	1	1	1	1	1	1	1	1	1	1	1	1	1	1	1	1	1	1	1	1	2	1	1	1	1	1	1	1	1	1	1	1	1	2	1	1	1	1	1	1	48
OG0001262	1	0	1	1	1	1	1	1	1	1	2	1	2	1	1	1	1	1	1	1	1	1	1	1	1	1	1	1	1	1	1	1	1	1	1	1	1	1	1	1	1	1	1	1	1	1	1	48
OG0001263	1	1	1	1	1	1	1	1	1	1	1	1	1	1	1	1	1	1	1	1	2	1	1	1	1	1	2	2	0	1	1	1	1	1	1	0	1	1	1	1	1	1	1	1	1	1	1	48
OG0001264	1	1	1	1	1	1	2	1	1	1	0	1	1	1	1	1	1	1	1	1	1	1	1	1	1	1	1	1	1	0	1	2	1	2	1	1	1	1	1	1	1	1	1	1	1	1	1	48
OG0001265	1	1	1	1	1	1	1	1	1	1	1	1	1	1	2	1	1	1	1	1	1	1	1	1	1	1	1	2	1	1	1	1	1	1	1	1	1	1	1	1	1	1	1	0	1	1	1	48
OG0001266	1	2	1	1	1	1	1	1	1	1	1	1	1	1	1	1	1	1	1	1	1	1	1	1	1	1	1	1	1	1	1	1	1	1	1	1	1	1	1	1	1	1	1	1	1	1	1	48
OG0001267	1	1	1	1	1	1	1	1	1	1	1	1	1	1	1	1	1	1	1	2	2	1	1	1	1	1	1	1	1	1	1	1	1	1	1	0	1	1	1	1	1	1	1	1	1	1	1	48
OG0001268	1	1	1	1	1	1	1	1	1	1	1	1	2	1	1	1	1	1	1	1	1	1	1	1	1	1	1	1	1	1	1	1	1	1	1	1	1	1	1	1	1	1	1	1	1	1	1	48
OG0001269	1	1	1	1	1	1	1	1	1	1	1	1	1	1	1	1	1	1	1	1	1	1	1	1	1	1	1	1	0	1	1	1	2	1	1	0	1	1	1	2	1	2	1	1	1	1	1	48
OG0001270	1	1	1	1	1	1	1	1	1	1	1	1	1	1	1	1	1	1	1	1	1	1	1	1	1	1	2	1	0	1	1	2	1	1	1	0	1	1	1	2	1	1	1	1	1	1	1	48
OG0001271	1	1	1	1	1	1	1	1	1	1	1	1	1	1	1	1	1	1	1	1	1	2	1	1	1	1	1	1	1	0	1	1	2	1	1	1	1	1	1	1	1	1	1	1	1	1	1	48
OG0001272	1	2	1	1	1	1	1	1	1	1	1	1	1	1	1	1	1	1	1	1	1	1	1	1	1	1	1	1	1	1	1	1	1	1	1	1	1	1	1	1	1	1	1	1	1	1	1	48
OG0001273	1	2	1	1	1	1	1	1	1	1	1	1	1	1	1	1	1	1	1	1	1	1	1	1	1	1	1	1	1	1	1	1	1	1	1	1	1	1	1	1	1	1	1	1	1	1	1	48
OG0001274	2	1	1	1	1	1	1	1	1	1	1	1	1	1	1	1	1	1	1	1	1	1	1	1	1	1	1	1	1	1	1	1	1	1	1	1	1	1	1	1	1	1	1	1	1	1	1	48
OG0001275	1	2	0	1	1	1	1	1	1	1	1	2	2	1	2	1	1	1	1	1	1	1	1	1	2	1	1	0	0	1	1	1	1	1	1	1	1	1	1	1	1	1	0	1	1	1	1	48
OG0001276	1	1	1	1	1	1	1	1	1	1	1	1	1	1	1	1	1	1	1	1	1	1	1	1	1	1	2	1	1	1	1	1	1	1	1	1	1	1	1	1	1	1	1	1	1	1	1	48
OG0001277	1	1	1	1	1	1	1	1	1	1	1	1	1	1	1	1	1	1	1	1	1	1	1	1	1	1	2	1	1	1	1	1	1	1	1	1	1	1	1	1	1	1	1	1	1	1	1	48
OG0001278	1	1	1	1	1	1	1	1	1	1	1	1	1	1	1	1	1	1	1	1	1	1	1	1	1	1	2	1	1	1	1	1	1	1	1	1	1	1	1	1	1	1	1	1	1	1	1	48
OG0001279	1	1	1	1	1	1	1	1	1	1	1	1	1	1	1	1	1	1	1	1	1	1	1	1	1	1	1	2	1	1	1	1	1	1	1	1	1	1	1	1	1	1	1	1	1	1	1	48
OG0001280	1	1	1	1	1	1	1	1	1	1	1	1	1	1	1	1	1	1	1	2	1	1	1	1	1	1	1	1	1	1	1	1	1	1	1	1	1	1	1	1	1	1	1	1	1	1	1	48
OG0001281	1	2	1	1	1	1	1	1	1	1	1	1	1	1	0	1	1	1	1	1	2	1	1	1	1	1	1	1	2	0	1	1	1	1	1	1	1	1	1	1	1	1	1	1	1	1	1	48
OG0001282	1	2	1	1	1	1	1	1	1	1	1	1	1	1	1	1	1	1	1	1	1	1	1	1	1	1	1	1	1	1	1	1	1	1	1	1	1	1	1	1	1	1	1	1	1	1	1	48
OG0001283	1	1	1	1	1	1	1	1	1	1	1	1	1	1	1	1	1	1	1	1	1	1	1	1	1	1	2	1	1	1	1	1	1	1	1	1	1	1	1	1	1	1	1	1	1	1	1	48
OG0001284	1	1	1	1	1	1	1	1	1	1	1	1	1	1	1	1	1	1	1	1	1	1	1	1	1	1	2	1	1	1	1	1	1	1	1	1	1	1	1	1	1	1	1	1	1	1	1	48
OG0001285	1	1	1	1	1	1	1	1	1	1	1	1	2	1	1	1	1	1	1	1	1	1	1	1	1	1	1	1	1	1	1	1	1	1	1	1	1	1	1	1	1	1	1	1	1	1	1	48
OG0001286	1	1	1	1	1	1	1	1	1	1	1	1	1	1	1	1	1	1	1	0	1	1	2	1	1	1	1	1	1	1	1	1	2	1	1	1	1	1	1	1	1	1	1	1	1	1	1	48
OG0001287	1	1	1	1	1	1	1	1	1	1	1	1	1	1	2	1	1	1	1	0	1	2	1	1	1	1	1	1	1	1	1	1	1	1	1	1	1	1	1	1	1	1	1	1	1	1	1	48
OG0001288	1	1	1	1	1	1	1	1	1	1	1	1	1	1	1	1	1	1	1	1	1	1	1	1	1	1	1	1	1	1	1	1	1	1	1	1	1	1	2	1	1	1	1	1	1	1	1	48
OG0001289	1	0	1	1	1	1	2	1	1	1	1	1	1	1	1	1	1	1	1	1	1	1	1	1	1	1	1	1	1	1	1	1	1	1	1	0	1	1	1	1	1	1	2	1	2	1	1	48
OG0001290	1	1	1	1	1	1	1	1	1	1	1	1	1	1	1	1	1	1	1	1	1	1	1	1	1	1	1	2	0	1	1	1	2	1	1	1	1	1	1	1	1	1	1	1	1	1	1	48
OG0001291	1	1	1	1	1	1	1	1	1	1	0	1	1	1	1	1	1	1	1	1	1	2	1	1	1	1	2	0	1	1	1	2	1	1	1	1	1	1	1	1	1	1	1	1	1	1	1	48
OG0001292	1	1	1	1	1	1	1	1	1	1	1	1	1	1	1	1	1	1	1	1	1	1	1	1	1	1	2	1	1	1	1	1	1	1	1	1	1	1	1	1	1	1	1	1	1	1	1	48
OG0001293	1	1	1	1	1	1	1	1	1	1	1	1	1	1	1	1	1	1	1	1	1	1	1	1	1	1	2	1	0	1	1	2	1	1	1	1	1	1	1	1	1	1	1	1	1	1	1	48
OG0001294	1	1	1	1	1	1	1	1	1	1	1	1	2	1	1	1	1	1	1	1	1	1	1	1	1	1	2	1	1	1	1	1	1	1	1	1	1	1	1	1	1	1	1	1	0	1	1	48
OG0001295	1	0	1	1	1	1	1	1	1	1	1	1	1	1	1	1	1	1	1	0	1	1	3	2	1	1	1	1	1	1	1	1	1	1	1	1	1	1	1	1	1	1	1	1	1	1	1	48
OG0001296	1	1	1	1	1	1	1	1	1	1	1	1	1	1	1	1	1	1	1	1	1	1	1	1	1	1	1	2	1	1	0	1	1	1	1	2	1	1	1	1	1	1	1	1	1	1	1	48
OG0001297	1	1	1	1	1	1	1	1	1	1	1	1	1	1	1	1	1	1	1	1	1	1	1	1	1	1	1	1	1	2	1	1	1	1	1	1	1	1	1	1	1	1	1	1	1	1	1	48
OG0001298	1	2	1	1	1	1	1	1	1	1	1	1	1	1	1	1	1	1	1	1	1	1	1	1	1	1	1	1	1	1	1	1	1	1	1	1	1	1	1	1	1	1	1	1	1	1	1	48
OG0001299	1	1	1	1	1	1	1	1	1	1	1	1	1	1	1	1	1	1	1	2	1	1	1	1	1	1	1	1	1	1	1	1	1	1	1	1	1	1	1	1	1	1	1	1	1	1	1	48
OG0001300	1	1	1	1	1	1	1	1	1	1	1	1	1	1	1	1	1	1	1	1	2	1	1	1	1	1	1	1	1	1	1	1	1	1	1	1	1	1	1	1	1	1	1	1	1	1	1	48
OG0001301	1	2	1	1	1	1	1	1	1	1	1	1	1	1	0	1	1	1	1	1	1	1	1	1	1	1	1	2	1	1	1	1	1	1	1	1	1	1	1	1	1	1	1	1	1	1	1	48
OG0001302	2	1	1	1	1	1	1	1	1	1	1	1	1	1	0	1	1	1	1	1	1	1	1	1	1	1	1	2	1	1	1	1	1	1	1	1	1	1	1	1	1	1	1	1	1	1	1	48
OG0001303	1	1	1	1	1	1	1	1	1	1	1	1	1	1	1	1	1	1	1	1	1	1	1	1	1	1	1	1	1	1	1	1	1	1	1	1	1	1	1	1	1	1	1	2	1	1	1	48
OG0001304	1	1	1	1	1	1	1	1	1	1	1	1	1	1	1	1	1	1	1	1	1	1	2	1	1	1	1	1	1	1	1	1	1	1	1	1	1	1	1	1	1	1	1	1	1	1	1	48
OG0001305	1	1	1	1	1	1	1	1	1	1	1	1	1	1	1	1	1	1	1	2	1	1	1	1	1	1	1	1	1	1	1	1	1	1	1	1	1	1	1	1	1	1	1	1	1	1	1	48
OG0001306	1	1	1	1	1	1	1	1	1	1	1	1	1	1	1	1	1	1	1	1	2	1	1	1	1	1	2	1	1	1	1	1	1	1	1	0	1	1	1	1	1	1	1	1	1	1	1	48
OG0001307	1	1	1	1	1	1	1	1	1	1	1	1	2	1	1	1	1	1	1	1	1	1	1	1	1	1	1	1	1	1	1	1	1	1	1	1	1	1	1	1	1	1	1	1	1	1	1	48
OG0001308	1	0	1	1	1	1	2	1	1	1	1	1	1	1	0	1	1	1	0	1	1	1	0	0	0	1	1	2	1	2	2	1	2	2	1	1	1	1	1	1	1	1	1	1	1	1	2	48
OG0001309	1	1	1	0	0	0	0	0	0	0	0	0	0	2	0	1	0	0	2	0	2	2	2	2	2	2	2	0	2	0	0	2	0	0	2	2	1	1	1	2	2	2	2	2	2	0	3	48
OG0001310	1	1	1	1	1	1	1	1	1	1	1	1	1	1	1	1	1	1	1	1	1	1	1	1	1	1	1	1	1	1	1	1	2	1	1	1	1	1	1	1	1	1	1	1	1	1	1	48
OG0001311	1	2	1	1	1	1	1	1	1	1	1	1	1	1	1	1	1	1	1	2	1	1	1	1	1	1	1	1	0	1	1	1	1	1	1	1	1	1	1	1	1	1	1	1	1	1	1	48
OG0001312	1	1	1	1	1	1	1	1	1	1	1	1	1	1	1	1	1	1	1	1	1	1	1	1	1	1	1	1	1	1	1	1	1	1	1	1	2	1	1	1	1	1	1	1	1	1	1	48
OG0001313	1	2	1	1	1	1	1	1	1	1	1	1	1	1	1	1	1	1	1	1	1	1	1	1	1	1	1	1	1	1	1	1	1	1	1	1	1	1	1	1	1	1	1	1	1	1	1	48
OG0001314	1	2	1	1	1	1	1	1	1	1	1	1	1	1	1	1	1	1	1	1	1	1	1	1	1	1	1	1	1	1	1	1	1	1	1	1	1	1	1	1	1	1	1	1	1	1	1	48
OG0001315	1	2	1	1	1	1	1	1	1	1	1	1	1	1	1	1	1	1	1	1	1	1	1	1	1	1	1	1	1	1	1	1	1	1	1	1	1	1	1	1	1	1	1	1	1	1	1	48
OG0001316	1	0	1	1	1	1	1	1	1	1	1	1	1	1	1	1	1	1	1	2	2	1	0	0	0	1	1	2	1	2	1	1	2	1	1	1	1	1	1	1	1	1	1	1	1	1	1	48
OG0001317	1	1	1	1	1	1	1	1	1	1	1	1	2	1	1	1	1	1	1	1	1	1	1	1	1	1	1	1	1	1	1	1	1	1	1	1	1	1	1	1	1	1	1	1	1	1	1	48
OG0001318	1	1	1	1	1	1	1	1	1	1	1	1	1	1	1	1	1	1	1	1	1	1	1	1	1	1	1	2	1	1	1	1	1	1	1	1	1	1	1	1	1	1	1	1	1	1	1	48
OG0001319	1	1	1	1	1	1	1	1	1	1	1	1	1	1	1	1	1	1	1	1	1	1	1	1	1	1	1	1	1	1	1	1	1	1	1	1	1	1	1	1	1	2	1	1	1	1	1	48
OG0001320	1	1	1	0	1	1	1	1	1	0	1	1	1	1	1	1	1	1	1	2	1	1	1	1	1	1	1	1	1	2	1	2	1	1	1	1	1	1	1	1	1	1	1	1	1	1	1	48
OG0001321	1	1	1	0	1	0	1	1	1	0	1	1	1	1	1	1	1	1	1	1	1	1	1	1	1	1	1	2	1	2	1	2	2	1	1	1	1	1	1	1	1	1	1	1	1	1	1	48
OG0001322	1	1	1	1	1	1	1	1	1	1	1	1	1	1	0	1	1	1	1	1	1	1	2	2	1	1	1	1	1	1	1	1	1	1	1	1	1	1	1	1	1	1	1	1	1	1	1	48
OG0001323	1	1	1	1	1	1	1	1	1	1	1	1	1	1	1	1	1	1	1	1	1	1	1	1	1	1	1	2	1	1	1	1	1	1	1	1	1	1	1	1	1	1	1	1	1	1	1	48
OG0001324	1	2	1	1	1	1	1	1	1	1	1	1	1	1	1	1	1	1	1	1	1	1	1	1	1	1	1	1	1	1	1	1	1	1	1	1	1	1	1	1	1	1	1	1	1	1	1	48
OG0001325	1	1	1	1	1	1	1	1	1	1	1	1	1	1	1	1	1	1	1	1	1	1	1	1	1	1	2	1	1	1	1	1	1	1	1	1	1	1	1	1	1	1	1	1	1	1	1	48
OG0001326	1	0	1	1	1	1	1	1	1	1	1	1	1	1	1	1	1	1	1	1	2	1	1	1	1	1	1	1	1	1	1	1	2	1	1	1	1	1	1	1	1	1	1	1	1	1	1	48
OG0001327	1	2	1	1	1	1	1	1	1	1	1	1	1	1	1	1	1	1	1	1	1	1	1	1	1	1	2	1	1	1	1	1	1	1	1	1	1	1	1	1	1	1	1	0	1	1	1	48
OG0001328	1	0	1	1	1	1	1	1	1	1	1	1	1	1	1	1	1	1	1	1	1	1	1	1	1	1	1	2	1	2	1	1	1	1	1	1	1	1	1	1	1	1	1	1	1	1	1	48
OG0001329	1	1	1	1	1	1	1	1	1	1	1	1	1	1	1	1	1	1	1	1	1	1	1	1	1	1	1	1	1	0	1	2	2	1	1	1	1	1	1	1	1	1	1	1	1	1	1	48
OG0001330	1	1	1	1	1	1	1	1	1	1	2	1	1	1	1	1	1	1	1	1	1	1	1	1	1	1	1	1	1	1	1	1	1	1	1	1	1	1	1	1	1	1	1	1	1	1	1	48
OG0001331	1	1	1	1	1	1	1	1	1	1	1	1	1	1	1	1	1	1	1	1	1	1	2	2	2	1	0	1	0	1	1	1	1	1	1	1	1	1	1	1	1	1	1	1	1	1	1	48
OG0001332	1	1	1	1	1	1	1	1	1	1	2	1	2	1	1	1	1	1	1	1	1	1	1	1	0	1	1	1	1	1	1	1	1	1	1	1	1	1	1	1	1	1	1	1	1	1	1	48
OG0001333	1	1	1	1	1	1	1	1	1	1	1	1	1	1	1	1	1	1	1	1	1	1	1	1	1	1	1	1	1	1	1	2	1	1	1	1	1	1	1	1	1	1	1	1	1	1	1	48
OG0001334	1	1	1	1	1	1	1	1	1	1	1	1	1	1	1	1	1	1	1	1	1	1	1	1	1	1	1	0	2	3	1	1	1	1	1	0	1	1	1	1	1	1	1	1	1	1	1	48
OG0001335	1	0	1	1	1	1	1	1	1	1	1	1	1	1	1	1	1	1	1	1	1	1	1	1	1	1	1	2	1	1	1	1	1	1	1	1	1	1	1	1	1	1	1	2	1	1	1	48
OG0001336	1	0	1	1	1	1	1	1	1	1	1	2	1	1	0	1	1	1	1	0	1	1	1	1	1	1	2	2	1	1	1	1	1	1	1	1	1	1	1	1	1	1	1	2	1	1	1	48
OG0001337	1	0	1	1	1	1	1	1	1	1	1	1	1	1	1	1	0	1	1	1	1	1	1	1	1	1	1	2	3	0	1	1	2	1	1	1	1	1	1	1	1	1	1	1	1	1	1	48
OG0001338	1	1	1	1	1	1	1	1	1	1	1	1	1	1	1	1	1	1	1	1	1	1	1	1	1	1	1	1	1	1	1	2	1	1	1	1	1	1	1	1	1	1	1	1	1	1	1	48
OG0001339	1	0	1	1	1	1	1	1	1	1	1	1	1	1	1	1	1	1	1	1	1	1	1	1	1	1	1	1	1	1	1	1	3	1	1	1	1	1	1	1	1	1	1	1	1	1	1	48
OG0001340	2	2	0	1	1	1	0	1	1	1	1	1	1	0	0	1	0	0	1	1	2	1	0	1	0	1	1	3	1	2	1	1	3	1	1	2	1	1	1	1	1	1	1	1	1	1	1	48
OG0001341	1	1	1	1	1	1	1	1	1	1	1	1	1	1	1	1	1	1	1	1	1	1	1	1	1	1	1	1	1	1	1	1	1	1	1	1	1	1	1	1	1	2	1	1	1	1	1	48
OG0001342	1	0	1	1	1	1	1	1	1	1	1	1	1	1	1	1	1	1	1	1	1	1	1	1	1	1	1	2	1	1	1	1	2	1	1	1	1	1	1	1	1	1	1	1	1	1	1	48
OG0001343	1	1	1	1	1	1	1	1	1	1	1	1	1	1	1	1	1	1	2	1	1	1	1	1	1	1	0	1	1	1	1	2	1	1	1	1	1	1	1	1	1	1	1	1	1	1	1	48
OG0001344	1	2	1	1	1	1	1	1	1	1	1	1	1	1	1	1	1	1	1	1	1	1	1	1	1	1	1	1	1	1	1	1	1	1	1	1	1	1	1	1	1	1	1	1	1	1	1	48
OG0001345	1	1	1	1	1	1	1	1	1	1	1	1	1	1	1	1	1	1	1	1	1	1	1	1	1	1	1	1	1	1	1	1	1	1	1	1	2	1	1	1	1	1	1	1	1	1	1	48
OG0001346	1	1	1	1	1	1	1	1	1	1	1	1	1	1	1	1	1	1	1	1	1	1	1	1	1	1	1	1	1	1	1	1	1	1	1	1	1	1	1	2	1	0	2	1	1	1	1	48
OG0001347	1	2	1	1	1	1	1	1	1	1	1	1	1	1	1	1	1	1	1	1	1	1	1	1	1	1	1	1	1	1	1	1	1	1	1	1	1	1	1	1	1	1	1	1	1	1	1	48
OG0001348	1	1	1	1	1	1	1	1	1	1	1	1	1	1	1	1	1	1	1	1	1	1	1	1	1	1	1	1	1	1	1	1	1	1	1	1	1	1	1	2	1	1	1	1	1	1	1	48
OG0001349	1	1	1	1	1	1	1	1	1	1	1	1	2	1	1	1	1	1	1	1	1	1	1	1	1	1	1	1	1	1	1	1	1	1	1	1	1	1	1	1	1	1	1	1	1	1	1	48
OG0001350	1	1	1	1	1	1	1	1	1	1	1	1	1	1	1	1	1	1	1	1	1	1	1	1	1	1	1	0	1	1	1	1	1	1	1	1	1	1	1	2	1	2	1	1	1	1	1	48
OG0001351	1	1	1	1	1	1	1	1	1	1	1	1	1	1	1	1	0	1	1	1	1	1	1	1	1	1	2	1	1	1	1	1	2	1	1	1	1	1	1	1	1	1	1	1	1	1	1	48
OG0001352	1	1	1	1	1	1	2	1	1	1	1	1	1	1	0	1	1	1	1	1	1	1	1	1	1	1	1	1	1	1	1	1	1	1	1	2	1	1	1	1	1	1	1	1	1	1	1	48
OG0001353	2	0	1	1	1	1	1	1	1	1	1	1	1	1	1	1	1	1	1	1	1	1	1	1	1	1	1	1	1	1	1	1	1	1	1	1	1	1	1	1	1	1	1	1	1	1	2	48
OG0001354	1	1	1	1	1	1	1	1	1	1	1	1	1	1	1	1	1	1	1	1	1	1	1	1	1	1	1	1	1	1	1	2	1	1	1	1	1	1	1	1	1	1	1	1	1	1	1	48
OG0001355	1	1	1	1	1	1	1	1	1	1	1	1	1	1	1	1	1	1	1	1	1	1	1	1	1	1	1	1	1	1	1	2	1	1	1	1	1	1	1	1	1	1	1	1	1	1	1	48
OG0001356	1	1	1	1	1	1	1	1	1	1	1	1	1	1	0	1	1	1	1	1	1	1	1	1	1	1	2	1	1	1	1	2	1	1	1	1	1	1	1	1	1	1	1	1	1	1	1	48
OG0001357	1	1	1	1	1	1	1	1	1	1	1	0	1	1	1	1	1	1	1	1	2	1	2	1	1	1	2	2	1	1	1	1	1	1	1	1	1	1	1	1	1	1	0	0	1	1	1	48
OG0001358	1	2	1	1	1	1	1	1	1	1	1	1	1	1	1	1	1	1	1	1	1	1	1	1	1	1	1	1	1	1	1	1	1	1	1	1	1	1	1	1	1	1	1	1	1	1	1	48
OG0001359	1	1	1	1	1	1	1	1	1	1	1	1	1	1	1	1	1	1	1	1	1	1	1	1	1	1	2	1	1	1	1	1	1	1	1	1	1	1	1	1	1	1	1	1	1	1	1	48
OG0001360	1	1	1	1	1	1	1	1	1	1	1	1	1	1	1	1	1	1	1	1	1	1	1	1	1	1	2	1	1	1	1	1	1	1	1	1	1	1	1	1	1	1	1	1	1	1	1	48
OG0001361	1	1	1	1	1	1	1	1	1	1	1	1	1	1	1	1	2	1	1	1	1	1	1	1	1	1	1	1	1	1	1	1	1	1	1	1	1	1	1	1	1	1	1	1	1	1	1	48
OG0001362	1	1	1	1	1	1	1	1	1	1	1	1	1	1	1	1	1	1	1	1	1	1	1	1	1	1	2	1	1	1	1	1	1	1	1	1	1	1	1	1	1	1	1	1	1	1	1	48
OG0001363	1	1	1	1	1	1	1	1	1	1	1	1	1	1	1	1	1	1	1	1	1	1	1	1	1	1	1	2	1	1	1	1	1	1	1	1	1	1	1	1	1	1	1	1	1	1	1	48
OG0001364	1	1	1	1	1	1	1	1	1	1	1	1	1	1	1	1	1	1	1	1	1	1	1	1	1	1	0	2	1	2	1	1	1	1	1	1	1	1	1	1	1	1	1	1	1	1	1	48
OG0001365	1	1	1	1	1	1	1	1	1	1	1	1	1	1	1	1	1	1	1	2	1	1	1	1	1	1	1	1	1	1	1	1	1	1	1	1	1	1	1	1	1	1	1	1	1	1	1	48
OG0001366	1	1	1	1	1	1	1	1	1	1	1	1	2	1	1	1	1	1	1	1	1	1	1	1	1	1	1	1	1	1	1	1	1	1	1	1	1	1	1	1	1	1	1	1	1	1	1	48
OG0001367	1	1	1	1	1	1	1	1	1	1	1	1	1	1	1	1	1	1	1	1	1	1	1	1	1	1	2	1	1	1	1	1	1	1	1	1	1	1	1	1	1	1	1	1	1	1	1	48
OG0001368	1	1	1	1	1	1	1	1	1	1	1	1	1	2	1	1	1	1	1	1	1	1	1	1	1	1	1	1	1	1	1	1	1	1	1	1	1	1	1	1	1	1	1	1	1	1	1	48
OG0001369	1	1	1	1	1	1	1	1	1	1	1	1	1	1	1	1	1	1	0	1	1	1	2	1	1	1	1	1	1	1	1	1	1	1	1	1	1	1	1	1	1	1	1	1	1	1	2	48
OG0001370	1	1	1	1	1	1	1	1	1	1	1	1	2	1	1	1	1	1	1	1	1	1	1	1	1	1	1	1	1	1	1	1	1	1	1	1	1	1	1	1	1	1	1	1	1	1	1	48
OG0001371	1	1	1	1	1	1	1	1	1	1	1	1	2	1	1	1	1	1	1	1	1	1	1	1	1	1	1	1	1	1	1	1	1	1	1	1	1	1	1	1	1	1	1	1	1	1	1	48
OG0001372	1	1	1	1	1	1	1	1	1	1	1	1	1	1	1	1	1	1	1	1	1	1	1	1	1	1	2	1	1	1	1	1	1	1	1	1	1	1	1	1	1	1	1	1	1	1	1	48
OG0001373	1	1	1	1	1	2	1	1	1	1	1	1	1	1	1	1	1	1	1	1	1	1	1	1	1	1	2	0	0	2	1	1	1	1	1	1	1	1	1	1	1	1	1	1	1	1	1	48
OG0001374	1	1	1	1	1	1	1	1	1	1	1	1	1	1	1	1	1	1	1	1	1	1	1	1	1	1	0	2	1	2	1	1	1	1	1	1	1	1	1	1	1	1	1	1	1	1	1	48
OG0001375	1	2	1	1	1	1	1	1	1	1	1	1	1	1	1	1	1	1	1	1	1	1	1	1	0	1	2	1	1	1	1	1	1	1	1	1	1	1	1	1	1	1	1	1	1	1	1	48
OG0001376	1	1	1	1	1	1	1	1	1	1	1	1	1	1	1	1	1	1	1	1	1	1	1	1	1	1	1	2	1	1	1	1	1	1	1	1	1	1	1	1	1	1	1	1	1	1	1	48
OG0001377	1	1	1	1	1	1	1	1	1	1	1	1	1	1	1	1	1	1	1	1	1	1	1	1	1	1	2	1	1	1	1	1	1	1	1	1	1	1	1	1	1	1	1	1	1	1	1	48
OG0001378	1	1	1	1	1	1	2	1	1	1	1	1	1	1	1	1	1	1	1	0	1	1	1	1	1	1	1	2	1	1	1	1	1	1	1	1	1	1	1	1	1	1	1	1	1	1	1	48
OG0001379	1	1	1	1	1	1	2	1	1	1	1	1	1	1	1	1	1	1	1	0	1	1	1	1	1	1	2	1	1	1	1	1	1	1	1	1	1	1	1	1	1	1	1	1	1	1	1	48
OG0001380	1	2	1	1	1	1	1	1	1	1	1	1	1	1	1	1	1	1	1	1	1	1	1	1	1	1	1	1	1	1	1	1	1	1	1	1	1	1	1	1	1	1	1	1	1	1	1	48
OG0001381	1	1	1	1	1	1	1	1	1	1	1	1	2	1	1	1	1	1	1	1	1	1	1	1	1	1	1	1	1	1	1	1	1	1	1	1	1	1	1	1	1	1	1	1	1	1	1	48
OG0001382	1	2	1	1	1	1	1	1	1	1	1	1	1	1	1	1	1	1	1	1	1	1	1	1	1	1	1	1	1	1	1	1	1	1	1	1	1	1	1	1	1	1	1	1	1	1	1	48
OG0001383	1	2	1	1	1	1	1	1	1	1	1	1	1	1	1	1	1	1	1	1	1	1	1	1	1	1	1	1	1	1	1	1	1	1	1	1	1	1	1	1	1	1	1	1	1	1	1	48
OG0001384	1	2	1	1	1	1	1	1	1	1	1	1	1	1	1	1	1	1	1	1	1	1	1	1	1	1	1	1	1	1	1	1	1	1	1	1	1	1	1	1	1	1	1	1	1	1	1	48
OG0001385	1	0	0	0	0	0	1	0	0	0	1	2	2	0	1	1	1	1	1	1	1	1	0	1	1	1	1	1	1	1	2	2	2	2	1	1	1	1	1	2	2	2	2	2	2	0	1	48
OG0001386	1	1	1	1	1	1	1	1	1	1	1	1	1	1	1	1	1	1	1	1	1	1	1	1	1	1	1	1	1	2	1	1	1	1	1	1	1	1	1	1	1	1	1	1	1	1	1	48
OG0001387	1	2	1	1	1	1	1	1	1	1	1	1	1	1	1	1	1	1	1	1	1	1	1	1	1	1	1	1	1	1	1	1	1	1	1	1	1	1	1	1	1	1	1	1	1	1	1	48
OG0001388	1	1	1	1	1	1	1	1	1	1	1	1	1	1	1	1	1	1	1	1	1	1	1	1	1	1	2	1	1	1	1	1	1	1	1	1	1	1	1	1	1	1	1	1	1	1	1	48
OG0001389	0	2	1	1	1	2	1	1	1	2	1	1	1	1	1	1	0	0	1	0	2	1	1	1	1	1	2	1	1	1	1	1	1	1	1	1	1	1	1	1	1	1	0	1	1	2	1	48
OG0001390	0	1	1	1	1	1	1	1	1	1	1	1	1	1	1	1	1	1	1	1	1	1	1	1	1	1	1	2	1	2	1	1	1	1	1	1	1	1	1	1	1	1	1	1	1	1	1	48
OG0001391	0	1	1	1	1	1	1	1	1	1	1	1	1	1	1	1	1	1	1	1	2	1	1	1	2	1	1	1	0	2	1	1	1	1	1	1	1	1	1	1	1	1	1	1	1	1	1	48
OG0001392	0	1	1	1	1	1	1	1	2	1	1	1	1	1	0	1	1	1	1	1	1	1	1	1	1	1	2	1	1	1	1	1	2	1	1	1	1	1	1	1	1	1	1	1	1	1	1	48
OG0001393	0	1	1	1	1	1	1	1	1	1	1	1	1	1	1	1	1	1	1	1	1	1	2	2	1	1	1	1	1	1	1	1	1	1	1	1	1	1	1	1	1	1	1	1	1	1	1	48
OG0001394	0	1	1	1	1	1	1	1	1	1	1	1	1	1	1	1	1	1	1	0	1	1	1	1	1	1	2	2	1	1	1	1	1	1	1	2	1	1	1	1	1	1	1	1	1	1	1	48
OG0001395	0	1	1	1	1	1	1	1	1	1	1	1	2	1	1	1	1	1	1	2	1	1	1	1	1	1	1	1	1	1	1	1	1	1	1	1	1	1	1	1	1	1	1	1	1	1	1	48
OG0001396	0	1	0	1	1	1	1	1	1	1	1	3	3	0	1	2	1	1	1	1	1	1	0	1	0	1	1	1	1	1	1	1	1	1	1	1	1	1	1	1	1	1	1	1	1	1	2	48
OG0001397	0	1	1	1	2	1	1	2	1	1	1	1	1	1	1	1	1	1	1	1	1	1	1	1	1	1	1	1	1	1	1	1	1	1	1	1	1	1	1	1	1	1	1	1	1	1	1	48
OG0001398	0	1	0	1	1	1	1	1	1	1	1	2	2	1	2	1	1	1	1	1	1	2	1	2	0	2	1	1	1	1	1	1	1	1	1	0	1	1	1	0	1	1	1	1	1	1	1	48
OG0001399	0	1	1	2	2	2	1	2	2	2	1	1	1	1	0	1	1	1	1	1	1	1	1	1	1	1	2	1	0	1	1	1	1	1	1	1	1	1	1	0	0	0	2	0	0	2	1	48
OG0001400	0	1	1	1	1	1	1	1	1	1	1	1	1	1	0	1	1	1	1	3	1	1	1	1	1	1	1	1	0	1	1	1	1	1	1	1	1	1	1	3	1	1	1	1	1	1	1	48
OG0001401	0	3	2	1	2	1	0	2	2	2	0	1	2	1	1	0	0	1	0	0	0	0	0	0	0	0	2	1	2	1	1	2	1	1	0	0	0	0	0	3	3	3	2	2	2	1	0	48
OG0001402	0	0	1	1	1	1	1	1	1	1	3	1	1	1	1	1	1	1	1	1	1	1	1	1	1	2	1	1	1	1	1	1	1	1	1	1	1	1	1	1	1	1	1	1	1	1	1	48
OG0001403	0	0	1	1	1	1	1	1	1	1	1	1	1	1	1	0	1	1	1	1	1	1	1	1	1	1	1	1	1	2	2	1	2	1	1	1	2	1	1	1	1	1	1	0	1	1	2	48
OG0001404	0	0	1	1	1	1	3	1	1	1	1	3	3	1	1	1	0	0	1	1	1	1	1	1	1	2	2	0	2	0	0	1	0	0	1	1	1	1	1	1	1	1	1	2	2	1	0	48
OG0001405	0	0	1	2	1	2	1	1	1	2	0	1	1	2	1	1	2	2	0	0	1	1	0	1	1	2	0	1	0	1	1	1	0	1	1	1	2	2	2	1	0	0	2	1	1	2	1	48
OG0001406	0	0	1	1	1	1	1	1	1	1	1	1	1	1	1	1	1	1	1	1	1	1	1	1	1	1	2	2	1	1	1	1	2	1	1	1	1	1	1	1	1	1	1	1	1	1	1	48
OG0001407	0	0	0	1	1	1	0	1	1	1	1	1	1	1	1	1	2	1	1	0	2	1	1	1	1	1	1	0	1	1	1	1	1	1	2	1	2	2	2	2	1	0	1	1	1	1	2	48
OG0001408	0	0	0	1	1	1	1	1	1	1	1	2	2	1	1	1	1	1	0	0	0	1	1	1	1	0	2	2	1	1	2	2	2	2	0	0	1	1	1	3	2	0	1	1	1	1	1	48
OG0001409	0	0	0	1	1	1	1	1	1	1	1	1	1	1	0	1	1	1	1	1	1	1	1	1	1	1	1	1	2	2	2	1	2	1	1	1	1	1	1	2	1	1	1	1	1	1	1	48
OG0001410	0	0	0	1	1	1	1	1	1	1	1	1	1	1	0	1	1	1	1	2	1	1	1	1	1	1	1	1	1	2	2	1	2	1	1	1	1	1	1	1	1	2	1	1	1	1	1	48
OG0001411	0	0	0	1	1	1	1	2	2	1	1	1	2	2	0	0	0	0	2	4	3	3	2	2	2	2	0	0	0	0	0	0	0	0	3	1	2	2	3	0	0	0	0	0	0	1	1	48
OG0001412	0	0	0	1	2	1	0	2	2	1	1	0	0	0	0	0	0	0	2	2	6	1	6	6	6	0	0	1	1	1	1	0	1	1	0	2	0	0	0	0	0	0	0	0	0	1	0	48
OG0001413	0	0	0	0	0	0	0	0	0	0	1	0	0	1	5	0	5	7	2	1	1	2	3	3	1	2	0	0	0	0	0	0	0	0	2	2	2	3	3	0	0	0	0	0	0	0	2	48
OG0001414	1	0	1	1	1	1	1	1	1	1	1	1	1	1	1	1	1	1	1	1	1	1	1	1	1	1	1	2	1	1	1	1	1	1	1	1	1	1	1	1	1	1	1	1	1	1	1	47
OG0001415	1	1	1	1	1	1	1	1	1	1	1	1	2	1	1	1	1	1	1	0	1	1	1	1	1	1	1	1	1	1	1	1	1	1	1	1	1	1	1	1	1	1	1	1	1	1	1	47
OG0001416	1	1	1	1	1	1	1	1	1	1	1	1	1	1	1	1	1	1	1	1	1	1	1	1	1	1	1	1	1	1	1	1	1	1	1	1	1	1	1	1	1	1	1	1	1	1	1	47
OG0001417	1	0	1	1	1	1	1	1	1	1	1	1	1	1	1	1	1	1	1	1	1	1	1	1	1	1	1	2	1	1	1	1	1	1	1	1	1	1	1	1	1	1	1	1	1	1	1	47
OG0001418	1	1	1	1	1	1	1	1	1	1	1	1	1	1	1	1	1	1	1	1	1	1	1	1	1	1	1	1	1	1	1	1	1	1	1	1	1	1	1	1	1	1	1	1	1	1	1	47
OG0001419	1	1	1	1	1	1	1	1	1	1	1	1	1	1	1	1	1	1	1	1	1	1	1	1	1	1	1	1	1	1	1	1	1	1	1	1	1	1	1	1	1	1	1	1	1	1	1	47
OG0001420	1	1	1	1	1	1	1	1	1	1	1	1	1	1	1	1	1	1	1	1	1	1	1	1	1	1	1	1	1	1	1	1	1	1	1	1	1	1	1	1	1	1	1	1	1	1	1	47
OG0001421	1	1	1	1	1	1	1	1	1	1	1	1	1	1	1	1	1	1	1	1	1	1	1	1	1	1	1	1	1	1	1	1	1	1	1	1	1	1	1	1	1	1	1	1	1	1	1	47
OG0001422	1	1	1	1	1	1	1	1	1	1	1	1	1	1	1	1	1	1	1	1	1	1	1	1	1	1	1	1	1	1	1	1	1	1	1	1	1	1	1	1	1	1	1	1	1	1	1	47
OG0001423	1	1	1	1	1	1	1	1	1	1	1	1	1	1	1	1	1	1	1	1	1	1	1	1	1	1	1	1	1	1	1	1	1	1	1	1	1	1	1	1	1	1	1	1	1	1	1	47
OG0001424	1	1	1	1	1	1	1	1	1	1	1	1	1	1	1	1	1	1	1	1	1	1	1	1	1	1	1	1	1	1	1	1	1	1	1	1	1	1	1	1	1	1	1	1	1	1	1	47
OG0001425	1	1	1	1	1	1	1	1	1	1	1	1	1	1	1	1	1	1	1	1	1	1	1	1	1	1	1	1	1	1	1	1	1	1	1	1	1	1	1	1	1	1	1	1	1	1	1	47
OG0001426	1	1	1	1	1	1	1	1	1	1	1	1	1	1	1	1	1	1	1	1	1	1	1	1	1	1	1	1	1	1	1	1	1	1	1	1	1	1	1	1	1	1	1	1	1	1	1	47
OG0001427	1	0	1	1	1	1	1	1	1	1	1	1	1	1	1	1	1	1	1	1	1	1	1	1	1	1	2	1	1	1	1	1	1	1	1	1	1	1	1	1	1	1	1	1	1	1	1	47
OG0001428	1	1	1	1	1	1	1	1	1	1	1	1	1	1	1	1	1	1	1	1	1	1	1	1	1	1	1	1	1	1	1	1	1	1	1	1	1	1	1	1	1	1	1	1	1	1	1	47
OG0001429	1	1	1	1	1	1	1	1	1	1	1	1	1	1	0	1	1	1	1	1	1	1	1	1	1	1	2	1	1	1	1	1	1	1	1	1	1	1	1	1	1	1	1	1	1	1	1	47
OG0001430	1	1	1	1	1	1	1	1	1	1	1	1	1	1	1	1	1	1	1	1	1	1	1	1	1	1	1	1	1	1	1	1	1	1	1	1	1	1	1	1	1	1	1	1	1	1	1	47
OG0001431	1	1	1	1	1	1	1	1	1	1	1	1	1	1	1	1	1	1	1	1	1	1	1	1	1	1	1	1	1	1	1	1	1	1	1	1	1	1	1	1	1	1	1	1	1	1	1	47
OG0001432	1	1	1	1	1	1	1	1	1	1	1	1	1	1	1	1	1	1	1	1	1	1	1	1	1	1	1	1	1	1	1	1	1	1	1	1	1	1	1	1	1	1	1	1	1	1	1	47
OG0001433	1	1	1	1	1	1	1	1	1	1	1	1	2	1	1	1	1	1	1	1	1	1	1	1	1	1	1	1	0	1	1	1	1	1	1	1	1	1	1	1	1	1	1	1	1	1	1	47
OG0001434	1	1	1	1	1	1	1	1	1	1	1	1	1	1	1	1	1	1	1	1	1	1	1	1	1	1	1	1	1	1	1	2	1	1	1	0	1	1	1	1	1	1	1	1	1	1	1	47
OG0001435	1	1	1	1	1	1	1	1	1	1	1	1	1	1	1	1	1	1	1	1	1	1	1	1	1	1	1	1	1	1	1	1	1	1	1	1	1	1	1	1	1	1	1	1	1	1	1	47
OG0001436	1	1	1	1	1	1	1	1	1	1	1	1	1	1	1	1	1	1	1	1	1	1	1	1	1	1	1	1	1	1	1	1	1	1	1	1	1	1	1	1	1	1	1	1	1	1	1	47
OG0001437	1	1	1	1	1	1	1	1	1	1	1	1	1	1	1	1	1	1	1	1	1	1	1	1	1	1	1	1	1	1	1	1	1	1	1	1	1	1	1	1	1	1	1	1	1	1	1	47
OG0001438	1	1	1	1	1	1	1	1	1	1	1	1	1	1	1	1	1	1	1	1	1	1	1	1	1	1	1	1	1	1	1	1	1	1	1	1	1	1	1	1	1	1	1	1	1	1	1	47
OG0001439	1	1	1	1	1	1	1	1	1	1	1	1	1	1	1	1	1	1	1	1	1	1	1	1	1	1	1	1	1	1	1	1	1	1	1	1	1	1	1	1	1	1	1	1	1	1	1	47
OG0001440	1	1	1	1	1	1	1	1	1	1	1	1	1	1	1	1	1	1	1	1	1	1	1	1	1	1	1	1	1	1	1	1	1	1	1	1	1	1	1	1	1	1	1	1	1	1	1	47
OG0001441	2	1	1	1	1	1	1	1	1	0	1	1	1	1	1	1	1	1	1	1	1	1	1	1	1	1	1	1	1	1	1	1	1	1	1	1	0	1	1	1	2	1	1	1	1	1	1	47
OG0001442	1	2	1	1	1	1	1	1	1	1	1	1	1	1	1	1	1	1	1	1	1	1	1	1	1	1	1	1	1	1	1	1	1	1	1	0	1	1	1	1	1	1	1	1	1	1	1	47
OG0001443	1	1	1	1	1	1	1	1	1	1	1	1	1	1	1	1	1	1	1	1	1	1	1	1	1	1	1	1	0	1	1	1	2	1	1	1	1	1	1	1	1	1	1	1	1	1	1	47
OG0001444	1	1	1	1	1	1	1	1	1	1	1	1	1	1	1	1	1	1	1	1	1	1	1	1	1	1	1	1	1	1	1	1	1	1	1	1	1	1	1	1	1	1	1	1	1	1	1	47
OG0001445	1	1	1	1	1	1	1	1	1	1	1	1	1	1	1	1	1	1	1	1	1	1	1	1	1	1	0	1	2	1	1	1	1	1	1	1	1	1	1	1	1	1	1	1	1	1	1	47
OG0001446	1	1	1	1	1	1	1	1	1	1	1	1	1	1	1	1	1	1	1	1	1	1	1	1	1	1	1	1	1	1	1	1	1	1	1	1	1	1	1	1	1	1	1	1	1	1	1	47
OG0001447	1	1	1	1	1	1	1	1	1	1	1	1	1	1	1	1	1	1	1	1	1	1	1	1	1	1	1	1	1	1	1	1	1	1	1	1	1	1	1	1	1	1	1	1	1	1	1	47
OG0001448	1	1	1	1	1	1	1	1	1	1	1	1	1	1	1	1	1	1	1	1	1	1	1	1	1	1	1	1	1	1	1	1	1	1	1	1	1	1	1	1	1	1	1	1	1	1	1	47
OG0001449	1	1	1	1	1	1	1	1	1	1	1	1	1	1	1	1	1	1	1	0	1	1	1	1	1	1	2	1	1	1	1	1	1	1	1	1	1	1	1	1	1	1	1	1	1	1	1	47
OG0001450	1	1	1	1	1	1	1	1	1	1	1	1	1	1	1	1	1	1	1	0	1	1	1	1	1	1	2	1	1	1	1	1	1	1	1	1	1	1	1	1	1	1	1	1	1	1	1	47
OG0001451	1	1	1	1	1	1	1	1	1	1	1	1	1	1	1	1	1	1	1	0	1	2	1	1	1	1	1	1	1	1	1	1	1	1	1	1	1	1	1	1	1	1	1	1	1	1	1	47
OG0001452	1	1	1	1	1	1	1	1	1	1	1	1	1	1	1	1	1	1	1	1	1	1	1	1	1	1	1	1	1	1	1	1	1	1	1	1	1	1	1	1	1	1	1	1	1	1	1	47
OG0001453	1	1	1	1	1	1	1	1	1	1	1	1	1	1	1	1	1	1	1	1	1	1	1	1	1	1	1	1	1	1	1	1	1	1	1	1	1	1	1	1	1	1	1	1	1	1	1	47
OG0001454	1	0	1	1	1	1	1	1	1	1	1	1	1	1	1	1	1	1	1	1	1	1	1	1	2	1	1	1	1	1	1	1	2	1	1	0	1	1	1	1	1	1	1	1	1	1	1	47
OG0001455	1	1	1	1	1	1	1	1	1	1	1	1	1	1	1	1	1	1	1	2	1	1	1	1	1	1	1	1	0	1	1	1	1	1	1	1	1	1	1	1	1	1	1	1	1	1	1	47
OG0001456	1	1	1	1	1	1	1	1	1	1	1	1	1	1	1	1	1	1	1	1	1	1	1	1	1	1	1	1	1	1	1	1	1	1	1	1	1	1	1	1	1	1	1	1	1	1	1	47
OG0001457	1	1	1	1	1	1	1	1	1	1	1	1	1	1	1	1	1	1	1	1	1	1	1	1	1	1	1	1	1	1	1	1	1	1	1	1	1	1	1	1	1	1	1	1	1	1	1	47
OG0001458	1	1	1	1	1	1	1	1	1	1	1	1	1	1	1	1	1	1	1	1	1	1	1	1	1	1	1	1	1	1	1	1	1	1	1	1	1	1	1	1	1	1	1	1	1	1	1	47
OG0001459	1	1	1	1	1	1	1	1	1	1	1	1	1	1	1	1	1	1	1	1	1	1	1	1	1	1	1	1	1	1	1	1	1	1	1	1	1	1	1	1	1	1	1	1	1	1	1	47
OG0001460	1	1	1	1	1	1	1	1	1	1	1	1	1	1	1	1	1	1	1	1	1	1	1	1	1	1	1	1	1	1	1	1	1	1	1	1	1	1	1	1	1	1	1	1	1	1	1	47
OG0001461	1	1	1	1	1	1	1	1	1	1	1	1	1	1	1	1	1	1	1	1	1	1	1	1	1	1	1	1	1	1	1	1	1	1	1	1	1	1	1	1	1	1	1	1	1	1	1	47
OG0001462	1	1	1	1	1	1	1	1	1	1	1	1	1	1	1	1	1	1	1	1	1	1	1	1	1	1	1	1	1	1	1	1	1	1	1	1	1	1	1	1	1	1	1	1	1	1	1	47
OG0001463	1	1	1	1	1	1	1	1	1	1	1	1	1	1	1	1	1	1	1	1	1	1	1	1	1	1	1	1	1	1	1	1	1	1	1	1	1	1	1	1	1	1	1	1	1	1	1	47
OG0001464	1	1	1	1	1	1	1	1	1	1	0	1	1	1	1	1	1	1	1	1	1	1	1	1	1	1	1	2	1	1	1	1	1	1	1	1	1	1	1	1	1	1	1	1	1	1	1	47
OG0001465	1	1	1	1	1	1	1	1	1	1	1	1	1	1	1	1	1	1	1	1	1	1	1	1	1	1	1	1	1	1	1	1	1	1	1	1	1	1	1	1	1	1	1	1	1	1	1	47
OG0001466	1	1	1	1	1	1	1	1	1	1	1	1	1	1	1	1	1	1	1	1	1	1	1	1	1	1	1	1	1	1	1	1	1	1	1	1	1	1	1	1	1	1	1	1	1	1	1	47
OG0001467	1	1	1	1	1	1	1	1	1	1	1	2	1	1	1	1	1	1	1	1	1	1	1	1	1	1	1	1	0	1	1	1	1	1	1	1	1	1	1	1	1	1	1	1	1	1	1	47
OG0001468	1	1	1	1	1	1	1	1	1	1	1	1	1	1	1	1	1	1	1	1	1	1	1	1	1	1	1	1	1	1	1	1	1	1	1	1	1	1	1	1	1	1	1	1	1	1	1	47
OG0001469	1	1	1	1	1	1	1	1	1	1	1	1	1	1	1	1	1	1	1	1	1	1	1	1	1	1	1	1	1	1	1	1	1	1	1	1	1	1	1	1	1	1	1	1	1	1	1	47
OG0001470	1	1	1	1	1	1	1	1	1	1	1	1	1	1	1	1	0	1	1	1	1	1	1	1	1	1	1	2	1	1	1	1	1	1	1	1	1	1	1	1	1	1	1	1	1	1	1	47
OG0001471	1	0	1	1	1	1	1	1	1	1	1	1	1	1	1	1	0	1	1	1	1	1	1	1	1	1	1	2	2	1	1	1	1	1	1	1	1	1	1	1	1	1	1	1	1	1	1	47
OG0001472	1	1	1	1	1	1	1	1	1	1	1	1	1	1	1	1	1	1	1	1	1	1	1	1	1	1	1	1	1	1	1	1	1	1	1	1	1	1	1	1	1	1	1	1	1	1	1	47
OG0001473	1	1	1	1	1	1	0	1	1	1	1	1	1	1	1	1	1	1	1	1	1	1	1	1	1	1	1	1	2	1	1	1	1	1	1	1	1	1	1	1	1	1	1	1	1	1	1	47
OG0001474	1	1	1	1	1	1	1	1	1	1	1	1	1	1	1	1	1	1	1	1	1	1	1	1	1	1	1	1	1	1	1	1	1	1	1	1	1	1	1	1	1	1	1	1	1	1	1	47
OG0001475	1	1	1	1	1	1	1	1	1	1	1	1	1	1	1	1	1	1	1	1	1	1	1	1	1	1	1	1	1	1	1	1	1	1	1	1	1	1	1	1	1	1	1	1	1	1	1	47
OG0001476	1	1	1	1	1	1	1	1	1	1	1	1	1	1	1	1	1	1	1	1	1	1	1	1	1	1	1	1	1	1	1	1	1	1	1	1	1	1	1	1	1	1	1	1	1	1	1	47
OG0001477	1	0	1	1	1	1	1	1	1	1	1	1	1	1	1	1	1	1	1	1	1	1	1	1	1	1	1	1	1	1	1	1	1	1	1	1	1	1	1	1	1	1	1	2	1	1	1	47
OG0001478	1	1	1	1	1	1	1	1	1	1	1	1	1	1	1	1	1	1	1	1	1	1	1	1	1	1	1	1	1	1	1	1	1	1	1	1	1	1	1	1	1	1	1	1	1	1	1	47
OG0001479	1	1	1	1	1	1	1	1	1	1	1	1	1	1	1	1	1	1	1	1	1	1	1	1	1	1	1	1	1	1	1	1	1	1	1	1	1	1	1	1	1	1	1	1	1	1	1	47
OG0001480	1	1	1	1	1	1	1	1	1	1	1	1	1	1	1	1	1	1	1	1	1	1	1	1	1	1	1	1	1	1	1	1	1	1	1	1	1	1	1	1	1	1	1	1	1	1	1	47
OG0001481	1	1	1	1	1	1	1	1	1	1	1	1	1	1	1	1	1	1	1	1	1	1	1	1	1	1	1	1	1	1	1	1	1	1	1	1	1	1	1	1	1	1	1	1	1	1	1	47
OG0001482	1	1	1	1	1	1	1	1	1	1	1	1	1	1	1	1	1	1	1	1	1	1	1	1	1	1	1	1	1	1	1	1	1	1	1	1	1	1	1	1	1	1	1	1	1	1	1	47
OG0001483	2	2	1	1	1	1	1	1	1	1	1	1	1	1	1	1	1	1	1	0	1	1	1	1	1	1	1	1	1	0	1	1	1	1	1	1	1	1	1	1	1	1	1	1	1	1	1	47
OG0001484	1	1	1	1	1	1	1	1	1	1	1	1	1	1	1	1	1	1	1	1	1	1	1	1	1	1	1	1	1	1	1	1	1	1	1	1	1	1	1	1	1	1	1	1	1	1	1	47
OG0001485	1	1	1	1	1	1	1	1	1	1	1	1	1	1	1	1	1	1	1	1	1	1	1	1	1	1	1	1	1	1	1	1	1	1	1	1	1	1	1	1	1	1	1	1	1	1	1	47
OG0001486	1	1	1	1	1	1	1	1	1	1	1	1	1	1	1	1	1	2	1	1	1	1	1	1	1	1	1	1	0	1	1	1	2	1	1	1	1	1	1	1	1	1	1	1	1	1	0	47
OG0001487	1	2	1	1	1	1	1	1	1	1	1	1	2	1	1	1	1	1	1	0	1	1	1	1	1	1	1	1	0	1	1	1	1	1	1	1	1	1	1	1	1	1	1	1	1	1	1	47
OG0001488	1	1	1	1	1	1	1	1	1	1	1	1	1	1	0	1	1	1	1	1	1	1	1	1	1	1	1	1	1	1	1	1	2	1	1	1	1	1	1	1	1	1	1	1	1	1	1	47
OG0001489	1	1	1	1	1	1	1	1	1	1	1	1	1	1	1	1	1	1	1	1	1	1	1	1	1	1	1	1	1	1	1	1	1	1	1	1	1	1	1	1	1	1	1	1	1	1	1	47
OG0001490	1	1	1	1	1	1	1	1	1	1	0	1	1	1	1	1	1	1	1	1	1	1	1	1	1	1	1	1	1	2	1	1	1	1	1	1	1	1	1	1	1	1	1	1	1	1	1	47
OG0001491	1	1	1	1	1	1	1	1	1	1	1	1	1	1	1	1	1	1	1	1	1	1	1	1	1	1	1	1	1	1	1	1	1	1	1	1	1	1	1	1	1	1	1	1	1	1	1	47
OG0001492	1	1	1	1	1	1	1	1	1	1	1	1	1	1	1	1	1	1	1	1	1	1	1	1	1	1	1	1	1	1	1	1	1	1	1	1	1	1	1	1	1	1	1	1	1	1	1	47
OG0001493	1	1	1	1	1	1	1	1	1	1	1	1	1	1	1	1	1	1	1	1	1	1	1	1	1	1	1	1	1	1	1	1	1	1	1	1	1	1	1	1	1	1	1	1	1	1	1	47
OG0001494	1	1	1	1	1	1	1	1	1	1	1	1	1	1	1	1	1	1	1	1	1	1	1	1	1	1	1	1	1	1	1	1	1	1	1	1	1	1	1	1	1	1	1	1	1	1	1	47
OG0001495	1	1	1	1	1	1	1	1	1	1	1	1	1	1	1	1	1	1	1	1	1	1	1	1	1	1	1	1	1	1	1	1	1	1	1	1	1	1	1	1	1	1	1	1	1	1	1	47
OG0001496	1	1	1	1	1	1	1	1	1	1	1	1	1	1	1	1	1	1	1	1	1	1	1	1	1	1	1	1	1	1	1	1	1	1	1	1	1	1	1	1	1	1	1	1	1	1	1	47
OG0001497	1	1	2	1	1	1	1	1	1	1	1	1	1	1	1	1	1	1	1	1	1	1	1	1	1	1	1	1	0	1	1	1	1	1	1	1	1	1	1	1	1	1	1	1	1	1	1	47
OG0001498	1	1	1	1	1	1	1	1	1	1	1	1	1	1	1	1	1	1	1	1	1	1	1	1	1	1	1	1	1	1	1	1	1	1	1	1	1	1	1	1	1	1	1	1	1	1	1	47
OG0001499	1	1	1	1	1	1	1	1	1	1	1	1	1	1	1	1	1	1	1	1	1	1	1	1	1	1	1	1	1	1	1	1	1	1	1	1	1	1	1	1	1	1	1	1	1	1	1	47
OG0001500	2	1	1	1	1	1	0	1	1	1	1	1	1	1	1	1	1	1	1	1	1	1	1	1	1	1	1	1	1	1	1	1	1	1	1	1	1	1	1	1	1	1	1	1	1	1	1	47
OG0001501	1	0	1	1	1	1	1	1	1	1	1	1	1	1	1	1	1	1	1	1	1	1	1	1	1	1	1	1	1	2	1	1	1	1	1	1	1	1	1	1	1	1	1	1	1	1	1	47
OG0001502	1	1	1	1	1	1	1	1	1	1	1	1	1	1	1	1	1	1	1	1	1	1	1	1	1	1	1	1	1	1	1	1	1	1	1	1	1	1	1	1	1	1	1	1	1	1	1	47
OG0001503	1	1	1	1	1	1	1	1	1	1	1	1	1	1	1	1	1	1	1	1	1	1	1	1	1	1	1	1	1	1	1	1	1	1	1	1	1	1	1	1	1	1	1	1	1	1	1	47
OG0001504	1	1	1	1	1	1	1	1	1	1	1	1	1	1	1	1	1	1	1	1	1	1	1	1	1	1	1	1	1	1	1	1	1	1	1	1	1	1	1	1	1	1	1	1	1	1	1	47
OG0001505	1	1	1	1	1	1	1	1	1	1	1	1	1	1	1	1	1	1	1	1	1	1	1	1	1	1	1	1	1	1	1	1	1	1	1	1	1	1	1	1	1	1	1	1	1	1	1	47
OG0001506	1	1	1	1	1	1	1	1	1	1	1	1	1	1	1	1	1	1	1	1	1	1	1	1	1	1	1	1	1	1	1	1	1	1	1	1	1	1	1	1	1	1	1	1	1	1	1	47
OG0001507	1	1	1	1	1	1	1	1	1	1	1	1	1	1	1	1	1	1	1	1	1	1	1	1	1	1	1	1	1	1	1	1	1	1	1	1	1	1	1	1	1	1	1	1	1	1	1	47
OG0001508	1	1	1	1	1	1	1	1	1	1	1	1	1	2	1	1	1	1	1	1	1	1	1	1	1	1	1	1	0	1	1	1	1	1	1	1	1	1	1	1	1	1	1	1	1	1	1	47
OG0001509	1	1	1	1	1	1	1	1	1	1	1	1	1	1	1	1	1	1	1	1	1	1	1	1	1	1	0	2	1	1	1	1	1	1	1	1	1	1	1	1	1	1	1	1	1	1	1	47
OG0001510	1	1	1	1	1	1	1	1	1	1	1	1	1	1	1	1	1	1	1	1	1	1	1	1	1	1	1	1	1	1	1	1	1	1	1	1	1	1	1	1	1	1	1	1	1	1	1	47
OG0001511	1	1	1	1	1	1	1	1	1	1	1	1	1	1	1	1	1	1	1	1	1	1	1	1	1	1	1	1	1	1	1	1	1	1	1	1	1	1	1	1	1	1	1	1	1	1	1	47
OG0001512	1	1	1	1	2	1	1	1	2	1	1	1	1	1	1	1	1	1	1	0	1	1	1	1	1	1	1	1	1	1	1	1	0	1	1	1	1	1	1	1	1	1	1	1	1	1	1	47
OG0001513	1	1	1	1	1	1	1	1	1	1	1	1	1	1	1	1	1	1	1	1	1	1	1	1	1	1	1	1	1	1	1	1	1	1	1	1	1	1	1	1	1	1	1	1	1	1	1	47
OG0001514	1	1	1	1	1	1	1	1	1	1	1	1	1	1	1	1	1	1	1	1	1	1	1	1	1	1	1	1	1	1	1	1	1	1	1	1	1	1	1	1	1	1	1	1	1	1	1	47
OG0001515	1	1	1	1	1	1	1	1	1	1	1	1	1	1	1	1	1	1	1	1	2	1	1	1	1	1	1	1	1	1	1	1	1	1	1	2	1	1	1	1	1	1	0	0	1	1	1	47
OG0001516	1	1	1	1	1	1	1	1	1	1	1	1	1	1	1	1	1	1	1	1	1	1	1	1	1	1	1	1	1	1	1	1	1	1	1	1	1	1	1	1	1	1	1	1	1	1	1	47
OG0001517	1	1	1	1	1	1	1	1	1	1	1	1	1	1	1	1	1	1	1	2	1	1	1	1	1	1	1	0	1	1	1	1	1	1	1	1	1	1	1	1	1	1	1	1	1	1	1	47
OG0001518	1	1	1	1	1	1	1	1	1	1	1	1	1	1	1	1	1	1	2	1	1	1	1	1	1	1	1	1	2	0	1	1	1	1	1	0	1	1	1	1	1	1	1	1	1	1	1	47
OG0001519	1	0	1	1	1	1	1	1	1	1	1	1	1	1	1	1	1	1	1	1	1	1	1	1	1	1	2	1	1	1	1	1	1	1	1	1	1	1	1	1	1	1	1	1	1	1	1	47
OG0001520	1	0	1	1	1	1	1	1	1	1	1	1	1	1	1	1	1	1	1	1	1	1	1	1	1	1	3	1	1	1	1	1	1	1	1	1	1	1	1	1	1	1	1	1	1	1	0	47
OG0001521	1	1	1	1	1	1	1	1	1	1	1	1	1	1	1	1	1	1	1	1	1	1	1	1	1	1	1	1	1	1	1	1	1	1	1	1	1	1	1	1	1	1	1	1	1	1	1	47
OG0001522	1	1	1	1	1	1	1	1	1	1	1	1	1	1	1	1	1	1	1	1	1	1	1	1	1	1	1	1	1	1	1	1	1	1	1	1	1	1	1	1	1	1	1	1	1	1	1	47
OG0001523	1	1	1	1	1	1	1	1	1	1	1	1	1	1	1	1	1	1	1	1	1	1	1	1	1	1	1	1	1	1	1	1	1	1	1	1	1	1	1	1	1	1	1	1	1	1	1	47
OG0001524	1	1	1	1	1	1	1	1	1	1	1	1	1	1	1	1	1	1	1	1	1	1	1	1	1	1	1	1	1	1	1	1	1	1	1	1	1	1	1	1	1	1	1	1	1	1	1	47
OG0001525	1	1	1	1	1	1	1	1	1	1	1	1	1	1	1	1	1	1	1	1	1	1	1	1	1	1	1	1	1	1	1	1	1	1	1	1	1	1	1	1	1	1	1	1	1	1	1	47
OG0001526	1	1	1	1	1	1	1	1	1	1	1	1	1	1	1	1	1	1	1	1	1	1	1	1	1	1	1	1	1	1	1	1	1	1	1	1	1	1	1	1	1	1	1	1	1	1	1	47
OG0001527	1	1	1	1	1	1	1	1	1	1	1	1	1	1	1	1	1	1	1	0	1	1	1	1	1	1	1	2	1	1	1	1	1	1	1	1	1	1	1	1	1	1	1	1	1	1	1	47
OG0001528	1	1	1	1	1	1	1	1	1	1	1	1	1	1	1	1	1	1	1	1	1	1	1	1	1	1	1	1	1	1	1	1	1	1	1	1	1	1	1	1	1	1	1	1	1	1	1	47
OG0001529	1	1	1	1	1	1	1	1	1	1	1	1	1	1	1	1	1	1	1	1	1	1	1	1	1	1	1	1	0	2	1	1	1	1	1	1	1	1	1	1	1	1	1	1	1	1	1	47
OG0001530	1	1	1	1	1	1	1	1	1	1	1	1	1	1	1	1	1	1	1	1	1	1	1	1	1	1	1	1	0	1	1	1	1	1	1	1	2	1	1	1	1	1	1	1	1	1	1	47
OG0001531	1	1	1	1	1	1	1	1	1	1	1	1	1	1	1	1	1	1	1	1	1	1	1	1	1	1	1	1	1	1	1	1	1	1	1	1	1	1	1	1	1	1	1	1	1	1	1	47
OG0001532	1	1	1	1	1	1	1	1	1	1	1	1	1	1	1	1	1	1	1	1	1	1	1	1	1	1	1	1	1	1	1	1	1	1	1	1	1	1	1	1	1	1	1	1	1	1	1	47
OG0001533	1	0	1	1	1	1	1	1	1	1	1	1	1	1	1	1	1	1	1	1	1	1	1	1	1	1	1	1	1	1	1	2	1	1	1	1	1	1	1	1	1	1	1	1	1	1	1	47
OG0001534	1	1	1	1	1	1	1	1	1	1	1	1	1	1	1	1	1	1	1	1	1	1	1	1	1	1	1	1	0	1	1	1	2	1	1	1	1	1	1	1	1	1	1	1	1	1	1	47
OG0001535	1	1	1	1	1	1	1	1	1	1	1	1	1	1	1	1	1	1	1	1	1	1	1	1	1	1	1	1	1	1	1	1	1	1	1	1	1	1	1	1	1	1	1	1	1	1	1	47
OG0001536	1	1	1	1	1	1	1	1	1	1	1	1	1	1	1	1	1	1	1	1	1	1	1	1	1	1	1	1	1	1	1	1	1	1	1	1	1	1	1	1	1	1	1	1	1	1	1	47
OG0001537	1	0	1	1	1	1	1	1	1	1	1	1	1	1	1	1	1	1	1	1	1	1	1	1	1	1	1	1	1	1	1	1	1	1	1	1	1	1	1	1	3	1	1	0	1	1	1	47
OG0001538	1	1	1	1	1	1	1	1	1	1	1	1	1	1	1	1	1	1	1	1	1	1	1	1	1	1	1	1	1	1	1	1	1	1	1	1	1	1	1	1	1	1	1	1	1	1	1	47
OG0001539	1	1	1	1	1	1	1	1	1	1	1	1	1	1	1	1	1	1	1	1	1	1	1	1	1	1	2	1	0	1	1	1	1	1	1	1	1	1	1	1	1	1	1	1	1	1	1	47
OG0001540	1	1	1	1	1	1	1	1	1	1	1	1	1	1	1	1	1	1	1	1	1	1	1	1	1	1	1	1	1	1	1	1	1	1	1	1	1	1	1	1	1	1	1	1	1	1	1	47
OG0001541	1	1	1	1	1	1	1	1	1	1	1	1	1	1	1	1	1	1	1	1	1	1	1	1	1	1	1	1	1	1	1	1	1	1	1	1	1	1	1	1	1	1	1	1	1	1	1	47
OG0001542	1	2	1	1	1	1	0	1	1	1	1	1	1	1	1	1	1	1	1	1	1	1	1	1	1	1	1	1	1	1	1	1	1	1	1	1	1	1	1	1	1	1	1	1	1	1	1	47
OG0001543	1	2	1	1	1	1	0	1	1	1	1	1	1	1	1	1	1	1	1	1	1	1	1	1	1	1	1	1	1	1	1	1	1	1	1	1	1	1	1	1	1	1	1	1	1	1	1	47
OG0001544	1	1	1	1	1	1	1	1	1	1	1	1	1	1	1	1	1	1	1	1	1	1	1	1	1	1	1	1	1	1	1	1	1	1	1	1	1	1	1	1	1	1	1	1	1	1	1	47
OG0001545	1	1	1	1	1	1	1	1	1	1	1	1	1	1	1	1	1	1	1	1	1	1	1	1	1	1	1	1	1	1	1	1	1	1	1	1	1	1	1	1	1	1	1	1	1	1	1	47
OG0001546	1	1	1	1	1	1	1	1	1	1	1	1	1	1	1	1	1	1	1	1	1	1	1	1	1	1	1	1	1	1	1	1	1	1	1	1	1	1	1	1	1	1	1	1	1	1	1	47
OG0001547	1	0	1	1	1	1	1	1	1	1	1	1	2	1	1	1	1	1	1	1	1	1	1	1	1	1	1	1	0	1	1	1	2	1	1	1	1	1	1	1	1	1	1	1	1	1	1	47
OG0001548	1	1	1	1	1	1	1	1	1	1	1	1	1	1	1	1	1	1	1	1	1	1	1	2	0	1	1	1	1	1	1	1	1	1	1	1	1	1	1	1	1	1	1	1	1	1	1	47
OG0001549	1	1	1	1	1	1	1	1	1	1	1	1	1	1	1	1	1	1	1	1	1	1	1	1	1	1	1	1	1	1	1	1	1	1	1	1	1	1	1	1	1	1	1	1	1	1	1	47
OG0001550	1	1	1	1	1	1	1	1	1	1	1	1	1	1	1	1	2	1	1	1	1	1	1	1	1	1	1	1	0	1	1	1	1	1	1	1	1	1	1	1	1	1	1	1	1	1	1	47
OG0001551	1	1	1	1	1	1	1	1	1	1	1	1	1	1	1	1	1	1	1	2	1	1	1	1	1	1	1	1	1	0	1	1	1	1	1	1	1	1	1	1	1	1	1	1	1	1	1	47
OG0001552	1	1	1	1	1	1	1	1	1	1	1	1	1	1	1	1	1	1	1	1	1	1	1	1	1	1	2	1	1	0	1	1	1	1	1	1	1	1	1	1	1	1	1	1	1	1	1	47
OG0001553	1	0	1	1	1	1	1	1	1	1	1	1	1	1	1	1	1	1	1	1	1	1	1	1	1	1	1	1	2	1	1	1	1	1	1	1	1	1	1	1	1	1	1	1	1	1	1	47
OG0001554	1	1	1	1	1	1	1	1	1	1	1	1	1	1	1	1	1	1	1	1	1	1	1	1	1	1	1	1	1	1	1	1	1	1	1	1	1	1	1	1	1	1	1	1	1	1	1	47
OG0001555	1	1	1	1	1	1	1	1	1	1	1	1	1	1	1	1	1	1	1	1	1	1	1	1	1	1	1	1	1	1	1	1	1	1	1	1	1	1	1	1	1	1	1	1	1	1	1	47
OG0001556	8	0	1	2	1	2	1	1	1	2	1	0	0	4	2	0	0	0	1	1	1	1	1	1	1	1	0	1	0	1	1	0	1	1	1	1	1	1	1	0	0	0	0	0	1	2	0	47
OG0001557	2	0	1	1	1	1	1	1	1	1	1	1	1	1	1	1	1	1	1	1	1	1	1	1	0	1	1	2	1	1	1	1	1	1	1	1	1	1	1	1	1	1	1	1	1	1	1	47
OG0001558	1	1	1	1	1	1	1	1	1	1	1	1	1	1	1	1	1	1	1	1	1	1	1	1	1	1	1	1	1	1	1	1	1	1	1	1	1	1	1	1	1	1	1	1	1	1	1	47
OG0001559	1	1	1	1	1	1	1	1	1	1	1	1	1	1	1	1	1	1	1	1	1	1	1	1	1	1	1	1	1	1	1	1	1	1	1	1	1	1	1	1	1	1	1	1	1	1	1	47
OG0001560	1	1	1	1	1	1	1	1	1	1	1	1	1	1	1	1	1	1	1	1	1	1	1	1	1	1	1	1	1	1	1	1	1	1	1	1	1	1	1	1	1	1	1	1	1	1	1	47
OG0001561	1	1	1	1	1	1	1	1	1	1	1	1	1	1	1	1	1	1	1	1	1	1	1	1	1	1	1	1	1	1	1	1	1	1	1	1	1	1	1	1	1	1	1	1	1	1	1	47
OG0001562	1	1	1	1	1	1	1	1	1	1	1	1	1	1	1	1	1	1	1	1	1	1	1	1	1	1	1	1	1	1	1	1	1	1	1	1	1	1	1	1	1	1	1	1	1	1	1	47
OG0001563	1	1	1	1	1	1	1	1	1	1	1	1	1	1	1	1	1	1	1	1	1	1	1	1	1	1	1	1	1	1	1	1	1	1	1	1	1	1	1	1	1	1	1	1	1	1	1	47
OG0001564	1	1	1	1	1	1	1	1	1	1	1	1	1	1	1	1	1	1	1	1	1	1	1	1	1	1	1	1	1	1	1	1	1	1	1	1	1	1	1	1	1	1	1	1	1	1	1	47
OG0001565	1	1	1	1	1	1	1	1	1	1	1	1	1	1	1	1	1	1	1	1	1	1	1	1	1	1	1	1	2	1	1	1	1	1	1	1	1	1	1	1	1	0	1	1	1	1	1	47
OG0001566	1	1	1	1	1	1	1	1	1	1	1	1	1	1	1	1	1	1	1	1	1	1	1	1	1	1	1	1	1	1	1	1	1	1	1	1	1	1	1	1	1	1	1	1	1	1	1	47
OG0001567	1	1	1	1	1	1	1	1	1	1	1	1	1	1	1	1	1	1	1	1	1	1	1	1	1	1	1	1	1	1	1	1	1	1	1	1	1	1	1	1	1	1	1	1	1	1	1	47
OG0001568	1	1	1	1	1	1	1	1	1	1	1	1	1	1	1	1	1	1	1	1	1	1	1	1	1	1	1	1	1	1	1	1	1	1	1	1	1	1	1	1	1	1	1	1	1	1	1	47
OG0001569	1	1	1	1	1	1	1	1	1	1	1	1	1	1	1	1	1	1	1	0	1	1	1	2	0	1	1	2	1	1	1	1	1	1	1	1	1	1	1	1	1	1	1	1	1	1	1	47
OG0001570	1	1	1	1	1	1	1	1	1	1	1	1	1	1	1	1	1	1	1	1	1	1	1	1	1	1	1	1	1	1	1	1	1	1	1	1	1	1	1	1	1	1	1	1	1	1	1	47
OG0001571	1	1	1	1	1	1	1	1	1	1	1	1	1	1	1	1	1	0	1	1	1	1	1	1	1	1	1	2	1	1	1	1	1	1	1	1	1	1	1	1	1	1	1	1	1	1	1	47
OG0001572	1	1	1	1	1	1	1	1	1	1	1	1	1	1	1	1	1	1	1	1	1	1	1	1	1	1	1	1	1	1	1	1	1	1	1	1	1	1	1	1	1	1	1	1	1	1	1	47
OG0001573	1	1	1	1	1	1	1	1	1	1	1	1	1	1	1	1	1	1	1	1	1	1	1	1	1	1	1	1	1	1	1	1	1	1	1	1	1	1	1	1	1	1	1	1	1	1	1	47
OG0001574	1	1	1	1	1	1	1	1	1	1	1	1	1	1	1	1	1	1	1	1	1	1	1	1	1	1	1	1	1	1	1	1	1	1	1	1	1	1	1	1	1	1	1	1	1	1	1	47
OG0001575	1	1	1	1	1	1	1	1	1	1	1	1	1	1	1	1	1	1	1	1	1	1	1	1	1	1	1	1	1	1	1	1	1	1	1	1	1	1	1	1	1	1	1	1	1	1	1	47
OG0001576	1	0	1	1	1	1	1	1	1	1	1	1	1	1	1	1	1	1	1	1	1	1	1	1	1	1	1	2	1	1	1	1	1	1	1	1	1	1	1	1	1	1	1	1	1	1	1	47
OG0001577	1	2	1	1	1	1	1	1	1	1	1	1	1	1	0	1	1	1	1	1	1	1	1	1	1	1	1	1	1	1	1	1	1	1	1	1	1	1	1	1	1	1	1	1	1	1	1	47
OG0001578	1	1	1	1	1	1	1	1	1	1	1	1	1	1	1	1	1	1	1	1	1	1	1	1	1	1	1	1	1	1	1	1	1	1	1	1	1	1	1	1	1	1	1	1	1	1	1	47
OG0001579	1	1	1	1	1	1	1	1	1	1	1	1	1	1	1	1	1	1	1	1	1	1	1	1	1	1	1	1	1	1	1	1	1	1	1	1	1	1	1	1	1	1	1	1	1	1	1	47
OG0001580	1	1	1	1	1	1	1	1	1	1	1	1	1	1	1	1	1	1	1	2	1	1	1	1	1	1	1	1	1	2	1	0	1	1	1	1	1	1	1	1	0	1	1	1	1	1	1	47
OG0001581	1	2	1	1	1	1	1	1	1	1	1	1	1	1	1	1	1	1	1	0	1	1	1	1	1	1	1	1	1	1	1	1	1	1	1	1	1	1	1	1	1	1	1	1	1	1	1	47
OG0001582	1	1	1	1	1	1	1	1	1	1	1	1	1	1	1	1	1	1	1	1	1	1	1	1	1	1	1	1	1	1	1	1	1	1	1	1	1	1	1	1	1	1	1	1	1	1	1	47
OG0001583	1	0	1	1	1	1	1	1	1	1	1	1	1	1	1	1	1	1	1	1	1	1	2	1	1	1	1	1	1	1	1	1	1	1	1	1	1	1	1	1	1	1	1	1	1	1	1	47
OG0001584	1	1	1	1	1	1	1	1	1	1	1	1	1	1	1	1	1	1	1	1	1	1	1	1	1	1	1	1	1	1	1	1	1	1	1	1	1	1	1	1	1	1	1	1	1	1	1	47
OG0001585	1	1	1	1	1	1	1	1	1	1	1	1	1	1	1	1	1	1	1	1	1	1	1	1	1	1	1	1	1	1	1	1	1	1	1	1	1	1	1	1	1	1	1	1	1	1	1	47
OG0001586	1	1	1	1	1	1	1	1	1	1	1	1	1	1	1	1	1	1	1	1	1	1	1	1	1	1	1	1	1	1	1	1	1	1	1	1	1	1	1	1	1	1	1	1	1	1	1	47
OG0001587	1	1	1	1	1	1	1	1	1	1	1	1	1	1	1	1	1	1	1	1	1	1	1	1	1	1	1	1	1	1	1	1	1	1	1	1	1	1	1	1	1	1	1	1	1	1	1	47
OG0001588	1	1	1	1	1	1	1	1	1	1	1	1	1	1	1	1	1	1	1	1	1	1	1	1	1	1	1	1	1	1	1	1	1	1	1	1	1	1	1	1	1	1	1	1	1	1	1	47
OG0001589	1	1	1	1	1	1	1	1	1	1	1	1	1	1	1	1	1	1	1	1	1	1	1	1	1	1	1	1	1	1	1	1	1	1	1	1	1	1	1	1	1	1	1	1	1	1	1	47
OG0001590	1	1	1	1	1	1	1	1	1	1	1	1	1	1	0	1	1	1	1	1	1	1	1	1	1	1	1	2	1	1	1	1	1	1	1	1	1	1	1	1	1	1	1	1	1	1	1	47
OG0001591	1	1	1	1	1	1	0	1	1	1	1	1	1	1	1	1	1	1	1	1	1	1	1	1	1	1	1	2	1	1	1	1	1	1	1	1	1	1	1	1	1	1	1	1	1	1	1	47
OG0001592	1	1	1	1	1	1	1	1	1	1	1	1	1	1	1	1	1	1	1	1	1	1	1	1	1	1	1	1	1	1	1	1	1	1	1	1	1	1	1	1	1	1	1	1	1	1	1	47
OG0001593	1	1	1	1	1	1	1	1	1	1	1	1	1	1	1	1	1	1	1	1	1	1	1	1	1	1	1	1	1	1	1	1	1	1	1	1	1	1	1	1	1	1	1	1	1	1	1	47
OG0001594	2	1	1	1	1	1	0	1	1	1	1	1	1	1	1	1	1	1	1	0	1	1	1	1	1	1	1	1	1	1	1	1	2	1	1	1	1	1	1	1	1	1	1	1	1	1	1	47
OG0001595	1	1	1	1	1	1	1	1	1	1	1	1	1	1	1	1	1	1	1	1	1	1	1	1	1	1	1	1	1	1	1	1	1	1	1	1	1	1	1	1	1	1	1	1	1	1	1	47
OG0001596	1	1	1	1	1	1	1	1	1	1	1	1	1	1	1	1	1	1	1	1	1	1	1	1	1	1	1	1	1	1	1	1	1	1	1	1	1	1	1	1	1	1	1	1	1	1	1	47
OG0001597	1	1	1	1	1	1	1	1	1	1	1	1	1	1	1	1	1	1	1	1	1	1	1	1	1	1	2	1	0	1	1	1	1	1	1	1	1	1	1	1	1	1	1	1	1	1	1	47
OG0001598	1	1	1	1	1	1	1	1	1	1	1	1	1	1	1	1	1	1	1	1	1	1	1	1	1	1	1	1	1	1	1	1	1	1	1	1	1	1	1	1	1	1	1	1	1	1	1	47
OG0001599	1	1	1	1	1	1	1	1	1	1	1	1	1	1	1	1	1	1	1	1	1	1	1	1	1	1	1	1	1	1	1	1	1	1	1	1	1	1	1	1	1	1	1	1	1	1	1	47
OG0001600	1	1	1	1	1	1	1	1	1	1	1	1	1	1	1	1	1	1	1	1	1	1	1	1	1	1	1	1	1	1	1	1	1	1	1	1	1	1	1	1	1	1	1	1	1	1	1	47
OG0001601	1	1	1	1	1	1	1	1	1	1	1	1	1	1	1	1	1	1	1	1	1	1	1	1	1	1	1	1	1	1	1	1	1	1	1	1	1	1	1	1	1	1	1	1	1	1	1	47
OG0001602	1	1	1	1	1	1	1	1	1	1	1	1	1	1	1	1	1	1	1	1	1	1	1	1	1	1	1	1	1	1	1	1	1	1	1	1	1	1	1	1	1	1	1	1	1	1	1	47
OG0001603	1	1	1	1	1	1	1	1	1	1	1	2	1	1	1	1	1	1	1	1	1	1	1	1	1	1	1	1	0	1	1	1	1	1	1	1	1	1	1	1	1	1	1	1	1	1	1	47
OG0001604	1	1	1	1	1	1	1	1	1	1	1	1	1	1	1	1	1	1	1	1	1	1	1	1	1	1	1	1	1	1	1	1	1	1	1	1	1	1	1	1	1	1	1	1	1	1	1	47
OG0001605	1	1	1	1	1	1	1	1	1	1	1	1	1	1	1	1	1	1	1	1	1	1	1	1	1	1	1	1	1	1	1	1	1	1	1	1	1	1	1	1	1	1	1	1	1	1	1	47
OG0001606	1	1	1	1	1	1	1	1	1	1	1	1	1	1	1	1	1	1	1	1	1	1	1	1	1	1	1	1	1	1	1	1	1	1	1	1	1	1	1	1	1	1	1	1	1	1	1	47
OG0001607	1	1	1	1	1	1	1	1	1	1	1	1	1	1	1	1	1	1	1	1	1	1	1	1	1	1	1	1	1	1	1	1	1	1	1	1	1	1	1	1	1	1	1	1	1	1	1	47
OG0001608	1	1	1	1	1	1	1	1	1	1	1	1	1	1	1	1	1	1	1	1	1	1	1	1	1	1	1	1	1	1	1	1	1	1	1	1	1	1	1	1	1	1	1	1	1	1	1	47
OG0001609	1	1	1	1	1	1	1	1	1	1	1	1	1	1	1	1	1	1	1	1	1	1	1	1	1	1	1	1	1	1	1	1	1	1	1	1	1	1	1	1	1	1	1	1	1	1	1	47
OG0001610	1	1	1	1	1	1	1	1	1	1	1	1	1	1	1	1	1	1	1	1	1	1	1	1	1	1	1	1	1	1	1	1	1	1	1	1	1	1	1	1	1	1	1	1	1	1	1	47
OG0001611	1	0	1	1	1	1	1	1	1	1	1	1	1	1	1	1	1	1	1	1	1	1	1	1	1	1	1	1	1	1	1	2	1	1	1	1	1	1	1	1	1	1	1	1	1	1	1	47
OG0001612	1	1	1	1	1	1	1	1	1	1	1	1	1	1	1	1	1	1	1	1	1	1	1	1	1	1	1	1	1	1	1	1	1	1	1	1	1	1	1	1	1	1	1	1	1	1	1	47
OG0001613	1	1	1	1	1	1	1	1	1	1	1	1	1	1	1	1	1	1	1	1	1	1	2	1	1	1	1	1	1	1	1	1	1	1	1	1	1	1	1	1	1	1	0	1	1	1	1	47
OG0001614	1	1	1	1	1	1	1	1	1	1	1	1	1	1	1	1	1	1	1	1	1	1	1	1	1	1	1	1	1	1	1	1	1	1	1	1	1	1	1	1	1	1	1	1	1	1	1	47
OG0001615	1	1	1	1	1	1	1	1	1	1	1	1	1	1	1	1	1	1	1	1	1	1	1	1	1	1	1	1	1	1	1	1	1	1	1	1	1	1	1	1	1	1	1	1	1	1	1	47
OG0001616	1	1	1	1	1	1	1	1	1	1	1	1	1	1	1	1	1	1	1	1	1	1	1	1	1	1	1	1	1	1	1	1	1	1	1	1	1	1	1	1	1	1	1	1	1	1	1	47
OG0001617	1	1	1	1	1	1	1	1	1	1	1	1	1	1	1	1	1	1	1	1	1	1	1	1	1	1	1	1	1	1	1	1	1	1	1	1	1	1	1	1	1	1	1	1	1	1	1	47
OG0001618	1	1	1	1	1	1	1	1	1	1	1	1	1	1	1	1	1	1	1	1	1	1	1	1	1	1	1	1	1	2	1	1	1	1	1	0	1	1	1	1	1	1	1	1	1	1	1	47
OG0001619	1	1	1	1	1	1	1	1	1	1	1	1	1	1	1	1	1	1	1	1	1	1	1	1	1	1	2	1	0	1	1	1	1	1	1	1	1	1	1	1	1	1	1	1	1	1	1	47
OG0001620	1	1	1	1	1	1	1	1	1	1	1	1	1	1	1	1	1	1	1	1	1	1	1	1	1	1	1	1	1	1	1	1	1	1	1	1	1	1	1	1	1	1	1	1	1	1	1	47
OG0001621	1	1	1	1	1	1	1	1	1	1	1	1	1	1	1	1	1	1	1	1	1	1	1	1	1	1	1	1	1	1	1	1	1	1	1	1	1	1	1	1	1	1	1	1	1	1	1	47
OG0001622	1	1	1	1	1	1	1	1	1	1	1	1	1	1	0	1	1	1	1	1	1	1	1	1	1	1	2	1	1	1	1	1	1	1	1	1	1	1	1	1	1	1	1	1	1	1	1	47
OG0001623	1	1	1	1	1	1	1	1	1	1	1	1	1	1	0	1	1	1	1	1	1	1	1	1	1	1	2	1	1	1	1	1	1	1	1	1	1	1	1	1	1	1	1	1	1	1	1	47
OG0001624	1	1	1	1	1	1	1	1	1	1	1	1	1	1	1	1	1	1	1	1	1	1	1	1	1	1	2	1	0	1	1	1	1	1	1	1	1	1	1	1	1	1	1	1	1	1	1	47
OG0001625	1	1	1	1	1	1	1	1	1	1	1	1	1	1	1	1	1	1	1	1	1	1	1	1	1	1	1	1	1	1	1	1	1	1	1	1	1	1	1	1	1	1	1	1	1	1	1	47
OG0001626	1	1	1	1	1	1	2	1	1	1	1	1	1	1	1	1	1	1	1	0	1	1	1	1	1	1	1	1	1	1	1	1	1	1	1	1	1	1	1	1	1	1	1	1	1	1	1	47
OG0001627	1	1	1	1	1	1	1	1	1	1	1	1	1	1	1	1	1	1	1	1	1	1	1	1	1	1	1	1	1	1	1	1	1	1	1	1	1	1	1	1	1	1	1	1	1	1	1	47
OG0001628	2	1	1	1	1	1	1	1	1	1	1	1	1	1	1	1	1	1	1	1	1	1	1	1	0	1	1	1	1	1	1	1	1	1	1	1	1	1	1	1	1	1	1	1	1	1	1	47
OG0001629	2	0	1	1	1	1	1	1	1	1	1	1	1	1	0	1	1	1	1	1	1	1	1	1	1	1	1	1	1	1	1	1	2	1	1	1	1	1	1	1	1	1	1	1	1	1	1	47
OG0001630	1	1	1	1	1	1	1	1	1	1	1	1	1	1	1	1	1	1	1	1	1	1	1	1	1	1	1	1	1	1	1	1	1	1	1	1	1	1	1	1	1	1	1	1	1	1	1	47
OG0001631	1	1	1	1	1	1	1	1	1	1	1	1	1	1	1	1	1	1	1	1	1	1	1	1	1	1	1	1	1	1	1	1	1	1	1	1	1	1	1	1	1	1	1	1	1	1	1	47
OG0001632	1	1	1	1	1	1	1	1	1	1	1	1	1	1	1	1	1	1	1	1	1	1	1	1	1	1	1	1	1	1	1	1	1	1	1	1	1	1	1	1	1	1	1	1	1	1	1	47
OG0001633	1	1	1	1	1	1	1	1	1	1	1	1	1	1	1	1	1	1	1	1	1	1	1	1	1	1	1	1	1	1	1	1	1	1	1	1	1	1	1	1	1	1	1	1	1	1	1	47
OG0001634	1	1	1	1	1	1	1	1	1	1	1	1	1	1	1	1	1	1	1	2	1	1	1	1	1	1	1	0	1	1	1	1	1	1	1	1	1	1	1	1	1	1	1	1	1	1	1	47
OG0001635	2	1	1	1	1	1	1	1	1	1	1	1	1	1	1	1	1	1	1	1	1	1	1	1	0	1	1	1	1	1	1	1	1	1	1	1	1	1	1	1	1	1	1	1	1	1	1	47
OG0001636	1	1	1	1	1	1	1	1	1	1	1	1	1	1	1	1	1	1	1	1	1	1	1	1	1	1	1	1	1	1	1	1	1	1	1	1	1	1	1	1	1	1	1	1	1	1	1	47
OG0001637	1	1	1	1	1	1	1	1	1	1	1	1	1	1	1	1	1	1	1	1	1	1	1	1	1	1	0	2	1	1	1	1	1	1	1	1	1	1	1	1	1	1	1	1	1	1	1	47
OG0001638	1	1	1	1	1	1	1	1	1	1	1	1	1	1	1	1	1	1	1	1	1	1	1	1	1	1	1	1	1	1	1	1	1	1	1	1	1	1	1	1	1	1	1	1	1	1	1	47
OG0001639	1	1	1	1	1	1	1	1	1	1	1	1	1	1	1	1	1	1	1	1	1	1	1	1	1	1	1	1	1	1	1	1	1	1	1	1	1	1	1	1	1	1	1	1	1	1	1	47
OG0001640	1	2	1	1	1	1	1	1	1	1	1	1	1	1	1	1	1	1	1	0	1	1	1	1	1	1	1	1	1	1	1	1	1	1	1	1	1	1	1	1	1	1	1	1	1	1	1	47
OG0001641	1	1	1	1	1	1	1	1	1	1	1	1	1	1	1	1	1	1	1	1	1	1	1	1	1	1	1	2	0	1	1	1	1	1	1	1	1	1	1	1	1	1	1	1	1	1	1	47
OG0001642	1	1	1	1	1	1	1	1	1	1	1	1	1	1	1	1	1	1	1	1	1	1	1	1	1	1	1	1	1	1	1	1	1	1	1	1	1	1	1	1	1	1	1	1	1	1	1	47
OG0001643	1	1	1	1	1	1	1	1	1	1	1	1	1	1	1	1	1	1	1	1	1	1	1	1	1	1	1	1	1	1	1	1	1	1	1	1	1	1	1	1	1	1	1	1	1	1	1	47
OG0001644	1	1	1	1	1	1	1	1	1	1	1	1	1	1	1	1	1	1	1	1	1	1	1	1	1	1	1	1	1	1	1	1	1	1	1	1	1	1	1	1	1	1	1	1	1	1	1	47
OG0001645	1	3	1	1	1	1	1	1	1	1	1	1	1	1	1	1	1	1	1	1	1	1	1	1	1	1	1	0	0	1	1	1	1	1	1	1	1	1	1	1	1	1	1	1	1	1	1	47
OG0001646	1	1	1	1	1	1	1	1	1	1	1	1	2	1	1	1	1	1	1	0	1	1	1	1	1	1	1	1	1	1	1	1	1	1	1	1	1	1	1	1	1	1	1	1	1	1	1	47
OG0001647	1	1	1	1	1	1	1	1	1	1	1	1	2	1	1	1	1	1	1	0	1	1	1	1	1	1	1	1	1	1	1	1	1	1	1	1	1	1	1	1	1	1	1	1	1	1	1	47
OG0001648	1	1	1	1	1	1	1	1	1	1	1	1	2	1	1	1	1	1	1	0	1	1	1	1	1	1	1	1	1	1	1	1	1	1	1	1	1	1	1	1	1	1	1	1	1	1	1	47
OG0001649	1	1	1	1	1	1	1	1	1	1	1	1	1	1	1	1	1	1	1	1	1	1	1	1	1	1	1	1	1	1	1	1	1	1	1	1	1	1	1	1	1	1	1	1	1	1	1	47
OG0001650	1	1	1	1	1	1	1	1	1	1	1	1	1	1	1	1	1	1	1	1	1	1	1	1	1	1	1	1	1	1	1	1	1	1	1	1	1	1	1	1	1	1	1	1	1	1	1	47
OG0001651	1	1	1	1	1	1	1	1	1	1	1	1	1	1	1	1	1	1	1	1	1	1	1	1	1	1	1	1	1	1	1	1	1	1	1	1	1	1	1	1	1	1	1	1	1	1	1	47
OG0001652	1	1	1	1	1	1	1	1	1	1	1	1	1	1	1	1	1	1	1	1	1	1	1	1	1	1	1	1	1	1	1	1	1	1	1	1	1	1	1	1	1	1	1	1	1	1	1	47
OG0001653	1	1	1	1	1	1	1	1	1	1	1	1	1	1	1	1	1	1	1	1	1	1	1	1	1	1	1	1	1	1	1	1	1	1	1	1	1	1	1	1	1	1	1	1	1	1	1	47
OG0001654	1	1	1	1	1	1	1	1	1	1	1	1	1	1	1	1	1	1	1	1	1	1	1	1	1	1	1	1	1	1	1	1	1	1	1	1	1	1	1	1	1	1	1	1	1	1	1	47
OG0001655	1	1	1	1	1	1	1	1	1	1	1	1	1	1	1	1	1	1	1	1	1	1	1	1	1	1	1	1	1	1	1	1	1	1	1	1	1	1	1	1	1	1	1	1	1	1	1	47
OG0001656	1	1	1	1	1	1	1	1	1	1	1	1	1	1	1	1	1	1	1	1	1	1	1	1	1	1	1	1	1	1	1	1	1	1	1	1	1	1	1	1	1	1	1	1	1	1	1	47
OG0001657	1	0	1	1	1	1	1	1	1	1	1	1	1	3	1	1	1	1	1	1	1	1	1	1	1	1	1	1	1	1	1	1	1	1	1	0	1	1	1	1	1	1	1	1	1	1	1	47
OG0001658	1	0	1	1	1	1	1	1	1	1	1	1	2	1	1	1	1	1	1	1	1	1	1	1	1	1	1	1	1	1	1	1	1	1	1	1	1	1	1	1	1	1	1	1	1	1	1	47
OG0001659	1	1	1	1	1	1	1	1	1	1	1	1	1	1	1	1	1	1	1	1	1	1	1	1	1	1	1	1	1	1	1	1	1	1	1	1	1	1	1	1	1	1	1	1	1	1	1	47
OG0001660	1	1	1	1	1	1	1	1	1	1	1	1	1	1	1	1	1	1	1	1	1	1	1	1	1	1	1	1	1	1	1	1	1	1	1	1	1	1	1	1	1	1	1	1	1	1	1	47
OG0001661	1	1	1	1	1	1	1	1	1	1	1	1	1	1	1	1	1	1	1	1	1	1	1	1	1	1	1	1	1	1	1	1	1	1	1	1	1	1	1	1	1	1	1	1	1	1	1	47
OG0001662	1	1	1	1	1	1	1	1	1	1	1	1	1	1	1	1	1	1	1	1	1	1	1	1	1	1	1	1	1	1	1	1	1	1	1	1	1	1	1	1	1	1	1	1	1	1	1	47
OG0001663	1	1	1	1	1	1	1	1	1	1	1	1	1	1	1	1	1	1	1	1	1	1	1	1	1	1	1	1	1	1	1	1	1	1	1	1	1	1	1	1	1	1	1	1	1	1	1	47
OG0001664	1	1	1	1	1	1	1	1	1	1	1	1	1	1	1	1	1	1	1	1	1	1	1	1	1	1	1	1	1	1	1	1	1	1	1	1	1	1	1	1	1	1	1	1	1	1	1	47
OG0001665	1	1	1	1	1	1	1	1	1	1	1	1	1	1	1	1	1	1	1	1	1	1	1	1	1	1	1	1	1	1	1	1	1	1	1	1	1	1	1	1	1	1	1	1	1	1	1	47
OG0001666	1	1	1	1	1	1	1	1	1	1	1	1	1	1	1	1	1	1	1	1	1	1	1	1	1	1	1	1	1	1	1	1	1	1	1	1	1	1	1	1	1	1	1	1	1	1	1	47
OG0001667	1	0	1	1	1	1	1	1	1	1	1	1	2	1	1	1	1	1	1	0	1	1	1	1	1	1	1	1	1	1	1	2	1	1	1	0	1	1	1	1	1	2	1	1	1	1	1	47
OG0001668	2	1	1	1	1	1	1	1	1	1	1	1	1	1	1	1	1	1	1	0	1	1	1	1	1	1	1	1	1	1	1	1	1	1	1	1	1	1	1	1	1	1	1	1	1	1	1	47
OG0001669	1	1	1	1	1	1	1	1	1	1	1	1	1	1	1	1	1	1	1	1	1	1	1	1	1	1	1	1	1	1	1	1	1	1	1	1	1	1	1	1	1	1	1	1	1	1	1	47
OG0001670	1	1	1	1	1	1	1	1	1	1	1	1	1	1	1	1	1	1	1	1	1	1	1	1	1	1	1	1	0	2	1	1	2	1	1	0	1	1	1	1	1	1	1	1	1	1	1	47
OG0001671	1	1	1	1	1	1	1	1	1	1	1	1	1	1	1	1	1	1	1	1	1	1	1	1	1	2	1	1	0	1	1	1	1	1	1	1	1	1	1	1	1	1	1	1	1	1	1	47
OG0001672	1	1	1	1	1	1	1	1	1	1	1	1	1	1	1	1	1	1	1	1	1	1	1	1	1	1	1	1	1	1	1	1	1	1	1	1	1	1	1	1	1	1	1	1	1	1	1	47
OG0001673	1	1	1	1	1	1	1	1	1	1	1	1	1	1	1	1	1	1	1	1	1	1	1	1	1	1	1	1	1	1	1	1	1	1	1	1	1	1	1	1	1	1	1	1	1	1	1	47
OG0001674	1	1	1	1	1	1	1	1	1	1	1	1	1	1	1	1	1	1	1	1	1	1	1	1	1	1	1	1	1	1	1	1	1	1	1	1	1	1	1	1	1	1	1	1	1	1	1	47
OG0001675	1	1	1	1	1	1	1	1	1	1	1	2	2	1	1	1	1	1	0	1	1	1	1	1	1	1	1	0	1	1	1	1	1	1	1	1	1	1	1	1	1	1	1	1	1	1	1	47
OG0001676	1	1	1	1	1	1	1	1	1	1	1	1	1	1	1	1	1	1	1	1	1	1	1	1	1	1	1	1	1	1	1	1	1	1	1	1	1	1	1	1	1	1	1	1	1	1	1	47
OG0001677	1	1	1	1	1	1	1	1	1	1	1	1	1	1	1	1	1	1	1	1	1	1	1	1	1	1	1	1	1	1	1	1	1	1	1	1	1	1	1	1	1	1	1	1	1	1	1	47
OG0001678	1	1	1	1	1	1	1	1	1	1	1	1	1	1	1	1	1	1	1	1	1	1	1	1	1	1	1	1	1	1	1	1	1	1	1	1	1	1	1	1	1	1	1	1	1	1	1	47
OG0001679	1	1	1	1	1	1	1	1	1	1	1	1	1	1	1	1	1	1	1	1	1	1	1	1	1	1	1	1	1	1	1	1	1	1	1	1	1	1	1	1	1	1	1	1	1	1	1	47
OG0001680	1	1	1	1	1	1	1	1	1	1	1	1	1	1	1	1	1	1	1	1	1	1	1	1	1	1	1	1	1	1	1	1	1	1	1	1	1	1	1	1	1	1	1	1	1	1	1	47
OG0001681	1	1	1	1	1	1	1	1	1	1	1	1	1	1	1	1	1	1	1	1	1	1	1	1	1	1	1	1	1	1	1	1	1	1	1	1	1	1	1	1	1	1	1	1	1	1	1	47
OG0001682	1	1	1	1	1	1	1	1	1	1	1	1	1	1	1	1	1	1	1	1	1	1	1	1	1	1	1	1	1	1	1	1	1	1	1	1	1	1	1	1	1	1	1	1	1	1	1	47
OG0001683	1	1	1	1	1	1	1	1	1	1	1	1	1	1	1	1	1	1	1	1	1	1	1	1	1	1	1	1	1	1	1	1	1	1	1	1	1	1	1	1	1	1	1	1	1	1	1	47
OG0001684	1	1	1	1	1	1	1	1	1	1	1	1	1	1	1	1	1	1	1	1	1	1	1	1	1	1	1	1	1	1	1	1	1	1	1	1	1	1	1	1	1	1	1	1	1	1	1	47
OG0001685	1	1	1	1	1	1	1	1	1	1	1	1	1	1	1	1	1	1	1	1	1	1	1	1	1	1	1	1	1	1	1	1	1	1	1	1	1	1	1	1	2	0	1	1	1	1	1	47
OG0001686	1	1	1	1	1	1	1	1	1	1	1	1	1	1	1	1	1	1	1	1	1	1	1	1	1	1	1	1	1	1	1	1	1	1	1	1	1	1	1	1	1	1	1	1	1	1	1	47
OG0001687	1	1	1	1	1	1	1	1	1	1	1	1	1	1	1	1	1	1	1	1	1	1	1	1	1	1	1	1	1	1	1	1	1	1	1	1	1	1	1	1	1	1	1	1	1	1	1	47
OG0001688	1	1	1	1	1	1	1	1	1	1	1	1	1	1	1	1	1	1	1	1	1	1	1	1	1	1	1	1	1	1	1	1	1	1	1	1	1	1	1	1	1	1	1	1	1	1	1	47
OG0001689	1	1	1	1	1	1	1	1	1	1	1	1	1	1	1	1	1	1	1	1	1	1	1	1	1	1	1	1	1	1	1	1	1	1	1	1	1	1	1	1	1	1	1	1	1	1	1	47
OG0001690	1	1	1	1	1	1	1	1	1	1	1	1	1	1	1	1	1	1	1	1	1	1	1	1	1	1	1	1	1	1	1	1	1	1	1	1	1	1	1	1	1	1	1	1	1	1	1	47
OG0001691	1	1	1	1	1	1	1	1	1	1	1	1	1	1	1	1	1	1	1	1	1	1	1	1	1	1	1	1	1	1	1	1	1	1	1	1	1	1	1	1	1	1	1	1	1	1	1	47
OG0001692	1	1	1	1	1	1	1	1	1	1	1	1	1	1	1	1	1	1	1	1	1	1	1	1	1	1	1	1	1	1	1	1	1	1	1	1	1	1	1	1	1	1	1	1	1	1	1	47
OG0001693	1	1	1	1	1	1	1	1	1	1	1	1	2	1	1	1	1	1	1	1	1	1	1	1	1	1	1	1	1	0	1	1	1	1	1	1	1	1	1	1	1	1	1	1	1	1	1	47
OG0001694	1	1	1	1	1	1	1	1	1	1	1	1	2	1	0	1	1	1	1	1	1	1	1	1	1	1	1	1	1	1	1	1	1	1	1	1	1	1	1	1	1	1	1	1	1	1	1	47
OG0001695	1	0	1	1	1	1	1	1	1	1	1	1	1	1	1	1	1	1	1	1	1	1	1	1	1	1	1	1	1	1	1	1	2	1	1	1	1	1	1	1	1	1	1	1	1	1	1	47
OG0001696	1	0	1	1	1	1	1	1	1	1	1	1	1	1	1	1	1	1	1	1	1	1	1	1	1	1	1	1	2	1	1	1	1	1	1	1	1	1	1	1	1	1	1	1	1	1	1	47
OG0001697	1	1	1	1	1	1	1	1	1	1	1	1	1	1	0	1	1	1	1	1	1	1	1	1	1	1	1	1	1	1	1	2	1	1	1	1	1	1	1	1	1	1	1	1	1	1	1	47
OG0001698	1	1	1	1	1	1	1	1	1	1	1	1	1	1	1	1	1	1	1	1	1	1	1	1	1	1	1	1	1	1	1	1	1	1	1	1	1	1	1	1	1	1	1	1	1	1	1	47
OG0001699	1	1	1	1	1	1	1	1	1	1	1	1	1	1	1	1	1	1	1	1	1	1	1	1	1	1	1	1	1	1	1	1	1	1	1	1	1	1	1	1	1	1	1	1	1	1	1	47
OG0001700	1	1	1	1	1	1	1	1	1	1	1	1	1	1	1	1	1	1	1	1	1	1	1	1	1	1	1	1	0	2	1	1	1	1	1	1	1	1	1	1	1	1	1	1	1	1	1	47
OG0001701	1	1	1	1	1	1	1	1	1	1	1	1	1	1	1	1	1	1	1	1	1	1	1	1	1	1	1	1	1	1	1	1	1	1	1	1	1	1	1	1	1	1	1	1	1	1	1	47
OG0001702	1	1	1	1	1	1	1	1	1	1	1	1	1	1	1	1	1	1	1	1	1	1	1	1	1	1	1	1	1	1	1	1	1	1	1	1	1	1	1	1	1	1	1	1	1	1	1	47
OG0001703	1	1	1	1	1	1	1	1	1	1	1	1	1	1	1	1	1	1	1	1	1	1	1	1	1	1	1	1	1	1	1	1	1	1	1	1	1	1	1	1	1	1	1	1	1	1	1	47
OG0001704	1	1	1	1	1	1	1	1	1	1	1	1	1	1	1	1	1	1	1	1	1	1	1	1	1	1	1	1	1	1	1	1	1	1	1	1	1	1	1	1	1	1	1	1	1	1	1	47
OG0001705	1	1	1	1	1	1	1	1	1	1	1	1	1	1	1	1	1	1	1	1	1	1	1	1	1	1	1	1	1	1	1	1	1	1	1	1	1	1	1	1	1	1	1	1	1	1	1	47
OG0001706	1	1	1	1	1	1	1	1	1	1	1	1	1	1	1	1	1	1	1	1	1	1	1	1	1	1	1	1	1	1	1	1	1	1	1	1	1	1	1	1	1	1	1	1	1	1	1	47
OG0001707	1	1	1	1	1	1	1	1	1	1	1	1	1	1	1	1	1	1	1	1	1	1	1	1	1	1	1	1	1	1	1	1	1	1	1	1	1	1	1	1	1	1	1	1	1	1	1	47
OG0001708	1	1	1	1	1	1	1	1	1	1	1	1	1	1	1	1	1	1	1	1	1	1	1	1	1	1	1	1	1	1	1	1	1	1	1	1	1	1	1	1	1	1	1	1	1	1	1	47
OG0001709	1	3	1	1	1	1	1	1	1	1	1	1	1	1	1	1	1	1	1	1	1	1	1	1	0	1	1	1	0	1	1	1	1	1	1	1	1	1	1	1	1	1	1	1	1	1	1	47
OG0001710	1	1	1	1	1	1	1	1	1	1	1	1	1	1	1	1	1	1	1	1	1	1	1	1	1	1	1	1	1	1	1	1	1	1	1	1	1	1	1	1	1	1	1	1	1	1	1	47
OG0001711	1	1	1	1	1	1	1	1	1	1	1	1	1	1	1	1	1	1	1	1	1	1	1	1	1	1	1	1	1	1	1	1	1	1	1	1	1	1	1	1	1	1	1	1	1	1	1	47
OG0001712	1	1	1	1	1	1	1	1	1	1	1	1	1	1	1	1	1	1	1	1	1	1	1	1	1	1	1	1	1	1	1	1	1	1	1	1	1	1	1	1	1	1	1	1	1	1	1	47
OG0001713	1	1	1	1	1	1	1	1	1	1	1	1	1	1	1	1	1	1	1	1	1	1	1	1	1	1	1	1	1	1	1	1	1	1	1	1	1	1	1	1	1	1	1	1	1	1	1	47
OG0001714	1	1	1	1	1	1	1	1	1	1	1	1	1	1	1	1	1	1	1	1	1	1	1	1	1	1	1	1	1	1	1	1	1	1	1	1	1	1	1	1	1	1	1	1	1	1	1	47
OG0001715	1	1	1	1	1	1	1	1	1	1	1	1	1	1	1	1	1	1	1	1	1	1	1	1	1	1	1	1	1	1	1	1	1	1	1	1	1	1	1	1	1	1	1	1	1	1	1	47
OG0001716	1	1	1	1	1	1	1	1	1	1	1	1	1	1	1	1	1	1	1	0	1	1	1	1	1	2	1	1	1	1	1	1	1	1	1	1	1	1	1	1	1	1	1	1	1	1	1	47
OG0001717	1	1	1	1	1	1	1	1	1	1	1	1	1	1	1	1	1	1	1	0	1	1	1	1	1	1	1	1	1	1	1	1	1	1	1	2	1	1	1	1	1	1	1	1	1	1	1	47
OG0001718	1	1	1	1	1	1	1	1	1	1	1	1	1	1	1	1	1	1	1	1	1	1	1	1	1	1	1	1	1	1	1	1	1	1	1	1	1	1	1	1	1	1	1	1	1	1	1	47
OG0001719	1	0	2	1	1	1	1	1	1	1	1	1	1	1	1	1	1	1	1	1	1	1	1	1	1	1	1	1	1	1	1	1	1	1	1	1	1	1	1	1	1	1	1	1	1	1	1	47
OG0001720	1	1	1	1	1	1	1	1	1	1	1	1	1	1	1	1	1	1	1	1	1	1	1	1	1	1	1	1	1	1	1	1	1	1	1	1	1	1	1	1	1	1	1	1	1	1	1	47
OG0001721	1	1	1	1	1	1	1	1	1	1	1	1	1	1	1	1	1	1	1	1	1	1	1	1	1	1	1	1	1	1	1	1	1	1	1	1	1	1	1	1	1	1	1	1	1	1	1	47
OG0001722	1	1	1	1	1	1	1	1	1	1	1	1	1	1	1	1	1	1	1	1	1	1	1	1	1	1	1	1	1	1	1	1	1	1	1	1	1	1	1	1	1	1	1	1	1	1	1	47
OG0001723	1	1	1	1	1	1	1	1	1	1	1	1	1	1	1	1	1	1	1	1	1	1	1	1	1	1	1	1	1	1	1	1	1	1	1	1	1	1	1	1	1	1	1	1	1	1	1	47
OG0001724	1	1	1	1	1	1	1	1	1	1	1	1	1	1	1	1	1	1	1	1	1	1	1	1	1	1	1	1	1	1	1	1	1	1	1	1	1	1	1	1	1	1	1	1	1	1	1	47
OG0001725	1	1	1	1	1	1	1	1	1	1	1	1	1	1	1	1	1	1	1	0	1	1	1	1	1	1	1	1	1	2	1	1	1	1	1	1	1	1	1	1	1	1	1	1	1	1	1	47
OG0001726	1	1	1	1	1	1	1	1	1	1	1	1	1	1	1	1	1	1	1	0	1	1	2	1	1	1	1	1	1	1	1	1	1	1	1	1	1	1	1	1	1	1	1	1	1	1	1	47
OG0001727	1	1	1	1	1	1	1	1	1	1	1	1	1	1	1	1	1	1	1	1	1	1	1	1	1	1	1	1	1	1	1	1	1	1	1	1	1	1	1	1	1	1	1	1	1	1	1	47
OG0001728	1	1	1	1	1	1	1	1	1	1	1	1	1	1	1	1	1	1	1	1	1	1	1	1	1	1	1	1	1	1	1	1	1	1	1	1	1	1	1	1	1	1	1	1	1	1	1	47
OG0001729	1	1	1	1	1	1	1	1	1	1	1	1	1	1	1	1	1	1	1	1	1	1	1	1	1	1	1	1	1	1	1	1	1	1	1	1	1	1	1	1	1	1	1	1	1	1	1	47
OG0001730	1	1	1	1	1	1	1	1	1	1	1	1	1	1	1	1	1	1	1	1	1	1	1	1	1	1	1	1	1	1	1	1	1	1	1	1	1	1	1	1	1	1	1	1	1	1	1	47
OG0001731	1	1	1	1	1	1	1	1	1	1	1	1	1	1	1	1	1	1	1	1	1	1	1	1	1	1	1	1	1	1	1	1	1	1	1	1	1	1	1	1	1	1	1	1	1	1	1	47
OG0001732	1	1	1	1	1	1	1	1	1	1	1	1	1	1	1	1	1	1	1	1	1	1	1	1	1	1	1	1	1	1	1	1	1	1	1	1	1	1	1	1	1	1	1	1	1	1	1	47
OG0001733	1	1	1	1	1	1	1	1	1	1	1	1	1	1	1	1	1	1	1	1	1	1	1	1	1	1	1	1	1	1	1	1	1	1	1	1	1	1	1	1	1	1	1	1	1	1	1	47
OG0001734	1	1	1	1	1	1	1	1	1	1	1	1	1	1	1	1	1	1	1	1	1	1	1	1	1	1	1	1	1	1	1	1	1	1	1	1	1	1	1	1	1	1	1	1	1	1	1	47
OG0001735	1	1	1	1	1	1	1	1	1	1	1	1	1	1	1	1	1	1	1	1	1	1	1	1	1	1	1	1	1	1	1	1	1	1	1	1	1	1	1	1	1	1	1	1	1	1	1	47
OG0001736	1	1	1	1	1	1	1	1	1	1	1	1	1	1	1	1	1	1	1	1	1	1	1	1	1	1	1	1	1	1	1	1	1	1	1	1	1	1	1	1	1	1	1	1	1	1	1	47
OG0001737	1	1	1	1	1	1	1	1	1	1	1	1	1	1	1	1	1	1	1	1	1	1	1	1	1	1	1	1	1	1	1	1	1	1	1	1	1	1	1	1	1	1	1	1	1	1	1	47
OG0001738	1	1	1	1	1	1	1	1	1	1	1	1	1	1	1	1	1	1	1	1	1	1	1	1	1	1	1	1	1	1	1	1	1	1	1	1	1	1	1	1	1	1	1	1	1	1	1	47
OG0001739	1	1	1	1	1	1	1	1	1	1	1	1	1	1	1	1	1	1	1	1	1	1	1	1	1	1	1	1	1	1	1	1	1	1	1	1	1	1	1	1	1	1	1	1	1	1	1	47
OG0001740	1	1	1	1	1	1	1	1	1	1	1	1	1	1	1	1	1	1	1	1	1	1	1	1	1	1	1	1	1	1	1	1	1	1	1	1	1	1	1	1	1	1	1	1	1	1	1	47
OG0001741	1	1	1	1	1	1	1	1	1	1	1	1	1	1	1	1	1	1	1	1	1	1	1	1	1	1	1	1	1	1	1	1	1	1	1	1	1	1	1	1	1	1	1	1	1	1	1	47
OG0001742	1	1	1	1	1	1	1	1	1	1	1	1	1	1	1	1	1	1	1	1	1	1	1	1	1	1	1	1	1	1	1	1	1	1	1	1	1	1	1	1	1	1	1	1	1	1	1	47
OG0001743	1	2	1	0	1	1	1	1	1	0	1	1	1	1	1	1	1	1	1	1	1	1	1	1	1	1	1	1	1	1	1	1	1	1	1	1	1	1	1	1	1	1	1	1	1	1	2	47
OG0001744	1	1	1	1	1	1	1	1	1	1	1	1	1	1	1	1	1	1	1	1	1	1	1	1	1	1	1	1	1	1	1	1	1	1	1	1	1	1	1	1	1	1	1	1	1	1	1	47
OG0001745	1	1	1	1	1	1	1	1	1	1	1	1	1	1	1	1	1	1	1	1	1	1	1	1	1	1	1	1	1	1	1	1	1	1	1	1	1	1	1	1	1	1	1	1	1	1	1	47
OG0001746	1	1	1	1	1	1	1	1	1	1	1	1	1	1	1	1	1	1	1	1	1	1	1	1	1	1	1	1	1	1	1	1	1	1	1	1	1	1	1	1	1	1	1	1	1	1	1	47
OG0001747	1	1	1	1	1	1	1	1	1	1	1	1	1	1	1	1	1	1	1	1	1	1	1	1	1	1	1	1	0	1	1	1	2	1	1	1	1	1	1	1	1	1	1	1	1	1	1	47
OG0001748	1	1	1	1	1	1	1	1	1	1	1	1	1	1	1	1	1	1	1	1	1	1	1	1	1	1	1	1	1	1	1	1	1	1	1	1	1	1	1	1	1	1	1	1	1	1	1	47
OG0001749	1	0	1	1	1	1	1	1	1	1	1	1	1	1	1	1	1	1	1	1	1	1	1	1	1	1	1	2	1	1	1	1	1	1	1	1	1	1	1	1	1	1	1	1	1	1	1	47
OG0001750	1	1	1	1	1	1	1	1	1	1	1	1	1	1	1	1	1	1	1	1	1	1	1	1	1	1	1	1	1	1	1	1	1	1	1	1	1	1	1	1	1	1	1	1	1	1	1	47
OG0001751	1	1	1	1	1	1	1	1	1	1	1	1	1	1	1	1	1	1	1	1	1	1	1	1	1	1	1	1	1	1	1	1	1	1	1	1	1	1	1	1	1	1	1	1	1	1	1	47
OG0001752	1	1	1	1	1	1	1	1	1	1	1	1	1	1	1	1	1	1	1	1	1	1	1	1	1	1	1	1	1	1	1	1	1	1	1	1	1	1	1	1	1	1	1	1	1	1	1	47
OG0001753	1	1	1	1	1	1	1	1	1	1	1	1	1	1	1	1	1	1	1	1	1	1	1	1	1	1	1	1	1	1	1	1	1	1	1	1	1	1	1	1	1	1	1	1	1	1	1	47
OG0001754	1	2	1	1	1	1	1	1	1	1	1	1	1	1	1	1	1	1	1	1	1	1	1	1	1	1	1	1	1	1	1	0	1	1	1	1	1	1	1	1	1	1	1	1	1	1	1	47
OG0001755	1	1	1	1	1	1	1	1	1	1	1	1	1	1	1	1	1	1	1	1	1	1	1	1	1	1	1	1	1	1	1	1	1	1	1	1	1	1	1	1	1	1	1	1	1	1	1	47
OG0001756	1	1	1	1	1	1	1	1	1	1	1	1	1	1	1	1	1	1	1	1	1	1	1	1	1	1	1	1	1	1	1	1	1	1	1	1	1	1	1	1	1	1	1	1	1	1	1	47
OG0001757	1	1	1	1	1	1	1	1	1	1	1	1	1	1	1	1	1	1	1	1	1	1	1	1	1	1	1	1	1	1	1	1	1	1	1	1	1	1	1	1	1	1	1	1	1	1	1	47
OG0001758	1	1	1	1	1	1	1	1	1	1	1	1	1	1	0	1	1	1	1	1	1	1	1	1	1	1	1	1	1	1	1	1	1	1	1	2	1	1	1	1	1	1	1	1	1	1	1	47
OG0001759	1	1	1	1	1	1	1	1	1	1	1	1	1	1	1	1	1	1	1	1	1	1	1	1	1	1	1	1	1	1	1	1	1	1	1	1	1	1	1	1	1	1	1	1	1	1	1	47
OG0001760	1	1	1	1	1	1	1	1	1	1	1	1	1	1	1	1	1	1	1	1	1	1	1	1	1	1	1	1	1	1	1	1	1	1	1	1	1	1	1	1	1	1	1	1	1	1	1	47
OG0001761	1	1	1	1	1	1	0	1	1	1	1	1	1	1	1	1	1	1	1	1	1	1	1	1	1	1	1	1	0	1	1	3	1	1	1	1	1	1	1	1	1	1	1	1	1	1	1	47
OG0001762	1	1	1	1	1	1	1	1	1	1	1	1	1	1	1	1	1	1	1	1	1	1	1	1	1	1	1	1	1	1	1	1	1	1	1	1	1	1	1	1	1	1	1	1	1	1	1	47
OG0001763	1	1	1	1	1	1	1	1	1	1	1	1	1	1	1	1	1	1	1	1	1	1	1	1	1	1	1	1	1	1	1	1	1	1	1	1	1	1	1	1	1	1	1	1	1	1	1	47
OG0001764	1	1	1	1	1	1	1	1	1	1	1	1	1	1	1	1	1	1	1	1	1	1	1	1	1	1	1	1	1	1	1	1	1	1	1	1	1	1	1	1	1	1	1	1	1	1	1	47
OG0001765	1	1	1	1	1	1	1	1	1	1	1	1	1	1	1	1	1	1	1	1	1	1	1	1	1	1	1	1	1	1	1	1	1	1	1	1	1	1	1	1	1	1	1	1	1	1	1	47
OG0001766	1	1	1	1	1	1	1	1	1	1	1	1	1	1	1	1	1	1	1	0	1	1	1	1	1	1	2	1	1	1	1	1	1	1	1	1	1	1	1	1	1	1	1	1	1	1	1	47
OG0001767	1	1	1	1	1	1	1	1	1	1	1	1	1	1	1	1	1	1	1	1	1	1	1	1	1	1	1	1	1	1	1	1	1	1	1	1	1	1	1	1	1	1	1	1	1	1	1	47
OG0001768	1	1	1	1	1	1	1	1	1	1	1	1	1	1	1	1	1	1	1	1	1	1	1	1	1	1	1	1	1	1	1	1	1	1	1	1	1	1	1	1	1	1	1	1	1	1	1	47
OG0001769	1	2	1	1	1	1	1	1	1	1	0	1	1	1	1	1	1	1	1	1	1	1	1	1	1	1	1	1	1	1	1	1	1	1	1	1	1	1	1	1	1	1	1	1	1	1	1	47
OG0001770	1	1	1	1	1	1	1	1	1	1	1	1	1	1	1	1	1	1	1	1	1	1	1	1	1	1	1	1	1	1	1	1	1	1	1	1	1	1	1	1	1	1	1	1	1	1	1	47
OG0001771	1	1	1	1	1	1	1	1	1	1	1	1	1	1	1	1	1	1	1	1	1	1	1	1	1	1	1	1	1	1	1	1	1	1	1	1	1	1	1	1	1	1	1	1	1	1	1	47
OG0001772	1	1	1	1	1	1	1	1	1	1	1	1	1	1	1	1	1	1	1	1	1	1	1	1	1	1	1	1	1	1	0	1	2	1	1	1	1	1	1	1	1	1	1	1	1	1	1	47
OG0001773	1	1	1	1	1	1	1	1	1	1	1	1	1	1	1	1	1	1	1	1	1	1	1	1	1	1	1	1	1	1	1	1	1	1	1	1	1	1	1	1	1	1	1	1	1	1	1	47
OG0001774	1	1	1	1	1	1	1	1	1	1	1	1	1	1	1	1	1	1	1	1	1	1	1	1	1	1	1	1	1	1	1	1	1	1	1	1	1	1	1	1	1	1	1	1	1	1	1	47
OG0001775	1	1	1	1	1	1	1	1	1	1	1	1	1	1	1	1	1	1	1	1	1	1	1	1	1	1	1	1	1	1	1	1	1	1	1	1	1	1	1	1	1	1	1	1	1	1	1	47
OG0001776	1	1	1	1	1	1	1	1	1	1	1	1	1	1	1	1	1	1	1	1	1	1	1	1	1	1	1	1	1	1	1	1	1	1	1	1	1	1	1	1	1	1	1	1	1	1	1	47
OG0001777	1	1	1	1	1	1	1	1	1	1	1	1	1	1	1	1	1	1	1	1	1	1	1	1	1	1	1	1	1	1	1	1	1	1	1	1	1	1	1	1	1	1	1	1	1	1	1	47
OG0001778	1	1	1	1	1	1	1	1	1	1	1	1	1	1	1	1	1	1	1	1	1	1	1	1	1	1	1	1	1	1	1	1	1	1	1	1	1	1	1	1	1	1	1	1	1	1	1	47
OG0001779	1	1	1	1	1	1	1	1	1	1	1	1	1	1	1	1	1	1	1	1	1	1	1	1	1	1	1	1	1	1	1	1	1	1	1	1	1	1	1	1	1	1	1	1	1	1	1	47
OG0001780	1	1	1	1	1	1	1	1	1	1	1	1	1	1	1	1	1	1	1	1	1	1	1	1	1	1	1	1	1	1	1	1	1	1	1	1	1	1	1	1	1	1	1	1	1	1	1	47
OG0001781	1	1	1	1	1	1	1	1	1	1	1	1	1	1	1	1	1	1	1	1	1	1	1	1	1	1	1	1	1	1	1	1	1	1	1	1	1	1	1	1	1	1	1	1	1	1	1	47
OG0001782	1	1	1	1	1	1	1	1	1	1	1	1	1	1	1	1	1	1	1	1	1	1	1	1	1	1	1	1	1	1	1	1	1	1	1	1	1	1	1	1	1	1	1	1	1	1	1	47
OG0001783	1	1	1	1	1	1	1	1	1	1	1	1	1	1	0	1	1	1	1	1	1	1	1	1	1	1	2	1	1	1	1	1	1	1	1	1	1	1	1	1	1	1	1	1	1	1	1	47
OG0001784	1	1	1	1	1	1	1	1	1	1	1	1	1	1	0	1	1	1	1	1	1	1	1	1	1	1	1	1	1	1	1	1	2	1	1	1	1	1	1	1	1	1	1	1	1	1	1	47
OG0001785	1	0	1	1	1	1	1	1	1	1	1	1	1	1	1	1	1	1	1	1	1	1	1	1	1	1	2	1	1	1	1	1	1	1	1	1	1	1	1	1	1	1	1	1	1	1	1	47
OG0001786	1	1	1	1	1	1	1	1	1	1	1	1	1	1	1	1	1	1	1	0	2	1	1	1	1	1	1	1	1	1	1	1	1	1	1	1	1	1	1	1	1	1	1	1	1	1	1	47
OG0001787	1	1	1	1	1	1	0	1	1	1	1	1	1	1	1	1	1	1	1	0	2	1	1	1	1	1	1	1	1	1	1	1	1	1	1	1	1	1	1	1	1	2	1	1	1	1	1	47
OG0001788	1	1	1	1	1	1	1	1	1	1	1	1	1	1	1	1	1	1	1	0	1	1	1	1	1	1	1	1	2	1	1	1	1	1	1	1	1	1	1	1	1	1	1	1	1	1	1	47
OG0001789	1	1	1	1	1	1	1	1	1	1	1	1	1	1	1	1	1	1	1	1	1	1	1	1	1	1	1	1	1	1	1	1	1	1	1	1	1	1	1	1	1	1	1	1	1	1	1	47
OG0001790	1	1	1	1	1	1	1	1	1	1	1	1	1	1	1	1	1	1	1	1	1	1	1	1	1	1	1	1	1	1	1	1	1	1	1	1	1	1	1	1	1	1	1	1	1	1	1	47
OG0001791	1	1	1	1	1	1	1	1	1	1	1	1	1	1	1	1	1	1	1	1	1	1	1	1	1	1	1	1	0	1	1	1	1	1	1	1	1	1	1	1	1	1	1	2	1	1	1	47
OG0001792	1	1	1	1	1	1	1	1	1	1	1	2	1	1	1	1	1	1	1	1	1	1	1	1	1	1	1	1	1	1	1	1	0	1	1	1	1	1	1	1	1	1	1	1	1	1	1	47
OG0001793	1	0	1	1	1	1	1	1	1	1	1	1	1	1	1	1	1	2	2	1	2	1	1	1	1	1	1	1	1	1	1	1	0	1	1	1	1	1	1	1	1	1	1	0	1	1	1	47
OG0001794	1	1	1	1	1	1	1	1	1	1	1	1	1	1	1	1	1	1	1	1	1	1	1	1	1	1	1	1	1	1	1	1	1	1	1	1	1	1	1	1	1	1	1	1	1	1	1	47
OG0001795	1	1	1	1	1	1	1	1	1	1	1	1	1	1	1	1	1	1	1	1	1	1	1	1	1	1	1	1	1	1	1	1	1	1	1	1	1	1	1	1	1	1	1	1	1	1	1	47
OG0001796	1	1	1	1	1	1	1	1	1	1	1	1	1	1	1	1	1	1	1	1	1	1	1	1	1	1	1	1	1	1	1	1	1	1	1	1	1	1	1	1	1	1	1	1	1	1	1	47
OG0001797	1	1	1	1	1	1	1	1	1	1	1	1	1	1	1	1	1	1	1	1	1	1	1	1	1	1	1	1	1	1	1	1	1	1	1	1	1	1	1	1	1	1	1	1	1	1	1	47
OG0001798	1	1	1	1	1	1	1	1	1	1	1	1	1	1	1	1	1	1	1	1	1	1	1	1	1	1	1	1	1	1	1	1	1	1	1	1	1	1	1	1	1	1	1	1	1	1	1	47
OG0001799	1	2	1	1	1	1	1	1	1	1	0	1	1	1	1	1	1	1	1	1	1	1	1	1	1	1	1	1	1	1	1	1	1	1	1	1	1	1	1	1	1	1	1	1	1	1	1	47
OG0001800	1	1	1	1	1	1	1	1	1	1	1	1	1	1	1	1	1	1	1	1	1	1	1	1	1	1	1	1	1	1	1	1	1	1	1	1	1	1	1	1	1	1	1	1	1	1	1	47
OG0001801	1	1	1	1	1	1	1	1	1	1	1	1	1	1	1	1	1	1	1	1	1	1	1	1	1	1	1	1	1	1	1	1	1	1	1	1	1	1	1	1	1	1	1	1	1	1	1	47
OG0001802	1	1	1	1	1	1	1	1	1	1	1	1	1	1	1	1	1	1	1	1	1	1	1	1	1	1	1	1	1	1	1	1	1	1	1	1	1	1	1	1	1	1	1	1	1	1	1	47
OG0001803	1	1	1	1	1	1	1	1	1	1	1	1	1	1	1	1	1	1	1	1	1	1	1	1	1	1	1	1	1	1	1	1	1	1	1	1	1	1	1	1	1	1	1	1	1	1	1	47
OG0001804	1	1	1	1	1	1	1	1	1	1	1	1	1	1	1	1	1	1	1	1	1	1	1	1	1	1	1	1	1	1	1	1	1	1	1	1	1	1	1	1	1	1	1	1	1	1	1	47
OG0001805	1	1	1	1	1	1	1	1	1	1	1	1	1	1	1	1	1	1	1	1	1	1	1	1	1	1	1	1	1	1	1	1	1	1	1	1	1	1	1	1	1	1	1	1	1	1	1	47
OG0001806	1	1	1	1	1	1	1	1	1	1	1	1	1	1	1	1	1	1	1	1	1	1	1	1	1	1	1	1	1	1	1	1	1	1	1	1	1	1	1	1	1	1	1	1	1	1	1	47
OG0001807	2	0	1	1	1	1	1	1	1	1	1	1	1	1	1	1	1	1	1	1	1	1	1	1	1	1	1	1	1	1	1	1	1	1	1	1	1	1	1	1	1	1	1	1	1	1	1	47
OG0001808	1	1	1	1	1	1	1	1	1	1	1	1	1	1	1	1	1	1	1	1	1	1	1	1	1	1	1	1	1	1	1	1	1	1	1	1	1	1	1	1	1	1	1	1	1	1	1	47
OG0001809	1	1	1	1	1	1	1	1	1	1	1	1	1	1	1	1	1	1	1	1	1	1	1	1	1	1	1	1	1	1	1	1	1	1	1	1	1	1	1	1	1	1	1	1	1	1	1	47
OG0001810	1	1	1	1	1	1	1	1	1	1	1	1	1	1	1	1	1	1	1	1	1	1	1	1	1	1	1	1	1	1	1	1	1	1	1	1	1	1	1	1	1	1	1	1	1	1	1	47
OG0001811	1	1	1	1	1	1	1	1	1	1	1	1	1	1	1	1	1	1	1	1	1	1	1	1	1	1	1	1	1	1	1	1	1	1	1	1	1	1	1	1	1	1	1	1	1	1	1	47
OG0001812	1	0	1	1	1	1	1	1	1	1	1	1	1	1	1	1	1	1	1	1	2	1	1	1	1	1	1	1	1	1	1	1	1	1	1	1	1	1	1	1	1	1	1	1	1	1	1	47
OG0001813	1	1	1	1	1	1	1	1	1	1	1	1	1	1	1	1	1	1	1	1	1	1	1	1	1	1	1	1	1	1	1	1	1	1	1	1	1	1	1	1	1	1	1	1	1	1	1	47
OG0001814	1	1	1	1	1	1	0	1	1	1	1	1	1	1	1	1	1	1	1	1	1	1	1	1	1	1	2	1	1	1	1	1	1	1	1	1	1	1	1	1	1	1	1	1	1	1	1	47
OG0001815	1	1	1	1	1	1	1	1	1	1	1	1	1	1	1	1	1	1	1	1	1	1	1	1	1	1	1	1	1	1	1	1	1	1	1	1	1	1	1	1	1	1	1	1	1	1	1	47
OG0001816	1	1	1	1	1	1	1	1	1	1	1	1	1	1	1	1	1	1	1	1	1	1	1	1	1	1	1	1	1	1	1	1	1	1	1	1	1	1	1	1	1	1	1	1	1	1	1	47
OG0001817	1	1	1	1	1	1	1	1	1	1	1	1	1	1	1	1	1	1	1	1	1	1	1	1	1	1	1	1	1	1	1	1	1	1	1	1	1	1	1	1	1	1	1	1	1	1	1	47
OG0001818	1	1	1	1	1	1	1	1	1	1	1	1	1	1	1	1	1	1	1	1	1	1	1	1	1	1	1	1	1	1	1	1	1	1	1	1	1	1	1	1	1	1	1	1	1	1	1	47
OG0001819	1	1	1	1	1	1	1	1	1	1	1	1	1	1	1	1	1	1	1	1	1	1	1	1	1	1	1	1	1	1	1	1	1	1	1	1	1	1	1	1	1	1	1	1	1	1	1	47
OG0001820	1	1	1	1	1	1	1	1	1	1	1	1	1	1	1	1	1	1	1	1	1	1	1	1	1	1	1	1	1	1	1	1	1	1	1	1	1	1	1	1	1	1	1	1	1	1	1	47
OG0001821	1	1	1	1	1	1	1	1	1	1	1	1	1	1	1	1	1	1	1	1	1	1	1	1	1	1	1	1	1	1	1	1	1	1	1	1	1	1	1	1	1	1	1	1	1	1	1	47
OG0001822	1	1	1	1	1	1	1	1	1	1	1	1	1	1	1	1	1	1	1	1	1	1	1	1	1	1	1	1	1	1	1	1	1	1	1	1	1	1	1	1	1	1	1	1	1	1	1	47
OG0001823	1	1	1	1	1	1	2	1	1	1	1	1	1	1	1	1	1	1	1	1	1	1	1	1	1	1	1	1	1	1	1	1	1	1	1	0	1	1	1	1	1	1	1	1	1	1	1	47
OG0001824	1	1	1	1	1	1	1	1	1	1	1	1	1	1	0	1	1	1	1	1	1	1	1	1	1	1	2	1	1	0	1	1	1	1	1	1	1	1	1	1	1	2	1	1	1	1	1	47
OG0001825	1	1	1	1	1	1	1	1	1	1	1	1	1	1	1	1	1	1	1	1	1	1	1	1	1	1	1	1	1	1	1	1	1	1	1	1	1	1	1	1	1	1	1	1	1	1	1	47
OG0001826	1	1	1	1	1	1	1	1	1	1	1	1	1	1	1	1	1	1	1	1	1	1	1	1	1	1	1	1	1	1	1	1	1	1	1	1	1	1	1	1	1	1	1	1	1	1	1	47
OG0001827	1	1	1	1	1	1	1	1	1	1	1	1	1	1	1	1	1	1	1	1	1	1	1	1	1	1	1	1	1	1	1	1	1	1	1	1	1	1	1	1	1	1	1	1	1	1	1	47
OG0001828	1	0	1	1	1	1	1	1	1	1	1	1	1	1	1	1	1	1	1	1	1	1	0	3	0	1	1	2	0	2	1	1	2	1	1	0	1	1	1	1	1	1	1	1	1	1	1	47
OG0001829	1	1	1	1	1	1	1	1	1	1	1	1	1	1	1	1	1	1	1	1	1	1	1	1	1	1	1	1	1	1	1	1	1	1	1	1	1	1	1	1	1	1	1	1	1	1	1	47
OG0001830	1	1	1	1	1	1	1	1	1	1	1	1	1	1	2	1	1	1	1	0	1	1	1	1	0	1	1	1	1	1	1	1	1	1	1	1	1	1	1	1	1	1	1	1	1	1	2	47
OG0001831	1	1	1	1	1	1	1	1	1	1	1	1	1	1	1	1	1	1	1	1	1	1	1	1	1	1	1	1	1	1	1	1	1	1	1	1	1	1	1	1	1	1	1	1	1	1	1	47
OG0001832	1	1	1	1	1	1	1	1	1	1	1	1	1	1	1	1	1	1	1	1	1	1	1	1	1	1	1	1	1	1	1	1	1	1	1	1	1	1	1	1	1	1	1	1	1	1	1	47
OG0001833	1	1	1	1	1	1	1	1	1	1	1	1	1	1	1	1	1	1	1	1	1	1	1	1	1	1	1	1	1	1	1	1	1	1	1	1	1	1	1	1	1	1	1	1	1	1	1	47
OG0001834	1	1	1	1	1	1	1	1	1	1	1	1	1	1	1	1	1	1	1	1	1	1	1	1	1	1	1	1	1	1	1	1	1	1	1	1	1	1	1	1	1	1	1	1	1	1	1	47
OG0001835	1	1	1	1	1	1	1	1	1	1	1	1	1	1	1	1	1	1	1	1	1	1	1	1	1	1	1	1	1	1	1	1	1	1	1	1	1	1	1	1	1	1	1	1	1	1	1	47
OG0001836	1	1	1	1	1	1	1	1	1	1	1	1	1	1	1	1	1	1	1	1	1	1	1	1	1	1	1	1	1	1	1	1	1	1	1	1	1	1	1	1	1	1	1	1	1	1	1	47
OG0001837	1	1	1	1	1	1	1	1	1	1	1	1	1	1	1	1	1	1	1	1	1	1	1	1	1	1	1	1	1	1	1	1	1	1	1	1	1	1	1	1	1	1	1	1	1	1	1	47
OG0001838	1	1	1	1	1	1	1	1	1	1	1	1	1	1	0	1	1	1	1	1	1	1	1	1	1	1	1	1	1	1	1	2	1	1	1	1	1	1	1	1	1	1	1	1	1	1	1	47
OG0001839	1	1	1	1	1	1	1	1	1	1	1	1	1	1	1	1	1	1	1	1	1	1	1	1	1	1	1	1	1	1	1	1	1	1	1	1	1	1	1	1	1	1	1	1	1	1	1	47
OG0001840	1	1	1	1	1	1	1	1	1	1	1	1	1	1	1	1	1	1	1	1	1	1	1	1	1	1	1	1	1	1	1	1	1	1	1	1	1	1	1	1	1	1	1	1	1	1	1	47
OG0001841	1	1	1	1	1	1	1	1	1	1	1	1	1	1	1	1	1	1	1	1	1	1	1	1	1	1	1	1	1	1	1	1	1	1	1	1	1	1	1	1	1	1	1	1	1	1	1	47
OG0001842	1	1	1	1	1	1	1	1	1	1	1	1	1	1	1	1	1	1	1	1	1	1	1	1	1	1	1	1	1	1	1	1	1	1	1	1	1	1	1	1	1	1	1	1	1	1	1	47
OG0001843	1	1	1	1	1	1	1	1	1	1	1	1	1	1	1	1	1	1	1	1	1	1	1	1	1	1	1	1	1	1	1	1	1	1	1	1	1	1	1	1	1	1	1	1	1	1	1	47
OG0001844	1	1	1	1	1	1	1	1	1	1	1	1	1	1	1	1	1	1	1	1	1	1	1	1	1	1	1	1	1	1	1	1	1	1	1	1	1	1	1	1	1	1	1	1	1	1	1	47
OG0001845	1	1	1	1	1	1	1	1	1	1	1	1	1	1	1	1	1	1	1	1	1	1	1	1	1	1	1	1	1	1	1	1	1	1	1	1	1	1	1	1	1	1	1	1	1	1	1	47
OG0001846	1	1	1	1	1	1	1	1	1	1	1	1	1	1	1	1	1	1	1	1	1	0	1	2	1	1	1	1	1	1	1	1	2	1	1	0	1	1	1	1	1	1	1	1	1	1	1	47
OG0001847	1	1	1	1	1	1	1	1	1	1	1	1	1	1	1	1	1	1	1	1	1	1	1	1	1	1	1	1	1	1	1	1	1	1	1	1	1	1	1	1	1	1	1	1	1	1	1	47
OG0001848	2	0	1	1	1	1	0	1	1	1	1	1	1	1	1	1	1	1	1	1	1	1	1	1	1	1	1	1	1	1	1	2	1	1	1	1	1	1	1	1	1	1	1	1	1	1	1	47
OG0001849	1	1	1	1	1	1	1	1	1	1	1	1	1	1	1	1	1	1	1	1	1	1	1	1	1	1	1	1	1	1	1	1	1	1	1	1	1	1	1	1	1	1	1	1	1	1	1	47
OG0001850	1	0	1	1	1	1	1	1	1	1	1	1	1	1	1	1	1	1	1	1	1	1	1	1	1	1	1	1	1	1	1	1	1	1	1	1	1	1	1	2	1	1	1	1	1	1	1	47
OG0001851	1	1	1	1	1	1	1	1	1	1	1	1	1	1	1	1	1	1	1	1	1	1	1	1	1	1	1	1	1	1	1	1	1	1	1	1	1	1	1	1	1	1	1	1	1	1	1	47
OG0001852	1	1	1	1	1	1	1	1	1	1	1	1	1	1	1	1	1	1	1	1	1	1	1	1	1	1	1	1	1	1	1	1	1	1	1	1	1	1	1	1	1	1	1	1	1	1	1	47
OG0001853	1	1	1	1	1	1	1	1	1	1	1	1	1	1	1	1	1	1	1	1	1	1	1	1	1	1	1	1	1	1	1	1	1	1	1	1	1	1	1	1	1	1	1	1	1	1	1	47
OG0001854	1	1	1	1	1	1	1	1	1	1	0	1	1	1	1	1	1	1	1	1	1	1	1	1	1	1	1	2	1	0	1	1	2	1	1	1	1	1	1	1	1	1	1	1	1	1	1	47
OG0001855	1	1	1	1	1	1	1	1	1	1	1	1	1	1	1	1	1	1	1	1	1	1	1	1	1	1	2	1	1	0	1	1	1	1	1	1	1	1	1	1	1	1	1	1	1	1	1	47
OG0001856	1	2	1	1	1	1	1	1	1	1	1	1	1	1	0	1	1	1	1	1	1	1	1	1	1	1	1	1	1	1	1	1	1	1	1	1	1	1	1	1	1	1	1	1	1	1	1	47
OG0001857	1	1	1	1	1	1	1	1	1	1	1	1	1	1	1	1	1	1	1	1	1	1	1	1	1	1	1	1	1	1	1	1	1	1	1	1	1	1	1	1	1	1	1	1	1	1	1	47
OG0001858	1	1	1	1	1	1	1	1	1	1	1	1	1	1	1	1	1	1	1	1	1	1	1	1	1	1	1	1	1	1	1	1	1	1	1	1	1	1	1	1	1	1	1	1	1	1	1	47
OG0001859	1	1	1	1	1	1	1	1	1	1	1	1	1	1	1	1	1	1	1	1	1	1	1	1	1	1	1	1	1	1	1	1	1	1	1	1	1	1	1	1	1	1	1	1	1	1	1	47
OG0001860	1	1	1	1	1	1	1	1	1	1	1	1	1	1	1	1	1	1	1	1	1	1	1	1	1	1	1	1	1	1	1	1	1	1	1	1	1	1	1	1	1	1	1	1	1	1	1	47
OG0001861	1	1	1	1	1	1	1	1	1	1	1	1	1	1	1	1	1	1	1	1	1	1	1	1	1	1	1	1	1	1	1	1	1	1	1	1	1	1	1	1	1	1	1	1	1	1	1	47
OG0001862	1	1	1	1	1	1	1	1	1	1	1	0	1	1	1	1	1	1	1	1	1	1	1	1	1	1	1	2	1	1	1	1	2	1	1	0	1	1	1	1	1	1	1	1	1	1	1	47
OG0001863	1	3	1	1	1	1	1	1	1	1	1	0	1	1	1	1	1	1	1	1	1	1	1	1	1	1	1	1	1	1	1	1	1	1	1	0	1	1	1	1	1	1	1	1	1	1	1	47
OG0001864	1	1	1	1	1	1	1	1	1	1	1	1	1	1	1	1	1	1	1	1	1	1	1	1	1	1	1	1	1	1	1	1	1	1	1	1	1	1	1	1	1	1	1	1	1	1	1	47
OG0001865	1	1	1	1	1	1	1	1	1	1	1	1	1	1	1	1	1	1	1	0	1	1	1	1	1	1	1	1	1	1	1	1	2	1	1	1	1	1	1	1	1	1	1	1	1	1	1	47
OG0001866	1	1	1	1	1	1	1	1	1	1	1	1	1	1	1	1	1	1	1	1	1	1	1	1	1	1	2	1	0	1	1	1	1	1	1	1	1	1	1	1	1	1	1	1	1	1	1	47
OG0001867	1	1	1	1	1	1	1	1	1	1	1	1	1	1	0	1	1	1	1	1	1	1	1	1	1	1	1	1	1	1	1	2	1	1	1	1	1	1	1	1	1	1	1	1	1	1	1	47
OG0001868	1	1	1	1	1	1	1	1	1	1	1	1	1	1	1	1	1	1	1	1	1	1	1	1	1	1	1	1	1	1	1	1	1	1	1	1	1	1	1	1	1	1	1	1	1	1	1	47
OG0001869	1	1	1	1	1	1	1	1	1	1	1	1	1	1	1	1	1	1	1	1	1	1	1	1	1	1	1	1	1	1	1	1	1	1	1	1	1	1	1	1	1	1	1	1	1	1	1	47
OG0001870	1	1	1	1	1	1	1	1	1	1	1	1	1	1	1	1	1	1	1	1	1	1	1	1	1	1	1	1	1	1	1	1	1	1	1	1	1	1	1	1	1	1	1	1	1	1	1	47
OG0001871	1	1	1	1	1	1	1	1	1	1	1	1	1	1	1	1	1	1	1	1	1	1	1	1	1	1	1	1	1	1	1	1	1	1	1	1	1	1	1	1	1	1	1	1	1	1	1	47
OG0001872	1	1	1	1	1	1	1	1	1	1	1	1	2	1	1	1	1	1	1	1	1	1	1	1	1	1	1	1	1	1	1	1	0	1	1	1	1	1	1	1	1	1	1	1	1	1	1	47
OG0001873	1	0	1	1	1	1	1	1	1	1	1	1	2	1	1	1	1	1	1	1	1	1	1	1	1	1	1	1	1	1	1	1	1	1	1	1	1	1	1	1	1	1	1	1	1	1	1	47
OG0001874	1	1	1	1	1	1	1	1	1	1	1	1	1	1	1	1	1	1	1	1	1	1	1	1	1	1	1	1	1	1	1	1	1	1	1	1	1	1	1	1	1	1	1	1	1	1	1	47
OG0001875	1	1	1	1	1	1	1	1	1	1	1	1	1	1	0	1	1	1	1	2	1	1	1	1	0	1	2	1	1	1	1	1	1	1	1	1	1	1	1	1	1	1	1	1	1	1	1	47
OG0001876	1	1	1	1	1	1	1	1	1	1	1	1	1	1	1	1	1	1	1	1	1	1	1	1	1	1	1	1	1	1	1	1	1	1	1	1	1	1	1	1	1	1	1	1	1	1	1	47
OG0001877	1	1	1	1	1	1	1	1	1	1	1	1	1	1	1	1	1	1	1	1	1	1	1	1	1	1	1	1	1	1	1	1	1	1	1	1	1	1	1	1	1	1	1	1	1	1	1	47
OG0001878	1	1	1	1	1	1	1	1	1	1	1	1	1	1	1	1	1	1	1	1	1	1	1	1	1	1	1	1	1	1	1	1	1	1	1	1	1	1	1	1	1	1	1	1	1	1	1	47
OG0001879	1	1	1	1	2	1	2	1	2	1	1	1	1	1	0	1	1	1	1	0	1	1	1	1	0	1	1	1	1	1	1	1	1	1	1	1	1	1	1	1	1	1	1	1	1	1	1	47
OG0001880	1	1	1	1	1	1	1	1	1	1	1	1	1	1	1	1	1	1	1	1	1	1	1	1	1	1	1	1	1	1	1	1	1	1	1	1	1	1	1	1	1	1	1	1	1	1	1	47
OG0001881	1	1	1	1	1	1	1	1	1	1	1	1	1	1	1	1	1	1	1	1	1	1	1	1	1	1	1	1	1	1	1	1	1	1	1	1	1	1	1	1	1	1	1	1	1	1	1	47
OG0001882	1	1	1	1	1	1	1	1	1	1	1	1	1	1	1	1	1	1	1	1	1	1	1	1	1	1	1	1	1	1	1	1	1	1	1	1	1	1	1	1	1	1	1	1	1	1	1	47
OG0001883	1	1	1	1	1	1	2	1	1	1	1	1	1	1	1	1	0	1	1	1	1	1	1	1	1	1	1	1	1	1	1	1	1	1	1	1	1	1	1	1	1	1	1	1	1	1	1	47
OG0001884	1	1	1	1	1	1	1	1	1	1	1	1	1	1	1	1	1	1	1	1	1	1	1	1	1	1	1	1	1	1	1	1	1	1	1	1	1	1	1	1	1	1	1	1	1	1	1	47
OG0001885	1	1	1	1	1	1	1	1	1	1	1	1	1	1	1	1	1	1	1	1	1	1	1	1	1	1	1	1	1	1	1	1	1	1	1	1	1	1	1	1	1	1	1	1	1	1	1	47
OG0001886	1	1	1	1	1	1	1	1	1	1	1	1	1	1	1	1	1	1	1	1	1	1	1	1	1	1	1	1	1	1	1	0	2	1	1	1	1	1	1	1	1	1	1	1	1	1	1	47
OG0001887	1	1	1	1	1	1	1	1	1	1	1	1	1	1	1	1	1	1	1	1	1	1	1	1	1	1	1	1	1	1	1	0	1	1	1	2	1	1	1	1	1	1	1	1	1	1	1	47
OG0001888	1	1	1	1	1	1	1	1	1	1	1	1	1	1	1	1	1	1	1	1	1	1	1	1	1	1	1	1	1	1	1	1	1	1	1	1	1	1	1	1	1	1	1	1	1	1	1	47
OG0001889	1	1	1	1	1	1	1	1	1	1	1	1	1	1	1	1	1	1	1	1	1	1	1	1	1	1	1	1	1	1	1	1	1	1	1	1	1	1	1	1	1	1	1	1	1	1	1	47
OG0001890	1	1	1	1	1	1	1	1	1	1	1	1	1	1	1	1	1	1	1	1	1	1	1	1	1	1	2	1	0	1	1	1	1	1	1	1	1	1	1	1	1	1	1	1	1	1	1	47
OG0001891	1	1	1	1	1	1	1	1	1	1	1	1	1	1	1	1	1	1	1	1	1	1	1	1	1	1	2	1	0	1	1	1	1	1	1	1	1	1	1	1	1	1	1	1	1	1	1	47
OG0001892	1	1	1	1	1	1	1	1	1	1	1	1	1	1	1	1	1	1	1	1	1	1	1	1	1	1	1	1	1	1	1	1	1	1	1	1	1	1	1	1	1	1	1	1	1	1	1	47
OG0001893	1	1	1	1	1	1	1	1	1	1	1	1	1	1	1	1	1	1	1	1	1	1	1	1	1	1	1	1	1	1	1	1	1	1	1	1	1	1	1	1	1	1	1	1	1	1	1	47
OG0001894	1	1	1	1	1	1	1	1	1	1	1	1	1	1	1	1	1	1	1	1	1	1	1	1	1	1	1	1	1	1	1	1	1	1	1	1	1	1	1	1	1	1	1	1	1	1	1	47
OG0001895	1	1	1	1	1	1	1	1	1	1	1	1	1	1	1	1	1	1	1	1	1	1	1	1	1	1	1	1	1	1	1	1	1	1	1	1	1	1	1	1	1	1	1	1	1	1	1	47
OG0001896	1	1	1	1	1	1	1	1	1	1	1	1	1	1	1	1	1	1	1	1	1	1	1	1	1	1	1	1	1	1	1	1	1	1	1	1	1	1	1	1	1	1	1	1	1	1	1	47
OG0001897	1	1	1	1	1	1	1	1	1	1	1	1	1	1	1	1	1	1	1	1	1	1	1	1	1	1	1	1	1	1	1	1	1	1	1	1	1	1	1	1	1	1	1	1	1	1	1	47
OG0001898	1	1	1	1	1	1	1	1	1	1	1	1	1	1	1	1	1	1	1	1	1	1	1	1	1	1	1	1	1	1	1	1	1	1	1	1	1	1	1	1	1	1	1	1	1	1	1	47
OG0001899	1	1	1	1	1	1	1	1	1	1	1	1	1	1	1	1	1	1	1	1	1	1	1	1	1	1	1	1	1	1	1	1	1	1	1	1	1	1	1	1	1	1	1	1	1	1	1	47
OG0001900	1	1	1	1	1	1	0	1	1	1	1	1	1	1	1	1	1	1	1	1	1	1	1	1	1	2	1	1	1	2	1	1	1	1	1	0	1	1	1	1	1	1	1	1	1	1	1	47
OG0001901	1	1	1	1	1	1	1	1	1	1	1	1	1	1	1	1	1	1	1	1	1	1	1	1	1	1	1	1	1	1	1	1	1	1	1	1	1	1	1	1	1	1	1	1	1	1	1	47
OG0001902	1	1	1	1	1	1	1	1	1	1	1	1	1	1	1	1	1	1	1	1	1	1	1	1	1	1	1	1	1	1	1	1	1	1	1	1	1	1	1	1	1	1	1	1	1	1	1	47
OG0001903	1	1	1	1	1	1	1	1	1	1	1	1	1	1	1	1	1	1	1	1	1	1	1	1	1	1	1	1	1	1	1	1	1	1	1	1	1	1	1	1	1	1	1	1	1	1	1	47
OG0001904	1	1	1	1	1	1	1	1	1	1	1	1	1	1	1	1	1	1	1	1	1	1	1	1	1	1	1	1	1	1	1	1	1	1	1	1	1	1	1	1	1	1	1	1	1	1	1	47
OG0001905	1	1	1	1	1	1	1	1	1	1	1	1	1	1	1	1	1	1	1	1	1	1	1	1	1	1	1	1	1	1	1	1	1	1	1	1	1	1	1	1	1	1	1	1	1	1	1	47
OG0001906	1	1	1	1	1	1	1	1	1	1	1	1	1	1	1	1	1	1	1	1	1	1	1	1	1	1	1	1	1	1	1	1	1	1	1	1	1	1	1	1	1	1	1	1	1	1	1	47
OG0001907	1	1	1	1	1	1	1	1	1	1	1	1	1	1	1	1	1	1	1	1	1	1	1	1	1	1	1	1	1	1	1	1	1	1	1	1	1	1	1	1	1	1	1	1	1	1	1	47
OG0001908	1	1	1	1	1	1	1	1	1	1	1	1	1	1	1	1	1	1	1	1	1	1	1	1	1	1	1	1	1	1	1	1	1	1	1	1	1	1	1	1	1	1	1	1	1	1	1	47
OG0001909	1	1	1	1	1	1	1	1	1	1	1	1	1	1	1	1	1	1	1	1	1	1	1	1	1	1	1	1	1	1	1	1	1	1	1	1	1	1	1	1	1	1	1	1	1	1	1	47
OG0001910	1	1	1	1	1	1	1	1	1	1	1	1	1	1	1	1	1	1	1	1	1	1	1	1	1	1	1	1	1	1	1	1	1	1	1	1	1	1	1	1	1	1	1	1	1	1	1	47
OG0001911	1	1	1	1	1	1	1	1	1	1	1	1	1	1	1	1	1	1	1	1	1	1	1	1	1	1	1	1	1	1	1	1	1	1	1	1	1	1	1	1	1	1	1	1	1	1	1	47
OG0001912	1	1	1	1	1	1	1	1	1	1	1	1	1	1	1	1	1	1	1	1	1	1	1	1	1	1	1	1	1	1	1	1	1	1	1	1	1	1	1	1	1	1	1	1	1	1	1	47
OG0001913	1	1	1	1	1	1	1	1	1	1	1	1	1	1	1	1	1	1	1	1	1	1	1	1	1	1	1	1	1	1	1	1	1	1	1	1	1	1	1	1	1	1	1	1	1	1	1	47
OG0001914	1	1	1	1	1	1	1	1	1	1	1	1	1	1	1	1	1	1	1	1	1	1	1	1	1	1	1	1	1	1	1	1	1	1	1	1	1	1	1	1	1	1	1	1	1	1	1	47
OG0001915	1	1	1	1	1	1	1	1	1	1	1	1	1	1	1	1	1	1	1	1	1	1	1	1	1	1	1	1	1	1	1	1	1	1	1	1	1	1	1	1	1	1	1	1	1	1	1	47
OG0001916	1	1	1	1	1	1	1	1	1	1	1	1	1	1	1	1	1	1	1	1	1	1	1	1	1	1	1	1	1	1	1	1	1	1	1	1	1	1	1	1	1	1	1	1	1	1	1	47
OG0001917	1	1	1	1	1	1	1	1	1	1	1	1	1	1	1	1	1	1	1	1	1	1	1	1	1	1	1	1	1	1	1	1	1	1	1	1	1	1	1	1	1	1	1	1	1	1	1	47
OG0001918	1	1	1	1	1	1	1	1	1	1	1	1	1	1	1	1	1	1	1	1	1	1	1	1	1	1	2	1	0	1	1	1	1	1	1	1	1	1	1	1	1	1	1	1	1	1	1	47
OG0001919	1	1	1	1	1	1	1	1	1	1	1	1	1	1	1	1	1	1	1	1	1	1	1	1	1	1	1	1	1	1	1	1	1	1	1	1	1	1	1	1	1	1	1	1	1	1	1	47
OG0001920	1	0	1	1	1	1	1	1	1	1	1	1	1	1	1	1	1	1	1	1	1	1	1	1	2	1	1	1	1	1	1	1	1	1	1	1	1	1	1	1	1	1	1	1	1	1	1	47
OG0001921	1	1	1	1	1	1	1	1	1	1	1	1	1	1	1	1	1	1	1	1	1	1	1	1	1	1	1	1	1	1	1	1	1	1	1	1	1	1	1	1	1	1	1	1	1	1	1	47
OG0001922	1	2	1	1	1	1	1	1	1	1	1	2	1	1	0	1	1	1	1	1	1	1	1	1	1	1	1	1	1	1	1	1	1	1	1	0	1	1	1	1	1	1	1	1	1	1	1	47
OG0001923	1	2	0	2	2	2	0	2	2	2	2	0	0	0	0	2	0	0	1	1	1	1	1	1	1	1	0	2	0	2	2	1	2	2	1	1	1	1	1	0	0	0	0	0	0	2	2	47
OG0001924	1	1	1	1	1	1	1	1	1	1	1	1	1	1	1	1	1	1	1	1	1	1	1	1	1	1	1	1	1	1	1	1	1	1	1	1	1	1	1	1	1	1	1	1	1	1	1	47
OG0001925	1	1	1	1	1	1	1	1	1	1	1	1	1	1	1	1	1	1	1	1	1	1	1	1	1	1	1	1	1	1	1	1	1	1	1	1	1	1	1	1	1	1	1	1	1	1	1	47
OG0001926	1	2	1	1	1	1	1	1	1	1	1	1	1	1	1	1	1	1	1	0	1	1	1	1	1	1	1	1	1	1	1	1	1	1	1	1	1	1	1	1	1	1	1	1	1	1	1	47
OG0001927	1	1	1	1	1	1	1	1	1	1	1	1	1	1	1	1	1	1	1	1	1	1	1	1	1	1	1	1	1	1	1	1	1	1	1	1	1	1	1	1	1	1	1	1	1	1	1	47
OG0001928	1	1	1	1	1	1	1	1	1	1	1	1	1	1	1	1	1	1	1	2	1	1	1	1	0	1	1	1	1	1	1	1	1	1	1	1	1	1	1	1	1	1	1	1	1	1	1	47
OG0001929	1	1	1	1	1	1	1	1	1	1	1	1	1	1	1	1	1	1	1	1	1	1	1	1	1	1	1	1	1	1	1	1	1	1	1	1	1	1	1	1	1	1	1	1	1	1	1	47
OG0001930	1	1	1	1	1	1	1	1	1	1	1	1	1	1	1	1	1	1	1	1	1	1	1	1	1	1	1	1	1	1	1	1	1	1	1	1	1	1	1	1	1	1	1	1	1	1	1	47
OG0001931	1	1	1	1	1	1	1	1	1	1	1	1	1	1	1	1	1	1	1	1	1	1	1	1	1	1	1	1	1	1	1	1	1	1	1	1	1	1	1	1	1	1	1	1	1	1	1	47
OG0001932	1	1	1	1	1	1	1	1	1	1	1	1	1	1	1	1	1	1	1	0	1	2	0	1	1	1	2	1	1	1	1	1	1	1	1	1	1	1	1	1	1	1	1	1	1	1	1	47
OG0001933	1	1	1	1	1	1	1	1	1	1	1	1	1	1	1	1	1	1	1	1	1	1	1	1	1	1	1	1	1	1	1	1	1	1	1	1	1	1	1	1	1	1	1	1	1	1	1	47
OG0001934	1	1	1	1	1	1	1	1	0	1	1	1	1	1	1	1	1	1	1	0	1	1	1	1	1	1	1	2	2	1	1	1	1	1	1	1	1	1	1	1	1	1	1	1	1	1	1	47
OG0001935	1	1	1	1	1	1	1	1	0	1	1	1	1	1	1	1	1	1	1	0	1	1	1	1	1	1	1	1	1	1	1	1	1	1	1	1	1	1	1	1	2	2	1	1	1	1	1	47
OG0001936	1	1	1	1	1	1	1	1	1	1	0	1	1	1	1	1	1	1	1	1	1	1	1	1	1	1	1	0	0	1	1	2	3	1	1	1	1	1	1	1	1	1	1	1	1	1	1	47
OG0001937	1	1	1	1	1	1	1	1	1	1	1	1	1	1	1	1	1	1	1	1	1	1	1	1	1	1	1	1	1	1	1	1	1	1	1	1	1	1	1	1	1	1	1	1	1	1	1	47
OG0001938	1	1	1	1	1	1	1	1	1	1	1	1	1	1	1	1	1	1	1	1	1	1	1	1	1	1	1	1	1	1	1	1	1	1	1	1	1	1	1	1	1	1	1	1	1	1	1	47
OG0001939	1	1	1	1	1	1	1	1	1	1	1	1	1	1	1	1	1	1	1	1	1	1	1	1	1	1	1	2	1	1	1	1	1	1	1	0	1	1	1	1	1	1	1	1	1	1	1	47
OG0001940	1	1	1	1	1	1	1	1	1	1	1	1	1	1	1	1	1	1	1	1	1	1	1	1	1	1	1	1	1	1	1	1	1	1	1	1	1	1	1	1	1	1	1	1	1	1	1	47
OG0001941	1	1	1	1	1	1	1	1	1	1	1	1	1	1	1	1	1	1	1	1	1	1	1	1	1	1	1	1	1	1	1	1	1	1	1	1	1	1	1	1	1	1	1	1	1	1	1	47
OG0001942	1	1	1	1	1	1	1	1	1	1	1	1	1	1	1	1	1	1	1	1	1	1	1	1	1	1	1	1	1	1	1	1	1	1	1	1	1	1	1	1	1	1	1	1	1	1	1	47
OG0001943	1	1	1	1	1	1	1	1	1	1	1	1	1	1	1	1	1	1	1	1	1	1	1	1	1	1	1	1	1	1	1	1	1	1	1	1	1	1	1	1	1	1	1	1	1	1	1	47
OG0001944	1	1	1	1	1	1	1	1	1	1	1	1	1	1	1	1	1	1	1	1	1	1	1	1	1	1	1	1	1	1	1	1	1	1	1	1	1	1	1	1	1	1	1	1	1	1	1	47
OG0001945	1	1	1	1	1	1	1	1	1	1	1	1	1	1	1	1	1	1	1	1	1	1	1	1	1	1	1	1	1	1	1	1	1	1	1	1	1	1	1	1	1	1	1	1	1	1	1	47
OG0001946	1	1	1	1	1	1	1	1	1	1	1	1	1	1	1	1	1	1	1	1	1	1	1	1	1	1	1	1	1	1	1	1	1	1	1	1	1	1	1	1	1	1	1	1	1	1	1	47
OG0001947	1	1	1	1	1	1	1	1	1	1	1	1	2	1	1	1	1	1	1	1	1	1	1	1	1	1	1	1	1	1	1	1	1	1	1	1	1	1	1	1	1	1	1	1	0	1	1	47
OG0001948	1	0	1	1	1	1	1	1	1	1	1	1	1	1	1	1	1	1	1	1	1	1	1	1	1	1	1	2	1	1	1	1	1	1	1	1	1	1	1	1	1	1	1	1	1	1	1	47
OG0001949	1	1	1	1	1	1	1	1	1	1	1	1	1	1	1	1	1	1	1	1	1	1	1	1	1	1	1	1	1	1	1	1	1	1	1	1	1	1	1	1	1	1	1	1	1	1	1	47
OG0001950	1	1	1	1	1	1	1	1	1	1	1	1	1	1	1	1	1	1	1	1	1	1	1	1	1	1	1	1	1	1	1	1	1	1	1	1	1	1	1	1	1	1	1	1	1	1	1	47
OG0001951	1	1	1	1	1	1	1	1	1	1	1	1	1	1	1	1	1	1	1	1	1	1	1	1	1	1	1	1	1	1	1	1	1	1	1	1	1	1	1	1	1	1	1	1	1	1	1	47
OG0001952	1	1	1	1	1	1	1	1	1	1	1	1	1	1	1	1	1	1	1	1	1	1	1	1	1	1	1	1	1	1	1	1	1	1	1	1	1	1	1	1	1	1	1	1	1	1	1	47
OG0001953	1	1	1	1	1	1	1	1	1	1	1	1	1	1	1	1	1	1	1	1	1	1	1	1	1	1	1	1	1	1	1	1	1	1	1	1	1	1	1	1	1	1	1	1	1	1	1	47
OG0001954	1	1	1	1	1	1	1	1	1	1	1	1	1	1	1	1	1	1	1	1	1	1	1	1	1	1	1	1	1	1	1	1	1	1	1	1	1	1	1	1	1	1	1	1	1	1	1	47
OG0001955	1	1	1	1	1	1	1	1	1	1	1	1	1	1	1	1	1	1	1	1	1	1	1	1	1	1	1	1	1	1	1	1	1	1	1	1	1	1	1	1	1	1	1	1	1	1	1	47
OG0001956	1	1	1	1	1	1	0	1	1	1	1	1	1	1	1	1	1	1	1	1	2	1	1	1	1	1	1	1	1	1	1	1	1	1	1	1	1	1	1	1	1	1	1	1	1	1	1	47
OG0001957	1	1	1	1	1	1	1	1	1	1	1	1	1	1	1	1	1	1	1	1	1	1	1	1	1	1	1	1	1	1	1	1	1	1	1	1	1	1	1	1	1	1	1	1	1	1	1	47
OG0001958	1	1	1	1	1	1	1	1	1	1	1	1	1	1	1	1	1	1	1	1	1	1	1	1	1	1	1	1	1	1	1	1	1	1	1	1	1	1	1	1	1	1	1	1	1	1	1	47
OG0001959	1	1	1	1	1	1	1	1	1	1	1	1	1	1	1	1	1	1	1	1	1	1	1	1	1	1	1	1	1	1	1	1	1	1	1	1	1	1	1	1	1	1	1	1	1	1	1	47
OG0001960	1	1	1	1	1	1	1	1	1	1	1	1	1	1	1	1	1	1	0	1	1	1	1	1	1	1	2	1	1	1	1	1	1	1	1	1	1	1	1	1	1	1	1	1	1	1	1	47
OG0001961	1	1	1	1	1	1	1	1	1	1	1	1	1	1	1	1	1	1	1	1	1	1	1	1	1	1	1	1	1	1	1	1	1	1	1	1	1	1	1	1	1	1	1	1	1	1	1	47
OG0001962	1	1	1	1	1	1	1	1	1	1	1	1	1	1	1	1	1	1	1	1	1	1	1	1	1	1	1	1	1	1	1	1	1	1	1	1	1	1	1	1	1	1	1	1	1	1	1	47
OG0001963	1	1	1	1	1	1	1	1	1	1	1	1	1	1	1	1	1	1	1	1	1	1	1	1	1	1	1	1	1	1	1	1	1	1	1	1	1	1	1	1	1	1	1	1	1	1	1	47
OG0001964	1	1	1	1	1	1	1	1	1	1	1	1	1	1	1	1	1	1	1	1	1	1	1	1	1	1	1	1	1	1	1	1	1	1	1	1	1	1	1	1	1	1	1	1	1	1	1	47
OG0001965	1	1	1	1	1	1	1	1	1	1	1	1	1	1	0	1	1	1	1	1	1	1	1	1	1	1	2	1	1	1	1	1	1	1	1	1	1	1	1	1	1	1	1	1	1	1	1	47
OG0001966	1	1	1	1	1	1	1	1	1	1	1	1	1	1	0	1	1	1	1	1	1	1	1	1	1	1	2	1	1	1	1	1	1	1	1	1	1	1	1	1	1	1	1	1	1	1	1	47
OG0001967	1	1	1	1	1	1	1	1	1	1	1	1	1	1	1	1	1	1	1	1	1	1	1	1	1	1	1	1	1	1	1	1	1	1	1	1	1	1	1	1	1	1	1	1	1	1	1	47
OG0001968	1	1	1	1	1	1	1	1	1	1	1	1	1	1	1	1	1	1	1	1	1	1	1	1	1	1	1	1	1	1	1	1	1	1	1	1	1	1	1	1	1	1	1	1	1	1	1	47
OG0001969	1	2	1	1	1	1	1	1	1	1	1	1	1	1	1	1	1	1	1	0	1	1	1	1	1	1	1	1	1	1	1	1	1	1	1	1	1	1	1	1	1	1	1	1	1	1	1	47
OG0001970	1	1	1	1	1	1	1	1	1	1	1	1	1	1	1	1	1	1	1	1	1	1	1	1	1	1	1	1	1	1	1	1	1	1	1	1	1	1	1	1	1	1	1	1	1	1	1	47
OG0001971	1	1	1	1	1	1	1	1	1	1	1	1	1	1	1	1	1	1	1	1	1	1	1	1	1	1	1	1	1	1	1	1	1	1	1	1	1	1	1	1	1	1	1	1	1	1	1	47
OG0001972	1	1	1	1	1	1	1	1	1	1	1	1	1	1	1	1	1	1	1	1	1	1	1	1	1	1	1	1	1	1	1	1	1	1	1	1	1	1	1	1	1	1	1	1	1	1	1	47
OG0001973	1	1	1	1	1	1	1	1	1	1	1	1	1	1	1	1	1	1	1	1	1	1	1	1	1	1	1	1	1	0	1	2	1	1	1	1	1	1	1	1	1	1	1	1	1	1	1	47
OG0001974	1	0	1	1	1	1	1	1	1	1	1	1	1	1	1	1	1	1	1	1	1	1	1	1	1	1	1	2	1	1	1	1	1	1	1	1	1	1	1	1	1	1	1	1	1	1	1	47
OG0001975	1	1	1	1	1	1	1	1	1	1	1	1	1	1	1	1	1	1	1	1	1	1	1	1	1	1	1	1	1	1	1	1	1	1	1	1	1	1	1	1	1	1	1	1	1	1	1	47
OG0001976	1	1	1	1	1	1	1	1	1	1	1	1	1	1	1	1	1	1	1	1	1	1	1	1	1	1	1	1	1	1	1	1	1	1	1	1	1	1	1	1	1	1	1	1	1	1	1	47
OG0001977	1	1	1	1	1	1	1	1	1	1	1	1	1	1	1	1	1	1	1	1	1	1	1	1	1	1	1	1	1	1	1	1	1	1	1	1	1	1	1	1	1	1	1	1	1	1	1	47
OG0001978	1	1	1	1	1	1	1	1	1	1	1	1	1	1	1	1	1	1	1	1	1	1	1	1	1	1	1	1	1	1	1	1	1	1	1	1	1	1	1	1	1	1	1	1	1	1	1	47
OG0001979	1	1	1	1	1	1	1	1	1	1	1	1	1	1	1	1	1	1	1	1	1	1	1	1	1	1	1	1	1	1	1	1	1	1	1	1	1	1	1	1	1	1	1	1	1	1	1	47
OG0001980	1	1	1	1	1	1	1	1	1	1	1	1	1	1	1	1	1	1	1	1	1	1	1	1	1	1	1	1	1	1	1	1	1	1	1	1	1	1	1	1	1	1	1	1	1	1	1	47
OG0001981	1	0	1	1	1	1	1	1	1	1	1	1	1	1	1	1	1	1	1	1	1	1	1	1	1	1	1	1	1	1	1	1	2	1	1	1	1	1	1	1	1	1	1	1	1	1	1	47
OG0001982	1	1	1	1	1	1	1	1	1	1	1	1	1	1	1	1	1	1	1	1	1	1	1	1	1	1	1	1	1	1	1	1	1	1	1	1	1	1	1	1	1	1	1	1	1	1	1	47
OG0001983	1	1	1	1	1	1	1	1	1	1	1	1	1	1	1	1	1	1	1	1	1	1	1	1	1	1	1	1	1	1	1	1	1	1	1	1	1	1	1	1	1	1	1	1	1	1	1	47
OG0001984	1	1	1	1	1	1	1	1	1	1	1	1	1	1	1	1	1	1	1	1	1	1	1	1	1	1	1	1	1	1	1	1	1	1	1	1	1	1	1	1	1	1	1	1	1	1	1	47
OG0001985	1	1	1	1	1	1	1	1	1	1	1	1	1	1	1	1	1	1	1	1	1	1	1	1	1	1	1	1	1	1	1	1	1	1	1	1	1	1	1	1	1	1	1	1	1	1	1	47
OG0001986	1	1	1	1	1	1	1	1	1	1	1	1	1	1	1	1	1	1	1	1	1	1	1	1	1	1	1	1	1	1	1	1	1	1	1	1	1	1	1	1	1	1	1	1	1	1	1	47
OG0001987	1	1	1	1	1	1	1	1	1	1	1	1	1	1	1	1	1	1	1	1	1	1	1	1	1	1	1	1	1	1	1	1	1	1	1	1	1	1	1	1	1	1	1	1	1	1	1	47
OG0001988	1	1	1	1	1	1	1	1	1	1	1	1	1	1	1	1	1	1	1	1	1	1	1	1	1	1	1	1	1	1	1	1	1	1	1	1	1	1	1	1	1	1	1	1	1	1	1	47
OG0001989	1	1	1	1	1	1	1	1	1	1	1	1	1	1	1	1	1	1	1	1	1	1	1	1	1	1	1	1	1	1	1	1	1	1	1	1	1	1	1	1	1	1	1	1	1	1	1	47
OG0001990	1	1	1	1	1	1	1	1	1	1	1	1	1	1	1	1	1	1	1	1	1	1	1	1	1	1	1	1	1	1	1	1	1	1	1	1	1	1	1	1	1	1	1	1	1	1	1	47
OG0001991	1	1	1	1	1	1	1	1	1	1	1	1	1	1	1	1	1	1	1	1	1	1	1	1	1	1	1	1	1	1	1	1	1	1	1	1	1	1	1	1	1	1	1	1	1	1	1	47
OG0001992	1	1	1	1	1	1	1	1	1	1	1	1	1	1	1	1	1	1	1	1	1	1	1	1	1	1	1	1	1	1	1	1	1	1	1	1	1	1	1	1	1	1	1	1	1	1	1	47
OG0001993	1	1	1	1	1	1	1	1	1	1	1	1	1	1	1	1	1	1	1	1	1	1	1	1	1	1	1	1	1	1	1	1	1	1	1	1	1	1	1	1	1	1	1	1	1	1	1	47
OG0001994	1	1	1	1	1	1	1	1	1	1	1	1	1	1	1	1	1	1	1	1	1	1	1	1	1	1	1	1	1	1	1	1	1	1	1	1	1	1	1	1	1	1	1	1	1	1	1	47
OG0001995	1	0	1	1	1	1	1	1	1	1	1	1	1	1	1	1	1	1	1	1	1	1	1	1	1	1	2	1	1	1	1	1	1	1	1	1	1	1	1	1	1	1	1	1	1	1	1	47
OG0001996	1	1	1	1	1	1	1	1	1	1	1	1	1	1	1	1	1	1	1	1	1	1	1	1	1	1	1	1	1	1	1	1	1	1	1	1	1	1	1	1	1	1	1	1	1	1	1	47
OG0001997	1	1	1	1	1	1	1	1	1	1	1	1	1	1	1	1	1	1	1	1	1	1	1	1	1	1	1	1	1	1	1	1	1	1	1	1	1	1	1	1	1	1	1	1	1	1	1	47
[truncated: 15,860 more rows]
