# Supplementary material for: Genome Streamlining, Plasticity, and Metabolic Versatility Distinguish Co-occurring Toxic and Nontoxic Cyanobacterial Strains of Microcoleus
Source: mBio. 2021 Oct 26;12(5):e02235-21. doi: 10.1128/mBio.02235-21 (PMC8546630; doi:10.1128/mBio.02235-21)
Supplement: TABLE S4 [file mbio.02235-21-st004.xlsx]

## Sheet: Table S4
Table S4. Orthogroups that are significantly prevalent in toxic/ non-toxic strains.
Orthogroup	BH-adjusted p-value	Significantly prevalent	KO number	KO definition
OG0000003	0.0018365	Toxic	NA	NA
OG0000005	0.000392255	Toxic	NA	NA
OG0000007	0.0128001	Toxic	K07451	5-methylcytosine-specific restriction enzyme A [EC:3.1.21.-]
OG0000016	6.87291e-06	Toxic	NA	NA
OG0000019	0.0290156	Toxic	NA	NA
OG0000026	0.00017624	Toxic	NA	NA
OG0000028	0.000481226	Toxic	K07171	mRNA interferase MazF [EC:3.1.-.-]
OG0000029	0.000181286	Toxic	K07496	putative transposase
OG0000031	0.000705736	Toxic	NA	NA
OG0000035	2.03956e-06	Toxic	K18843	antitoxin HicB
OG0000036	0.00333517	Toxic	NA	NA
OG0000044	0.0212778	Toxic	NA	NA
OG0000052	0.0162163	Toxic	NA	NA
OG0000053	0.0202033	Toxic	NA	NA
OG0000054	0.000274959	Toxic	K07450	putative resolvase
OG0000061	0.031637	Toxic	NA	NA
OG0000062	0.0029282	Toxic	K07496	putative transposase
OG0000065	0.00519066	Toxic	NA	NA
OG0000076	0.00362377	Toxic	NA	NA
OG0000080	0.000270281	Toxic	NA	NA
OG0000081	0.00320406	Toxic	NA	NA
OG0000086	0.0275716	Toxic	K06218	mRNA interferase RelE/StbE
OG0000088	2.63324e-05	Toxic	K21023	diguanylate cyclase [EC:2.7.7.65]
OG0000089	0.00656292	Toxic	NA	NA
OG0000097	0.00851374	Toxic	K00284	0 glutamate synthase (ferredoxin) [EC:1.4.7.1]
OG0000100	0.00744294	Toxic	NA	NA
OG0000104	0.00709281	Toxic	NA	NA
OG0000113	0.0384794	Toxic	NA	NA
OG0000117	0.0026888	Toxic	K09803	uncharacterized protein
OG0000126	2.75509e-05	Toxic	NA	NA
OG0000145	0.00244369	Toxic	NA	NA
OG0000159	0.019592	Toxic	NA	NA
OG0000166	0.0191128	Toxic	NA	NA
OG0000169	0.0202925	Toxic	NA	NA
OG0000172	0.000935761	Toxic	NA	NA
OG0000173	0.000409221	Toxic	NA	NA
OG0000179	0.0080618	Toxic	NA	NA
OG0000185	8.24874e-05	Toxic	NA	NA
OG0000191	9.48288e-05	Toxic	NA	NA
OG0000197	0.000208754	Toxic	K03536	ribonuclease P protein component [EC:3.1.26.5]
OG0000200	0.000942003	Toxic	NA	NA
OG0000203	0.0132421	Toxic	NA	NA
OG0000210	0.000472756	Toxic	K07075	uncharacterized protein
OG0000212	0.0435744	Toxic	NA	NA
OG0000235	5.28166e-05	Toxic	NA	NA
OG0000236	0.0125583	Toxic	NA	NA
OG0000238	0.0152774	Toxic	NA	NA
OG0000239	8.65611e-06	Toxic	K07075	uncharacterized protein
OG0000246	0.000356473	Toxic	K13950	para-aminobenzoate synthetase [EC:2.6.1.85]
OG0000249	0.0246087	Toxic	NA	NA
OG0000250	0.00150892	Toxic	K02488	two-component system, cell cycle response regulator [EC:2.7.7.65]
OG0000252	0.000688563	Toxic	NA	NA
OG0000254	0.0128926	Toxic	NA	NA
OG0000257	0.034812	Toxic	NA	NA
OG0000265	1.85493e-07	Toxic	NA	NA
OG0000273	0.00106865	Toxic	NA	NA
OG0000275	5.492e-05	Toxic	NA	NA
OG0000281	3.23933e-06	Toxic	NA	NA
OG0000290	0.00696828	Toxic	NA	NA
OG0000291	0.000402498	Toxic	K02230	cobaltochelatase CobN [EC:6.6.1.2]
OG0000293	7.55083e-07	Toxic	NA	NA
OG0000294	7.55083e-07	Toxic	NA	NA
OG0000299	0.00575956	Toxic	NA	NA
OG0000303	0.000399829	Toxic	K07064	uncharacterized protein
OG0000305	0.00506493	Toxic	NA	NA
OG0000311	0.00011907	Toxic	K06919	putative DNA primase/helicase
OG0000314	4.08761e-05	Toxic	K01738	cysteine synthase [EC:2.5.1.47]
OG0000317	0.00888545	Toxic	NA	NA
OG0000319	5.49353e-06	Toxic	K07494	putative transposase
OG0000324	6.1477e-07	Toxic	K02482	two-component system, NtrC family, sensor kinase [EC:2.7.13.3]
OG0000326	0.00789626	Toxic	NA	NA
OG0000333	1.78265e-06	Toxic	NA	NA
OG0000335	5.70198e-05	Toxic	K04034	anaerobic magnesium-protoporphyrin IX monomethyl ester cyclase [EC:1.21.98.3]
OG0000337	0.00565939	Toxic	NA	NA
OG0000344	0.00258608	Toxic	NA	NA
OG0000347	0.0343965	Toxic	NA	NA
OG0000363	5.21373e-05	Toxic	NA	NA
OG0000364	4.82903e-05	Toxic	K15352	secreted effector protein PipB2
OG0000373	1.19865e-05	Toxic	NA	NA
OG0000374	0.000415488	Toxic	NA	NA
OG0000376	0.00814819	Toxic	K01469	5-oxoprolinase (ATP-hydrolysing) [EC:3.5.2.9]
OG0000377	5.84545e-05	Toxic	NA	NA
OG0000378	0.000141173	Toxic	NA	NA
OG0000380	1.78265e-06	Toxic	K14340	mannosyltransferase [EC:2.4.1.-]
OG0000381	0.00995839	Toxic	NA	NA
OG0000384	0.0330086	Toxic	K03403	0 magnesium chelatase subunit H [EC:6.6.1.1]
OG0000387	0.0350998	Toxic	K03820	apolipoprotein N-acyltransferase [EC:2.3.1.269]
OG0000388	0.00896668	Toxic	NA	NA
OG0000391	8.86181e-07	Toxic	K09818	manganese/iron transport system substrate-binding protein
OG0000392	0.0161467	Toxic	K02045	sulfate/thiosulfate transport system ATP-binding protein [EC:7.3.2.3]
OG0000393	0.0308805	Toxic	K02551	2-succinyl-5-enolpyruvyl-6-hydroxy-3-cyclohexene-1-carboxylate synthase [EC:2.2.1.9]
OG0000394	6.11324e-06	Toxic	K01448	N-acetylmuramoyl-L-alanine amidase [EC:3.5.1.28]
OG0000404	7.09998e-05	Toxic	NA	NA
OG0000409	0.00734244	Toxic	NA	NA
OG0000411	8.3399e-05	Toxic	NA	NA
OG0000412	0.0190775	Toxic	NA	NA
OG0000413	0.002717	Toxic	K06888	uncharacterized protein
OG0000417	0.00486739	Toxic	NA	NA
OG0000419	1.39771e-08	Toxic	NA	NA
OG0000421	0.00118806	Toxic	K00939	adenylate kinase [EC:2.7.4.3]
OG0000426	0.000950925	Toxic	NA	NA
OG0000432	0.0114438	Toxic	NA	NA
OG0000434	0.0129907	Toxic	K07491	putative transposase
OG0000435	0.000901161	Toxic	NA	NA
OG0000440	1.49965e-07	Toxic	NA	NA
OG0000450	2.07703e-05	Toxic	K18831	HTH-type transcriptional regulator / antitoxin HigA
OG0000453	6.22646e-05	Toxic	NA	NA
OG0000457	0.0193823	Toxic	NA	NA
OG0000459	1.02809e-07	Toxic	NA	NA
OG0000464	1.19136e-07	Toxic	NA	NA
OG0000467	8.35395e-08	Toxic	NA	NA
OG0000471	0.0001591	Toxic	K03500	16S rRNA (cytosine967-C5)-methyltransferase [EC:2.1.1.176]
OG0000476	0.000188258	Toxic	NA	NA
OG0000480	0.00095462	Toxic	NA	NA
OG0000481	1.01912e-05	Toxic	K02482	two-component system, NtrC family, sensor kinase [EC:2.7.13.3]
OG0000482	3.36079e-05	Toxic	NA	NA
OG0000494	0.0330086	Toxic	NA	NA
OG0000496	0.00100688	Toxic	K12960	5-methylthioadenosine/S-adenosylhomocysteine deaminase [EC:3.5.4.31 3.5.4.28]
OG0000501	9.39094e-06	Toxic	K00946	thiamine-monophosphate kinase [EC:2.7.4.16]
OG0000510	0.00034425	Toxic	NA	NA
OG0000524	0.000626693	Toxic	NA	NA
OG0000527	0.000456182	Toxic	NA	NA
OG0000529	0.0355609	Toxic	NA	NA
OG0000530	0.0350967	Toxic	K01406	serralysin [EC:3.4.24.40]
OG0000539	0.013796	Toxic	NA	NA
OG0000548	4.515e-06	Toxic	K07462	single-stranded-DNA-specific exonuclease [EC:3.1.-.-]
OG0000550	0.000638974	Toxic	NA	NA
OG0000551	0.00136786	Toxic	NA	NA
OG0000571	3.59071e-05	Toxic	NA	NA
OG0000576	0.0132997	Toxic	NA	NA
OG0000578	1.30047e-05	Toxic	NA	NA
OG0000580	0.0257691	Toxic	NA	NA
OG0000586	4.61348e-05	Toxic	NA	NA
OG0000588	4.59588e-06	Toxic	NA	NA
OG0000596	1.26089e-05	Toxic	K14640	solute carrier family 20 (sodium-dependent phosphate transporter)
OG0000601	0.00855378	Toxic	K01972	DNA ligase (NAD+) [EC:6.5.1.2]
OG0000609	0.0104398	Toxic	NA	NA
OG0000613	1.00251e-05	Toxic	NA	NA
OG0000617	4.45282e-05	Toxic	NA	NA
OG0000621	0.0183965	Toxic	NA	NA
OG0000622	0.00449136	Toxic	K04066	primosomal protein N' (replication factor Y) (superfamily II helicase) [EC:3.6.4.-]
OG0000625	0.0202874	Toxic	NA	NA
OG0000627	0.019592	Toxic	K06147	ATP-binding cassette, subfamily B, bacterial
OG0000634	0.0144023	Toxic	K02482	two-component system, NtrC family, sensor kinase [EC:2.7.13.3]
OG0000645	0.000136918	Toxic	K09820	manganese/iron transport system ATP-binding protein
OG0000651	0.000683136	Toxic	NA	NA
OG0000655	0.00715547	Toxic	NA	NA
OG0000658	1.4309e-06	Toxic	NA	NA
OG0000685	5.52456e-05	Toxic	NA	NA
OG0000690	0.00315925	Toxic	K01537	P-type Ca2+ transporter type 2C [EC:7.2.2.10]
OG0000693	0.0460508	Toxic	K02533	tRNA/rRNA methyltransferase [EC:2.1.1.-]
OG0000715	0.00112047	Toxic	K01868	threonyl-tRNA synthetase [EC:6.1.1.3]
OG0000719	0.00317608	Toxic	NA	NA
OG0000746	0.00462325	Toxic	NA	NA
OG0000747	0.0486398	Toxic	K01176	alpha-amylase [EC:3.2.1.1]
OG0000749	0.000440284	Toxic	NA	NA
OG0000755	0.000132812	Toxic	NA	NA
OG0000764	0.0486398	Toxic	K02004	putative ABC transport system permease protein
OG0000781	0.014331	Toxic	K01007	pyruvate, water dikinase [EC:2.7.9.2]
OG0000783	0.014331	Toxic	NA	NA
OG0000787	0.000282338	Toxic	K00872	homoserine kinase [EC:2.7.1.39]
OG0000790	0.0143559	Toxic	NA	NA
OG0000808	0.0183223	Toxic	K07491	putative transposase
OG0000814	0.00266332	Toxic	K14742	tRNA threonylcarbamoyladenosine biosynthesis protein TsaB
OG0000821	0.00470027	Toxic	NA	NA
OG0000823	0.014331	Toxic	K02040	phosphate transport system substrate-binding protein
OG0000833	0.014331	Toxic	NA	NA
OG0000837	0.0399207	Toxic	K03778	D-lactate dehydrogenase [EC:1.1.1.28]
OG0000855	5.18713e-05	Toxic	K01406	serralysin [EC:3.4.24.40]
OG0000857	6.96599e-07	Toxic	K07496	putative transposase
OG0000870	0.014331	Toxic	K03828	putative acetyltransferase [EC:2.3.1.-]
OG0000873	0.00192382	Toxic	NA	NA
OG0000874	0.00408613	Toxic	K06147	ATP-binding cassette, subfamily B, bacterial
OG0000878	0.0167663	Toxic	K02426	cysteine desulfuration protein SufE
OG0000892	0.014331	Toxic	K09690	lipopolysaccharide transport system permease protein
OG0000900	0.014331	Toxic	K01428	urease subunit alpha [EC:3.5.1.5]
OG0000901	0.00315925	Toxic	NA	NA
OG0000905	0.014331	Toxic	NA	NA
OG0000908	0.014331	Toxic	NA	NA
OG0000916	2.09161e-06	Toxic	NA	NA
OG0000924	0.014331	Toxic	NA	NA
OG0000927	0.014331	Toxic	K09747	uncharacterized protein
OG0000935	0.014331	Toxic	K01714	4-hydroxy-tetrahydrodipicolinate synthase [EC:4.3.3.7]
OG0000952	0.014331	Toxic	NA	NA
OG0000965	0.014331	Toxic	NA	NA
OG0000994	0.0399207	Toxic	NA	NA
OG0000995	0.00433166	Toxic	NA	NA
OG0000997	0.014331	Toxic	K06915	uncharacterized protein
OG0001002	0.014331	Toxic	K19172	DNA sulfur modification protein DndE
OG0001003	0.014331	Toxic	K19171	DNA sulfur modification protein DndD
OG0001018	0.014331	Toxic	K00799	glutathione S-transferase [EC:2.5.1.18]
OG0001021	0.014331	Toxic	NA	NA
OG0001143	0.014331	Toxic	NA	NA
OG0001150	0.014331	Toxic	NA	NA
OG0001194	0.0167474	Toxic	K03655	ATP-dependent DNA helicase RecG [EC:3.6.4.12]
OG0001206	0.0167474	Toxic	K00121	S-(hydroxymethyl)glutathione dehydrogenase / alcohol dehydrogenase [EC:1.1.1.284 1.1.1.1]
OG0001220	0.0167474	Toxic	NA	NA
OG0001242	0.014331	Toxic	NA	NA
OG0001246	0.0167474	Toxic	K08591	acyl phosphate:glycerol-3-phosphate acyltransferase [EC:2.3.1.275]
OG0001270	0.0480127	Toxic	K00208	enoyl-[acyl-carrier protein] reductase I [EC:1.3.1.9 1.3.1.10]
OG0001309	0.0196223	Toxic	K18138	multidrug efflux pump
OG0001336	0.0181047	Toxic	K02488	two-component system, cell cycle response regulator [EC:2.7.7.65]
OG0001350	0.0167474	Toxic	K07260	zinc D-Ala-D-Ala carboxypeptidase [EC:3.4.17.14]
OG0001356	0.014331	Toxic	K03980	putative peptidoglycan lipid II flippase
OG0001385	0.000294735	Toxic	NA	NA
OG0001401	1.5491e-06	Toxic	NA	NA
OG0001404	0.00069681	Toxic	NA	NA
OG0001408	0.0138287	Toxic	NA	NA
OG0001667	0.00436119	Toxic	K01406	serralysin [EC:3.4.24.40]
OG0001675	0.0160553	Toxic	K03469	ribonuclease HI [EC:3.1.26.4]
OG0001824	0.0167474	Toxic	K00821	acetylornithine/N-succinyldiaminopimelate aminotransferase [EC:2.6.1.11 2.6.1.17]
OG0001935	0.0160553	Toxic	K00254	dihydroorotate dehydrogenase [EC:1.3.5.2]
OG0002004	0.0167474	Toxic	NA	NA
OG0002020	0.0167474	Toxic	NA	NA
OG0002021	0.0167474	Toxic	NA	NA
OG0002090	8.75251e-05	Toxic	K04771	serine protease Do [EC:3.4.21.107]
OG0002174	0.0167474	Toxic	NA	NA
OG0002198	0.00436119	Toxic	K02482	two-component system, NtrC family, sensor kinase [EC:2.7.13.3]
OG0002201	0.014331	Toxic	NA	NA
OG0002366	0.0160553	Toxic	NA	NA
OG0002565	0.0141166	Toxic	NA	NA
OG0002566	0.0141166	Toxic	K07042	probable rRNA maturation factor
OG0002606	0.0141166	Toxic	K06998	trans-2,3-dihydro-3-hydroxyanthranilate isomerase [EC:5.3.3.17]
OG0002721	0.0447271	Toxic	NA	NA
OG0002724	0.00172121	Toxic	K10680	N-ethylmaleimide reductase [EC:1.-.-.-]
OG0002746	5.16118e-05	Toxic	NA	NA
OG0002811	8.56181e-05	Toxic	K07172	antitoxin MazE
OG0002813	3.58875e-08	Toxic	NA	NA
OG0002895	0.04013	Toxic	K19147	5-methylcytosine-specific restriction enzyme subunit McrC
OG0002955	0.0447271	Toxic	K00003	homoserine dehydrogenase [EC:1.1.1.3]
OG0002964	0.0075377	Toxic	K02040	phosphate transport system substrate-binding protein
OG0003020	2.32302e-06	Toxic	NA	NA
OG0003028	0.0447271	Toxic	K08641	zinc D-Ala-D-Ala dipeptidase [EC:3.4.13.22]
OG0003029	0.0160553	Toxic	NA	NA
OG0003106	0.0447271	Toxic	NA	NA
OG0003142	0.00244032	Toxic	NA	NA
OG0003191	0.000248561	Toxic	K19159	antitoxin YefM
OG0003195	0.0346105	Toxic	K03595	GTPase
OG0003301	0.0462318	Toxic	NA	NA
OG0003314	0.0141166	Toxic	NA	NA
OG0003397	0.0346105	Toxic	NA	NA
OG0003424	0.00874938	Toxic	K07452	5-methylcytosine-specific restriction enzyme B [EC:3.1.21.-]
OG0003442	0.0346105	Toxic	K07029	diacylglycerol kinase (ATP) [EC:2.7.1.107]
OG0003453	0.0447271	Toxic	K09780	uncharacterized protein
OG0003457	0.0262845	Toxic	NA	NA
OG0003468	0.0346105	Toxic	NA	NA
OG0003470	0.0118161	Toxic	NA	NA
OG0003498	0.0141166	Toxic	NA	NA
OG0003529	0.0262845	Toxic	NA	NA
OG0003537	0.0447271	Toxic	K16842	allantoinase [EC:3.5.2.5]
OG0003550	2.4626e-05	Toxic	NA	NA
OG0003561	0.00908386	Toxic	NA	NA
OG0003562	0.0262845	Toxic	NA	NA
OG0003624	0.0483493	Toxic	NA	NA
OG0003631	0.0196359	Toxic	NA	NA
OG0003632	0.00318017	Toxic	NA	NA
OG0003637	0.0262845	Toxic	NA	NA
OG0003642	0.0483493	Toxic	NA	NA
OG0003646	0.0104338	Toxic	K05356	all-trans-nonaprenyl-diphosphate synthase [EC:2.5.1.84 2.5.1.85]
OG0003650	0.0104338	Toxic	NA	NA
OG0003651	0.0341631	Toxic	K00858	NAD+ kinase [EC:2.7.1.23]
OG0003654	0.0445191	Toxic	NA	NA
OG0003668	0.0483493	Toxic	NA	NA
OG0003671	0.0340744	Toxic	K00604	methionyl-tRNA formyltransferase [EC:2.1.2.9]
OG0003673	0.0483493	Toxic	K07499	putative transposase
OG0003677	0.0144341	Toxic	NA	NA
OG0003686	0.0483493	Toxic	K21600	CsoR family transcriptional regulator, copper-sensing transcriptional repressor
OG0003718	0.00515731	Toxic	K03446	MFS transporter, DHA2 family, multidrug resistance protein
OG0003721	0.0144341	Toxic	K05799	GntR family transcriptional regulator, transcriptional repressor for pyruvate dehydrogenase complex
OG0003726	0.0116331	Toxic	K19169	DNA sulfur modification protein DndB
OG0003746	0.000552942	Toxic	K01531	P-type Mg2+ transporter [EC:7.2.2.14]
OG0003747	0.0288858	Toxic	NA	NA
OG0003749	2.21956e-05	Toxic	NA	NA
OG0003750	0.0103664	Toxic	NA	NA
OG0003759	6.02189e-05	Toxic	K11711	two-component system, LuxR family, sensor histidine kinase DctS [EC:2.7.13.3]
OG0003760	0.0162743	Toxic	K19267	NAD(P)H dehydrogenase (quinone) [EC:1.6.5.2]
OG0003761	0.0162743	Toxic	K00097	4-hydroxythreonine-4-phosphate dehydrogenase [EC:1.1.1.262]
OG0003768	0.0237247	Toxic	K05383	CpeT protein
OG0003775	0.0341631	Toxic	NA	NA
OG0003783	0.0483493	Toxic	K13256	protein PsiE
OG0003792	0.0196359	Toxic	K07093	uncharacterized protein
OG0003798	6.87644e-05	Toxic	K07496	putative transposase
OG0003799	2.24827e-07	Toxic	NA	NA
OG0003803	0.00794341	Toxic	K19302	undecaprenyl-diphosphatase [EC:3.6.1.27]
OG0003810	0.0224864	Toxic	NA	NA
OG0003822	0.0243124	Toxic	NA	NA
OG0003824	0.0483493	Toxic	K02482	two-component system, NtrC family, sensor kinase [EC:2.7.13.3]
OG0003829	0.0031972	Toxic	K18828	tRNA(fMet)-specific endonuclease VapC [EC:3.1.-.-]
OG0003831	0.0237247	Toxic	K18843	antitoxin HicB
OG0003832	1.00119e-07	Toxic	K13979	uncharacterized zinc-type alcohol dehydrogenase-like protein [EC:1.-.-.-]
OG0003841	0.032083	Toxic	NA	NA
OG0003845	0.00610643	Toxic	NA	NA
OG0003846	8.51318e-05	Toxic	NA	NA
OG0003859	0.0162743	Toxic	K07560	D-aminoacyl-tRNA deacylase [EC:3.1.1.96]
OG0003868	0.0341631	Toxic	NA	NA
OG0003870	0.0233571	Toxic	NA	NA
OG0003873	0.0109693	Toxic	NA	NA
OG0003874	0.000927965	Toxic	NA	NA
OG0003875	0.0109693	Toxic	NA	NA
OG0003880	0.00724534	Toxic	NA	NA
OG0003883	0.0237247	Toxic	NA	NA
OG0003884	0.0162743	Toxic	K04065	hyperosmotically inducible periplasmic protein
OG0003891	0.0483493	Toxic	NA	NA
OG0003892	0.0237247	Toxic	NA	NA
OG0003895	0.0237247	Toxic	K02050	NitT/TauT family transport system permease protein
OG0003896	0.0237247	Toxic	K02049	NitT/TauT family transport system ATP-binding protein
OG0003901	0.038979	Toxic	NA	NA
OG0003906	0.0169461	Toxic	NA	NA
OG0003915	0.0237225	Toxic	NA	NA
OG0003944	0.0232823	Toxic	NA	NA
OG0003950	0.00467638	Toxic	K05382	phycoerythrin-associated linker protein
OG0003962	0.00467638	Toxic	NA	NA
OG0003965	0.00467638	Toxic	NA	NA
OG0003967	0.00164333	Toxic	NA	NA
OG0003968	0.000364939	Toxic	K00571	site-specific DNA-methyltransferase (adenine-specific) [EC:2.1.1.72]
OG0003974	0.0160017	Toxic	NA	NA
OG0003976	0.000363022	Toxic	NA	NA
OG0003979	0.0309997	Toxic	NA	NA
OG0003981	0.0243124	Toxic	NA	NA
OG0003999	0.010772	Toxic	K01406	serralysin [EC:3.4.24.40]
OG0004005	0.00294031	Toxic	NA	NA
OG0004026	0.00131728	Toxic	K19092	toxin ParE1/3/4
OG0004031	0.00241248	Toxic	NA	NA
OG0004041	0.00113062	Toxic	K18843	antitoxin HicB
OG0004046	9.56961e-06	Toxic	NA	NA
OG0004063	0.00549938	Toxic	NA	NA
OG0004067	0.0308745	Toxic	NA	NA
OG0004072	0.00294031	Toxic	NA	NA
OG0004074	1.35706e-06	Toxic	NA	NA
OG0004083	0.00467638	Toxic	NA	NA
OG0004085	0.00294031	Toxic	NA	NA
OG0004088	0.00883835	Toxic	K02051	NitT/TauT family transport system substrate-binding protein
OG0004090	0.0318875	Toxic	NA	NA
OG0004097	0.0185614	Toxic	NA	NA
OG0004108	0.0131412	Toxic	NA	NA
OG0004117	0.0169461	Toxic	NA	NA
OG0004141	0.00050667	Toxic	NA	NA
OG0004142	0.00179486	Toxic	K02643	cytochrome b6-f complex subunit 7
OG0004149	0.00891522	Toxic	NA	NA
OG0004167	0.0115714	Toxic	NA	NA
OG0004170	0.00429554	Toxic	NA	NA
OG0004188	0.00467638	Toxic	K09771	small multidrug resistance family-3 protein
OG0004198	0.0135675	Toxic	K00986	RNA-directed DNA polymerase [EC:2.7.7.49]
OG0004214	0.00891522	Toxic	NA	NA
OG0004215	0.00179486	Toxic	NA	NA
OG0004222	1.4875e-06	Toxic	K07317	adenine-specific DNA-methyltransferase [EC:2.1.1.72]
OG0004235	0.00192618	Toxic	K00558	DNA (cytosine-5)-methyltransferase 1 [EC:2.1.1.37]
OG0004261	0.0128926	Toxic	NA	NA
OG0004266	0.00179486	Toxic	NA	NA
OG0004279	0.00294031	Toxic	NA	NA
OG0004281	5.70173e-06	Toxic	NA	NA
OG0004290	0.00467638	Toxic	NA	NA
OG0004299	0.00179486	Toxic	NA	NA
OG0004300	2.19831e-07	Toxic	NA	NA
OG0004303	7.50107e-07	Toxic	NA	NA
OG0004309	0.000981849	Toxic	NA	NA
OG0004310	0.00327298	Toxic	K01046	triacylglycerol lipase [EC:3.1.1.3]
OG0004313	0.000602375	Toxic	K05275	pyridoxine 4-dehydrogenase [EC:1.1.1.65]
OG0004322	0.00105963	Toxic	NA	NA
OG0004328	0.00192618	Toxic	NA	NA
OG0004339	0.0258921	Toxic	NA	NA
OG0004346	0.00105963	Toxic	K01259	proline iminopeptidase [EC:3.4.11.5]
OG0004361	0.00105963	Toxic	NA	NA
OG0004384	0.00294031	Toxic	K04751	nitrogen regulatory protein P-II 1
OG0004385	0.00294031	Toxic	NA	NA
OG0004395	4.22801e-06	Toxic	NA	NA
OG0004406	0.00891522	Toxic	NA	NA
OG0004407	0.0211309	Toxic	NA	NA
OG0004413	2.52659e-05	Toxic	NA	NA
OG0004416	7.44889e-05	Toxic	NA	NA
OG0004417	0.00549938	Toxic	K00954	pantetheine-phosphate adenylyltransferase [EC:2.7.7.3]
OG0004418	0.00327298	Toxic	NA	NA
OG0004420	3.22996e-06	Toxic	NA	NA
OG0004421	0.000425357	Toxic	NA	NA
OG0004432	0.0036328	Toxic	NA	NA
OG0004434	0.0455518	Toxic	NA	NA
OG0004457	0.0164648	Toxic	NA	NA
OG0004458	0.0140039	Toxic	NA	NA
OG0004466	0.00105963	Toxic	NA	NA
OG0004467	0.00105963	Toxic	NA	NA
OG0004469	0.000581143	Toxic	NA	NA
OG0004470	0.00105963	Toxic	NA	NA
OG0004471	0.00904007	Toxic	K00558	DNA (cytosine-5)-methyltransferase 1 [EC:2.1.1.37]
OG0004477	0.00509862	Toxic	NA	NA
OG0004483	0.000295813	Toxic	K01768	adenylate cyclase [EC:4.6.1.1]
OG0004484	8.35259e-05	Toxic	NA	NA
OG0004486	4.31344e-05	Toxic	NA	NA
OG0004491	0.0271437	Toxic	NA	NA
OG0004492	2.00505e-05	Toxic	NA	NA
OG0004495	0.00387212	Toxic	NA	NA
OG0004497	0.00112891	Toxic	NA	NA
OG0004505	0.000672158	Toxic	NA	NA
OG0004507	0.000328083	Toxic	K23242	manganese efflux pump family protein
OG0004509	6.98e-05	Toxic	K07317	adenine-specific DNA-methyltransferase [EC:2.1.1.72]
OG0004510	0.00549938	Toxic	K07005	uncharacterized protein
OG0004524	0.00316134	Toxic	NA	NA
OG0004555	0.000328083	Toxic	K00558	DNA (cytosine-5)-methyltransferase 1 [EC:2.1.1.37]
OG0004557	0.00101995	Toxic	K06197	cation transport regulator
OG0004568	8.35259e-05	Toxic	K07393	glutathionyl-hydroquinone reductase [EC:1.8.5.7]
OG0004569	0.0108695	Toxic	NA	NA
OG0004570	0.000122267	Toxic	NA	NA
OG0004572	0.00187013	Toxic	NA	NA
OG0004574	0.00187013	Toxic	NA	NA
OG0004577	0.000170201	Toxic	K08978	bacterial/archaeal transporter family protein
OG0004580	0.0217121	Toxic	NA	NA
OG0004581	0.000129376	Toxic	NA	NA
OG0004596	0.0323212	Toxic	NA	NA
OG0004599	1.94539e-06	Toxic	NA	NA
OG0004619	0.0323212	Toxic	NA	NA
OG0004623	0.0137535	Toxic	NA	NA
OG0004624	0.00327298	Toxic	NA	NA
OG0004627	0.0408879	Toxic	NA	NA
OG0004637	0.0121634	Toxic	K04068	anaerobic ribonucleoside-triphosphate reductase activating protein [EC:1.97.1.4]
OG0004638	0.000527329	Toxic	K01921	D-alanine-D-alanine ligase [EC:6.3.2.4]
OG0004639	3.84614e-05	Toxic	K07742	uncharacterized protein
OG0004640	0.00222007	Toxic	NA	NA
OG0004642	0.00101995	Toxic	K14205	phosphatidylglycerol lysyltransferase [EC:2.3.2.3]
OG0004644	8.35259e-05	Toxic	NA	NA
OG0004652	0.016467	Toxic	NA	NA
OG0004656	0.00696278	Toxic	K02482	two-component system, NtrC family, sensor kinase [EC:2.7.13.3]
OG0004658	0.0277763	Toxic	NA	NA
OG0004678	3.41006e-05	Toxic	K07496	putative transposase
OG0004679	0.00112891	Toxic	NA	NA
OG0004680	8.05105e-05	Toxic	NA	NA
OG0004684	6.38816e-08	Toxic	NA	NA
OG0004686	8.35259e-05	Toxic	NA	NA
OG0004687	1.22173e-08	Toxic	K00645	[acyl-carrier-protein] S-malonyltransferase [EC:2.3.1.39]
OG0004688	1.6457e-05	Toxic	NA	NA
OG0004689	0.0360051	Toxic	NA	NA
OG0004690	0.000116008	Toxic	NA	NA
OG0004694	4.62616e-08	Toxic	NA	NA
OG0004696	0.00469854	Toxic	NA	NA
OG0004698	3.07219e-07	Toxic	NA	NA
OG0004699	0.00187013	Toxic	NA	NA
OG0004707	2.5224e-05	Toxic	NA	NA
OG0004708	0.00637295	Toxic	K03130	transcription initiation factor TFIID subunit 5
OG0004711	2.5224e-05	Toxic	NA	NA
OG0004713	0.000527329	Toxic	NA	NA
OG0004747	1.29644e-05	Toxic	NA	NA
OG0004749	3.69357e-06	Toxic	K02040	phosphate transport system substrate-binding protein
OG0004753	6.9116e-06	Toxic	K01406	serralysin [EC:3.4.24.40]
OG0004756	0.000289958	Toxic	NA	NA
OG0004757	0.00752333	Toxic	NA	NA
OG0004761	0.000289958	Toxic	NA	NA
OG0004762	0.000527329	Toxic	NA	NA
OG0004765	0.000527329	Toxic	NA	NA
OG0004777	0.0171082	Toxic	NA	NA
OG0004782	0.000749404	Toxic	NA	NA
OG0004792	0.0258914	Toxic	NA	NA
OG0004796	3.84614e-05	Toxic	K07317	adenine-specific DNA-methyltransferase [EC:2.1.1.72]
OG0004803	0.00509862	Toxic	NA	NA
OG0004807	0.000527329	Toxic	NA	NA
OG0004809	0.000337244	Toxic	NA	NA
OG0004810	0.00115551	Toxic	NA	NA
OG0004811	3.92167e-05	Toxic	NA	NA
OG0004812	0.0423008	Toxic	NA	NA
OG0004814	0.0182125	Toxic	NA	NA
OG0004819	0.000742746	Toxic	NA	NA
OG0004820	3.37281e-07	Toxic	NA	NA
OG0004824	3.56935e-05	Toxic	NA	NA
OG0004826	0.000116008	Toxic	K15342	CRISP-associated protein Cas1
OG0004831	4.47032e-05	Toxic	NA	NA
OG0004833	0.000527329	Toxic	NA	NA
OG0004834	8.99709e-08	Toxic	K03496	chromosome partitioning protein
OG0004843	0.000116008	Toxic	K17836	beta-lactamase class A [EC:3.5.2.6]
OG0004844	0.0101283	Toxic	K06987	uncharacterized protein
OG0004849	0.0323866	Toxic	NA	NA
OG0004851	0.0013435	Toxic	NA	NA
OG0004852	0.000256341	Toxic	NA	NA
OG0004869	0.00300809	Toxic	NA	NA
OG0004876	0.000338809	Toxic	NA	NA
OG0004879	0.00258876	Toxic	NA	NA
OG0004882	0.000169442	Toxic	NA	NA
OG0004886	0.000246511	Toxic	NA	NA
OG0004887	0.00301682	Toxic	NA	NA
OG0004890	6.11324e-06	Toxic	K03561	biopolymer transport protein ExbB
OG0004891	6.11324e-06	Toxic	K03559	biopolymer transport protein ExbD
OG0004894	1.35992e-05	Toxic	K00428	cytochrome c peroxidase [EC:1.11.1.5]
OG0004895	1.78265e-06	Toxic	NA	NA
OG0004898	9.6856e-07	Toxic	K02482	two-component system, NtrC family, sensor kinase [EC:2.7.13.3]
OG0004900	1.20608e-06	Toxic	NA	NA
OG0004905	0.0101283	Toxic	NA	NA
OG0004906	0.0101283	Toxic	NA	NA
OG0004907	0.0101283	Toxic	NA	NA
OG0004908	0.0101283	Toxic	NA	NA
OG0004909	1.82168e-05	Toxic	K07090	uncharacterized protein
OG0004912	1.82168e-05	Toxic	NA	NA
OG0004914	4.62616e-08	Toxic	NA	NA
OG0004941	4.61608e-05	Toxic	NA	NA
OG0004961	0.000256341	Toxic	K06876	deoxyribodipyrimidine photolyase-related protein
OG0004963	0.000116008	Toxic	NA	NA
OG0004964	0.00637295	Toxic	NA	NA
OG0004968	0.00258876	Toxic	NA	NA
OG0004969	7.52908e-09	Toxic	NA	NA
OG0004971	1.82168e-05	Toxic	K01071	medium-chain acyl-[acyl-carrier-protein] hydrolase [EC:3.1.2.21]
OG0004975	3.63725e-06	Toxic	K03893	arsenical pump membrane protein
OG0004977	0.000117307	Toxic	NA	NA
OG0004979	1.47048e-09	Toxic	K02482	two-component system, NtrC family, sensor kinase [EC:2.7.13.3]
OG0004983	6.11324e-06	Toxic	NA	NA
OG0004984	0.00492984	Toxic	K23886	CDGSH iron-sulfur domain-containing protein 3
OG0004988	1.25098e-05	Toxic	NA	NA
OG0004989	6.11324e-06	Toxic	NA	NA
OG0004991	0.000110165	Toxic	NA	NA
OG0004995	1.35177e-08	Toxic	NA	NA
OG0004996	1.82168e-05	Toxic	NA	NA
OG0004997	6.11324e-06	Toxic	NA	NA
OG0005004	0.00909945	Toxic	NA	NA
OG0005005	6.46697e-06	Toxic	NA	NA
OG0005008	1.35992e-05	Toxic	K10860	mRNA N1-methyladenine demethylase [EC:1.14.11.54]
OG0005010	1.82168e-05	Toxic	NA	NA
OG0005018	0.0101283	Toxic	NA	NA
OG0005023	0.0013435	Toxic	K18911	L-histidine Nalpha-methyltransferase [EC:2.1.1.44]
OG0005025	0.00258876	Toxic	K09803	uncharacterized protein
OG0005033	0.0321901	Toxic	NA	NA
OG0005044	4.82903e-05	Toxic	K07114	Ca-activated chloride channel homolog
OG0005047	0.000553094	Toxic	NA	NA
OG0005050	0.000451094	Toxic	NA	NA
OG0005054	0.00210466	Toxic	NA	NA
OG0005056	0.000117307	Toxic	NA	NA
OG0005057	0.000289958	Toxic	K13472	sulfotransferase
OG0005058	1.78265e-06	Toxic	K08972	putative membrane protein
OG0005059	0.00295557	Toxic	NA	NA
OG0005062	0.00278028	Toxic	K00666	fatty-acyl-CoA synthase [EC:6.2.1.-]
OG0005065	1.82168e-05	Toxic	K22305	phosphoserine phosphatase [EC:3.1.3.3]
OG0005071	3.56935e-05	Toxic	NA	NA
OG0005072	1.78265e-06	Toxic	K05795	tellurium resistance protein TerD
OG0005073	0.0011328	Toxic	NA	NA
OG0005076	0.0011328	Toxic	NA	NA
OG0005077	3.0119e-06	Toxic	K07507	putative Mg2+ transporter-C (MgtC) family protein
OG0005078	0.000117307	Toxic	K17725	sulfur dioxygenase [EC:1.13.11.18]
OG0005079	3.28863e-05	Toxic	NA	NA
OG0005084	0.000117307	Toxic	NA	NA
OG0005086	0.000624391	Toxic	NA	NA
OG0005087	1.08122e-05	Toxic	NA	NA
OG0005088	0.0194851	Toxic	NA	NA
OG0005089	1.82168e-05	Toxic	NA	NA
OG0005090	6.71505e-05	Toxic	K12988	alpha-1,3-rhamnosyltransferase [EC:2.4.1.-]
OG0005092	5.4697e-08	Toxic	NA	NA
OG0005094	1.78265e-06	Toxic	NA	NA
OG0005095	1.78265e-06	Toxic	NA	NA
OG0005099	4.56364e-05	Toxic	NA	NA
OG0005105	6.11324e-06	Toxic	NA	NA
OG0005106	0.000650265	Toxic	NA	NA
OG0005107	6.11324e-06	Toxic	NA	NA
OG0005109	6.11324e-06	Toxic	NA	NA
OG0005110	0.00622103	Toxic	NA	NA
OG0005124	4.82903e-05	Toxic	NA	NA
OG0005129	1.42375e-06	Toxic	NA	NA
OG0005133	0.000116008	Toxic	NA	NA
OG0005134	4.82903e-05	Toxic	NA	NA
OG0005136	2.52118e-05	Toxic	K03781	catalase [EC:1.11.1.6]
OG0005137	0.0172992	Toxic	NA	NA
OG0005138	0.00145925	Toxic	NA	NA
OG0005139	4.82903e-05	Toxic	NA	NA
OG0005142	0.00109954	Toxic	NA	NA
OG0005143	1.27169e-06	Toxic	NA	NA
OG0005144	0.0013435	Toxic	NA	NA
OG0005145	0.000629871	Toxic	NA	NA
OG0005146	0.00846831	Toxic	NA	NA
OG0005153	1.10318e-05	Toxic	NA	NA
OG0005154	0.0110552	Toxic	K01406	serralysin [EC:3.4.24.40]
OG0005156	0.0343978	Toxic	NA	NA
OG0005157	0.000188258	Toxic	K03321	sulfate permease, SulP family
OG0005158	1.78265e-06	Toxic	NA	NA
OG0005159	0.000243704	Toxic	NA	NA
OG0005165	8.35395e-08	Toxic	K04069	pyruvate formate lyase activating enzyme [EC:1.97.1.4]
OG0005166	8.35395e-08	Toxic	K04072	acetaldehyde dehydrogenase / alcohol dehydrogenase [EC:1.2.1.10 1.1.1.1]
OG0005167	1.78265e-06	Toxic	NA	NA
OG0005169	0.000468407	Toxic	NA	NA
OG0005171	4.939e-07	Toxic	NA	NA
OG0005172	0.0343978	Toxic	K09000	CRISPR-associated protein Cmr4
OG0005175	1.48186e-06	Toxic	NA	NA
OG0005182	2.82435e-07	Toxic	NA	NA
OG0005184	8.59587e-07	Toxic	K15352	secreted effector protein PipB2
OG0005189	0.000624391	Toxic	NA	NA
OG0005193	0.00565939	Toxic	K18476	TetR/AcrR family transcriptional regulator, tetracycline repressor protein
OG0005194	9.60734e-07	Toxic	NA	NA
OG0005197	0.0194851	Toxic	NA	NA
OG0005198	4.82903e-05	Toxic	NA	NA
OG0005201	0.000650265	Toxic	NA	NA
OG0005202	0.00492984	Toxic	NA	NA
OG0005204	0.00565939	Toxic	NA	NA
OG0005208	0.000583752	Toxic	NA	NA
OG0005213	0.000650265	Toxic	NA	NA
OG0005214	0.000117307	Toxic	K07090	uncharacterized protein
OG0005218	1.82168e-05	Toxic	NA	NA
OG0005219	1.61412e-05	Toxic	NA	NA
OG0005220	0.0321901	Toxic	NA	NA
OG0005221	1.35992e-05	Toxic	NA	NA
OG0005222	0.00492984	Toxic	NA	NA
OG0005223	0.00220869	Toxic	NA	NA
OG0005225	1.82168e-05	Toxic	NA	NA
OG0005228	1.61412e-05	Toxic	NA	NA
OG0005246	0.0198107	Toxic	NA	NA
OG0005251	0.000243704	Toxic	NA	NA
OG0005253	5.02334e-05	Toxic	NA	NA
OG0005255	0.010441	Toxic	K03465	thymidylate synthase (FAD) [EC:2.1.1.148]
OG0005256	0.010441	Toxic	K01520	dUTP pyrophosphatase [EC:3.6.1.23]
OG0005257	1.3197e-05	Toxic	NA	NA
OG0005262	8.7357e-08	Toxic	K00656	formate C-acetyltransferase [EC:2.3.1.54]
OG0005263	8.7357e-08	Toxic	K09181	acetyltransferase
OG0005266	8.7357e-08	Toxic	K01406	serralysin [EC:3.4.24.40]
OG0005267	4.38302e-07	Toxic	NA	NA
OG0005271	0.00142496	Toxic	K00571	site-specific DNA-methyltransferase (adenine-specific) [EC:2.1.1.72]
OG0005275	4.38302e-07	Toxic	NA	NA
OG0005277	0.0105288	Toxic	NA	NA
OG0005278	4.38302e-07	Toxic	NA	NA
OG0005279	0.00580753	Toxic	NA	NA
OG0005280	1.78265e-06	Toxic	K02482	two-component system, NtrC family, sensor kinase [EC:2.7.13.3]
OG0005281	0.00278028	Toxic	NA	NA
OG0005282	1.69682e-05	Toxic	K22044	moderate conductance mechanosensitive channel
OG0005287	1.78265e-06	Toxic	NA	NA
OG0005289	0.000243704	Toxic	NA	NA
OG0005290	4.22322e-05	Toxic	NA	NA
OG0005297	0.0020853	Toxic	NA	NA
OG0005298	2.82435e-07	Toxic	NA	NA
OG0005299	0.00142496	Toxic	NA	NA
OG0005307	0.00295557	Toxic	NA	NA
OG0005310	0.00142496	Toxic	NA	NA
OG0005311	1.69682e-05	Toxic	NA	NA
OG0005315	0.0350424	Toxic	NA	NA
OG0005317	4.79983e-06	Toxic	K02482	two-component system, NtrC family, sensor kinase [EC:2.7.13.3]
OG0005318	0.0259252	Toxic	NA	NA
OG0005319	0.0024738	Toxic	NA	NA
OG0005320	0.00805239	Toxic	NA	NA
OG0005321	0.00295557	Toxic	NA	NA
OG0005322	0.00295557	Toxic	NA	NA
OG0005323	6.11324e-06	Toxic	NA	NA
OG0005326	2.15238e-06	Toxic	NA	NA
OG0005327	0.0194851	Toxic	NA	NA
OG0005329	0.0194851	Toxic	NA	NA
OG0005331	2.85987e-07	Toxic	NA	NA
OG0005332	4.79983e-06	Toxic	NA	NA
OG0005337	1.39771e-08	Toxic	K16173	glutaryl-CoA dehydrogenase (non-decarboxylating) [EC:1.3.99.32]
OG0005338	1.33927e-08	Toxic	NA	NA
OG0005339	0.000938519	Toxic	NA	NA
OG0005347	8.7357e-08	Toxic	NA	NA
OG0005348	4.38302e-07	Toxic	K03442	small conductance mechanosensitive channel
OG0005349	4.38302e-07	Toxic	NA	NA
OG0005351	1.78265e-06	Toxic	NA	NA
OG0005352	3.88858e-07	Toxic	NA	NA
OG0005354	8.14082e-05	Toxic	NA	NA
OG0005355	4.38302e-07	Toxic	NA	NA
OG0005356	6.22924e-07	Toxic	NA	NA
OG0005357	7.79445e-08	Toxic	K00645	[acyl-carrier-protein] S-malonyltransferase [EC:2.3.1.39]
OG0005361	0.00211481	Toxic	K19076	CRISPR-associated protein Cmr2
OG0005365	0.000243704	Toxic	NA	NA
OG0005367	4.38302e-07	Toxic	K02050	NitT/TauT family transport system permease protein
OG0005370	4.38302e-07	Toxic	K01999	branched-chain amino acid transport system substrate-binding protein
OG0005390	0.00142496	Toxic	NA	NA
OG0005401	0.000358588	Toxic	NA	NA
OG0005407	1.78265e-06	Toxic	K06900	uncharacterized protein
OG0005409	1.78265e-06	Toxic	NA	NA
OG0005411	6.11324e-06	Toxic	NA	NA
OG0005412	1.78265e-06	Toxic	NA	NA
OG0005413	1.78265e-06	Toxic	NA	NA
OG0005414	1.78265e-06	Toxic	K00558	DNA (cytosine-5)-methyltransferase 1 [EC:2.1.1.37]
OG0005415	1.78265e-06	Toxic	NA	NA
OG0005416	0.00142496	Toxic	NA	NA
OG0005417	0.000675682	Toxic	K06915	uncharacterized protein
OG0005420	0.000117307	Toxic	NA	NA
OG0005421	6.11324e-06	Toxic	K07491	putative transposase
OG0005422	0.000243704	Toxic	NA	NA
OG0005425	1.1556e-05	Toxic	NA	NA
OG0005435	1.33927e-08	Toxic	K03327	multidrug resistance protein, MATE family
OG0005436	4.38302e-07	Toxic	NA	NA
OG0005438	3.4649e-06	Toxic	NA	NA
OG0005441	0.000243704	Toxic	NA	NA
OG0005442	0.000288284	Toxic	NA	NA
OG0005444	1.17478e-07	Toxic	K01406	serralysin [EC:3.4.24.40]
OG0005446	7.3191e-07	Toxic	K01214	isoamylase [EC:3.2.1.68]
OG0005447	2.34081e-05	Toxic	NA	NA
OG0005451	4.38302e-07	Toxic	NA	NA
OG0005475	8.7357e-08	Toxic	K16554	polysaccharide biosynthesis transport protein
OG0005476	0.00010251	Toxic	K07075	uncharacterized protein
OG0005478	3.03247e-05	Toxic	NA	NA
OG0005479	1.90884e-09	Toxic	NA	NA
OG0005480	1.47048e-09	Toxic	K07065	uncharacterized protein
OG0005482	5.30171e-06	Toxic	NA	NA
OG0005483	8.7357e-08	Toxic	NA	NA
OG0005486	3.4649e-06	Toxic	K07075	uncharacterized protein
OG0005487	8.25247e-05	Toxic	NA	NA
OG0005490	8.7357e-08	Toxic	NA	NA
OG0005495	8.35395e-08	Toxic	K11443	two-component system, cell cycle response regulator DivK
OG0005497	7.3191e-07	Toxic	K05521	ADP-ribosyl-[dinitrogen reductase] hydrolase [EC:3.2.2.24]
OG0005498	8.7357e-08	Toxic	NA	NA
OG0005503	1.78265e-06	Toxic	NA	NA
OG0005518	0.0152866	Toxic	NA	NA
OG0005528	4.38302e-07	Toxic	NA	NA
OG0005529	4.38302e-07	Toxic	NA	NA
OG0005530	0.000166215	Toxic	NA	NA
OG0005531	0.000624391	Toxic	NA	NA
OG0005532	0.000489596	Toxic	NA	NA
OG0005533	4.38302e-07	Toxic	NA	NA
OG0005534	1.78265e-06	Toxic	NA	NA
OG0005535	0.0151155	Toxic	NA	NA
OG0005536	0.0349136	Toxic	NA	NA
OG0005537	1.78265e-06	Toxic	NA	NA
OG0005540	0.000288284	Toxic	NA	NA
OG0005545	4.38302e-07	Toxic	NA	NA
OG0005546	0.0343978	Toxic	NA	NA
OG0005550	0.00278028	Toxic	NA	NA
OG0005551	4.38302e-07	Toxic	NA	NA
OG0005555	4.47152e-06	Toxic	NA	NA
OG0005561	0.00810396	Toxic	NA	NA
OG0005563	0.000166215	Toxic	NA	NA
OG0005572	3.36079e-05	Toxic	NA	NA
OG0005573	7.3191e-07	Toxic	K00936	two-component system, sensor histidine kinase PdtaS [EC:2.7.13.3]
OG0005576	1.39771e-08	Toxic	NA	NA
OG0005577	8.7357e-08	Toxic	NA	NA
OG0005578	1.33927e-08	Toxic	K07012	CRISPR-associated endonuclease/helicase Cas3 [EC:3.1.-.- 3.6.4.-]
OG0005579	1.39771e-08	Toxic	K19075	CRISPR-associated protein Cst2
OG0005580	8.7357e-08	Toxic	K03406	methyl-accepting chemotaxis protein
OG0005581	0.00118806	Toxic	NA	NA
OG0005583	8.7357e-08	Toxic	K01406	serralysin [EC:3.4.24.40]
OG0005586	1.39771e-08	Toxic	NA	NA
OG0005592	1.24191e-07	Toxic	NA	NA
OG0005593	2.00808e-05	Toxic	NA	NA
OG0005597	1.33927e-08	Toxic	K06901	putative MFS transporter, AGZA family, xanthine/uracil permease
OG0005599	0.0332103	Toxic	NA	NA
OG0005606	0.00492988	Toxic	NA	NA
OG0005644	1.3197e-05	Toxic	NA	NA
OG0005645	7.3191e-07	Toxic	NA	NA
OG0005646	8.7357e-08	Toxic	NA	NA
OG0005647	8.7357e-08	Toxic	NA	NA
OG0005648	8.7357e-08	Toxic	NA	NA
OG0005650	8.23043e-07	Toxic	NA	NA
OG0005651	0.00444966	Toxic	K14818	ribosome assembly protein SQT1
OG0005652	4.38302e-07	Toxic	NA	NA
OG0005653	8.70561e-06	Toxic	NA	NA
OG0005654	8.70561e-06	Toxic	K20074	PPM family protein phosphatase [EC:3.1.3.16]
OG0005655	8.7357e-08	Toxic	K02482	two-component system, NtrC family, sensor kinase [EC:2.7.13.3]
OG0005656	8.7357e-08	Toxic	NA	NA
OG0005658	1.41937e-08	Toxic	NA	NA
OG0005659	8.25247e-05	Toxic	NA	NA
OG0005663	0.000773176	Toxic	NA	NA
OG0005664	0.00114088	Toxic	K03466	DNA segregation ATPase FtsK/SpoIIIE, S-DNA-T family
OG0005665	0.00278028	Toxic	NA	NA
OG0005667	0.000243704	Toxic	NA	NA
OG0005668	0.000243704	Toxic	NA	NA
OG0005670	8.7357e-08	Toxic	NA	NA
OG0005671	3.4649e-06	Toxic	NA	NA
OG0005674	4.38302e-07	Toxic	K19156	antitoxin PrlF
OG0005675	4.38302e-07	Toxic	K19155	toxin YhaV [EC:3.1.-.-]
OG0005676	0.000243704	Toxic	NA	NA
OG0005678	8.86181e-07	Toxic	NA	NA
OG0005682	8.25247e-05	Toxic	NA	NA
OG0005708	5.30171e-06	Toxic	NA	NA
OG0005714	0.000136689	Toxic	NA	NA
OG0005716	5.30171e-06	Toxic	NA	NA
OG0005720	1.33927e-08	Toxic	NA	NA
OG0005721	1.47048e-09	Toxic	NA	NA
OG0005726	7.3191e-07	Toxic	NA	NA
OG0005729	0.000938519	Toxic	NA	NA
OG0005730	2.34081e-05	Toxic	NA	NA
OG0005732	7.3191e-07	Toxic	K00661	maltose O-acetyltransferase [EC:2.3.1.79]
OG0005734	0.000136689	Toxic	NA	NA
OG0005740	7.3191e-07	Toxic	K16568	exopolysaccharide production protein ExoZ
OG0005741	1.70141e-09	Toxic	K01915	glutamine synthetase [EC:6.3.1.2]
OG0005745	1.33927e-08	Toxic	K06905	uncharacterized protein
OG0005748	2.71653e-05	Toxic	NA	NA
OG0005751	1.17251e-07	Toxic	NA	NA
OG0005764	0.010441	Toxic	NA	NA
OG0005781	2.34081e-05	Toxic	NA	NA
OG0005783	3.4649e-06	Toxic	NA	NA
OG0005787	8.7357e-08	Toxic	NA	NA
OG0005788	2.34081e-05	Toxic	NA	NA
OG0005789	8.7357e-08	Toxic	NA	NA
OG0005790	8.7357e-08	Toxic	NA	NA
OG0005791	8.7357e-08	Toxic	NA	NA
OG0005792	5.30171e-06	Toxic	NA	NA
OG0005793	8.7357e-08	Toxic	NA	NA
OG0005794	0.000440757	Toxic	NA	NA
OG0005795	8.7357e-08	Toxic	K01487	guanine deaminase [EC:3.5.4.3]
OG0005796	8.7357e-08	Toxic	NA	NA
OG0005797	8.7357e-08	Toxic	NA	NA
OG0005798	8.7357e-08	Toxic	K01406	serralysin [EC:3.4.24.40]
OG0005799	0.010441	Toxic	K09127	CRISPR-associated protein Cmr3
OG0005800	8.7357e-08	Toxic	NA	NA
OG0005802	1.39771e-08	Toxic	NA	NA
OG0005803	8.7357e-08	Toxic	K01768	adenylate cyclase [EC:4.6.1.1]
OG0005804	8.7357e-08	Toxic	K01358	ATP-dependent Clp protease, protease subunit [EC:3.4.21.92]
OG0005807	1.39771e-08	Toxic	NA	NA
OG0005808	1.39771e-08	Toxic	NA	NA
OG0005809	1.10318e-05	Toxic	NA	NA
OG0005810	8.7357e-08	Toxic	NA	NA
OG0005815	0.0028089	Toxic	NA	NA
OG0005817	1.33927e-08	Toxic	NA	NA
OG0005819	0.010441	Toxic	NA	NA
OG0005820	6.82086e-07	Toxic	K01406	serralysin [EC:3.4.24.40]
OG0005821	8.7357e-08	Toxic	NA	NA
OG0005822	8.25247e-05	Toxic	NA	NA
OG0005823	1.33927e-08	Toxic	NA	NA
OG0005824	0.00118806	Toxic	NA	NA
OG0005825	6.82086e-07	Toxic	NA	NA
OG0005826	2.34081e-05	Toxic	NA	NA
OG0005827	1.22475e-05	Toxic	NA	NA
OG0005896	8.25247e-05	Toxic	NA	NA
OG0005897	2.00808e-05	Toxic	NA	NA
OG0005899	5.30171e-06	Toxic	NA	NA
OG0005903	5.30171e-06	Toxic	NA	NA
OG0005915	1.47048e-09	Toxic	NA	NA
OG0005928	1.47048e-09	Toxic	NA	NA
OG0005929	8.96681e-07	Toxic	NA	NA
OG0005930	8.96681e-07	Toxic	NA	NA
OG0005946	3.36079e-05	Toxic	NA	NA
OG0005949	1.33927e-08	Toxic	NA	NA
OG0005950	0.00492988	Toxic	NA	NA
OG0005951	5.30171e-06	Toxic	NA	NA
OG0005952	5.30171e-06	Toxic	NA	NA
OG0005953	2.34081e-05	Toxic	NA	NA
OG0005956	7.3191e-07	Toxic	NA	NA
OG0005957	7.3191e-07	Toxic	NA	NA
OG0005958	0.000563466	Toxic	NA	NA
OG0005959	1.33927e-08	Toxic	NA	NA
OG0005960	1.33927e-08	Toxic	NA	NA
OG0005961	5.30171e-06	Toxic	NA	NA
OG0005962	0.000440757	Toxic	K19142	CRISPR-associated protein Cmr6
OG0005963	1.33927e-08	Toxic	NA	NA
OG0005964	1.33927e-08	Toxic	NA	NA
OG0005965	0.00314385	Toxic	NA	NA
OG0005966	5.30171e-06	Toxic	NA	NA
OG0005967	3.03247e-05	Toxic	NA	NA
OG0005969	1.33927e-08	Toxic	NA	NA
OG0005970	1.33927e-08	Toxic	NA	NA
OG0005971	1.33927e-08	Toxic	NA	NA
OG0005972	1.33927e-08	Toxic	NA	NA
OG0005973	1.33927e-08	Toxic	NA	NA
OG0005974	1.33927e-08	Toxic	NA	NA
OG0005975	1.33927e-08	Toxic	NA	NA
OG0005976	1.33927e-08	Toxic	NA	NA
OG0005977	1.33927e-08	Toxic	NA	NA
OG0005978	1.33927e-08	Toxic	NA	NA
OG0005979	1.33927e-08	Toxic	NA	NA
OG0005980	1.33927e-08	Toxic	NA	NA
OG0005981	1.33927e-08	Toxic	NA	NA
OG0005982	1.33927e-08	Toxic	NA	NA
OG0005983	7.3191e-07	Toxic	K00936	two-component system, sensor histidine kinase PdtaS [EC:2.7.13.3]
OG0005984	2.34081e-05	Toxic	NA	NA
OG0005985	1.33927e-08	Toxic	NA	NA
OG0005986	5.30171e-06	Toxic	NA	NA
OG0005995	0.00100688	Toxic	NA	NA
OG0005997	0.000136689	Toxic	NA	NA
OG0005998	1.47048e-09	Toxic	NA	NA
OG0005999	1.47048e-09	Toxic	NA	NA
OG0006000	1.33927e-08	Toxic	NA	NA
OG0006002	1.17251e-07	Toxic	NA	NA
OG0006003	5.30171e-06	Toxic	NA	NA
OG0006005	0.000116452	Toxic	NA	NA
OG0006006	1.17251e-07	Toxic	NA	NA
OG0006007	0.000293189	Toxic	NA	NA
OG0006008	1.33927e-08	Toxic	NA	NA
OG0006009	0.00546326	Toxic	NA	NA
OG0006010	1.70141e-09	Toxic	NA	NA
OG0006011	1.33927e-08	Toxic	NA	NA
OG0006012	1.70141e-09	Toxic	NA	NA
OG0006013	1.33927e-08	Toxic	NA	NA
OG0006014	1.33927e-08	Toxic	K09951	CRISPR-associated protein Cas2
OG0006015	7.3191e-07	Toxic	NA	NA
OG0006016	2.34081e-05	Toxic	NA	NA
OG0006021	2.34081e-05	Toxic	NA	NA
OG0006022	2.34081e-05	Toxic	NA	NA
OG0006023	2.34081e-05	Toxic	NA	NA
OG0006067	0.000440757	Toxic	NA	NA
OG0006070	0.0169047	Toxic	K07075	uncharacterized protein
OG0006076	2.71653e-05	Toxic	NA	NA
OG0006080	1.02809e-07	Toxic	NA	NA
OG0006082	8.96681e-07	Toxic	NA	NA
OG0006083	8.96681e-07	Toxic	K19090	CRISPR-associated protein Cas5t
OG0006091	1.02809e-07	Toxic	K21498	antitoxin HigA-1
OG0006092	1.02809e-07	Toxic	K08998	uncharacterized protein
OG0006097	0.000140891	Toxic	NA	NA
OG0006098	3.51706e-05	Toxic	NA	NA
OG0006102	3.36079e-05	Toxic	NA	NA
OG0006103	3.36079e-05	Toxic	NA	NA
OG0006104	3.36079e-05	Toxic	NA	NA
OG0006105	0.00145949	Toxic	NA	NA
OG0006107	1.02809e-07	Toxic	NA	NA
OG0006114	8.96681e-07	Toxic	NA	NA
OG0006119	3.36079e-05	Toxic	NA	NA
OG0006120	4.85915e-06	Toxic	NA	NA
OG0006123	8.96681e-07	Toxic	NA	NA
OG0006126	0.000188258	Toxic	NA	NA
OG0006129	6.06877e-06	Toxic	NA	NA
OG0006131	0.000938519	Toxic	NA	NA
OG0006132	0.000188258	Toxic	NA	NA
OG0006167	1.17251e-07	Toxic	NA	NA
OG0006168	0.000591902	Toxic	NA	NA
OG0006169	5.30171e-06	Toxic	NA	NA
OG0006170	0.000329842	Toxic	NA	NA
OG0006171	5.30171e-06	Toxic	NA	NA
OG0006172	0.00114088	Toxic	NA	NA
OG0006173	3.36079e-05	Toxic	K09803	uncharacterized protein
OG0006174	1.17251e-07	Toxic	NA	NA
OG0006175	1.17251e-07	Toxic	NA	NA
OG0006176	5.30171e-06	Toxic	NA	NA
OG0006177	3.03247e-05	Toxic	K07317	adenine-specific DNA-methyltransferase [EC:2.1.1.72]
OG0006180	5.30171e-06	Toxic	NA	NA
OG0006181	5.30171e-06	Toxic	NA	NA
OG0006182	5.30171e-06	Toxic	NA	NA
OG0006193	1.47048e-09	Toxic	NA	NA
OG0006194	1.17251e-07	Toxic	NA	NA
OG0006195	0.000136689	Toxic	NA	NA
OG0006197	1.47048e-09	Toxic	NA	NA
OG0006198	1.47048e-09	Toxic	NA	NA
OG0006199	3.36079e-05	Toxic	NA	NA
OG0006200	0.0160695	Toxic	NA	NA
OG0006202	1.47048e-09	Toxic	NA	NA
OG0006203	1.47048e-09	Toxic	NA	NA
OG0006204	5.30171e-06	Toxic	NA	NA
OG0006205	1.47048e-09	Toxic	NA	NA
OG0006206	1.17251e-07	Toxic	NA	NA
OG0006207	1.47048e-09	Toxic	NA	NA
OG0006208	5.30171e-06	Toxic	NA	NA
OG0006209	1.47048e-09	Toxic	NA	NA
OG0006210	1.47048e-09	Toxic	NA	NA
OG0006212	1.17251e-07	Toxic	NA	NA
OG0006213	1.47048e-09	Toxic	NA	NA
OG0006214	8.86181e-07	Toxic	NA	NA
OG0006215	1.47048e-09	Toxic	NA	NA
OG0006216	5.62368e-06	Toxic	NA	NA
OG0006217	1.47048e-09	Toxic	NA	NA
OG0006218	1.47048e-09	Toxic	NA	NA
OG0006220	4.93046e-06	Toxic	NA	NA
OG0006221	1.02809e-07	Toxic	NA	NA
OG0006223	8.96681e-07	Toxic	K07799	membrane fusion protein, multidrug efflux system
OG0006225	0.00583718	Toxic	K21023	diguanylate cyclase [EC:2.7.7.65]
OG0006227	3.36079e-05	Toxic	NA	NA
OG0006229	8.96681e-07	Toxic	NA	NA
OG0006231	5.30171e-06	Toxic	NA	NA
OG0006232	3.36079e-05	Toxic	NA	NA
OG0006255	5.30171e-06	Toxic	NA	NA
OG0006262	2.66831e-05	Toxic	NA	NA
OG0006263	5.30171e-06	Toxic	NA	NA
OG0006266	1.02809e-07	Toxic	NA	NA
OG0006268	7.17657e-07	Toxic	NA	NA
OG0006282	0.0412716	Toxic	NA	NA
OG0006288	3.67699e-05	Toxic	NA	NA
OG0006299	1.02809e-07	Toxic	NA	NA
OG0006300	0.021058	Toxic	NA	NA
OG0006341	8.96681e-07	Toxic	NA	NA
OG0006342	0.000695655	Toxic	K01854	UDP-galactopyranose mutase [EC:5.4.99.9]
OG0006343	8.96681e-07	Toxic	NA	NA
OG0006344	8.96681e-07	Toxic	NA	NA
OG0006345	8.96681e-07	Toxic	NA	NA
OG0006346	8.96681e-07	Toxic	NA	NA
OG0006347	8.96681e-07	Toxic	NA	NA
OG0006348	0.000695655	Toxic	NA	NA
OG0006349	0.000695655	Toxic	NA	NA
OG0006350	8.96681e-07	Toxic	NA	NA
OG0006351	0.00804288	Toxic	NA	NA
OG0006352	0.00804288	Toxic	NA	NA
OG0006353	8.96681e-07	Toxic	NA	NA
OG0006354	8.96681e-07	Toxic	NA	NA
OG0006355	8.96681e-07	Toxic	NA	NA
OG0006356	3.36079e-05	Toxic	K01406	serralysin [EC:3.4.24.40]
OG0006357	3.36079e-05	Toxic	NA	NA
OG0006360	8.96681e-07	Toxic	NA	NA
OG0006361	0.00310071	Toxic	NA	NA
OG0006362	8.96681e-07	Toxic	NA	NA
OG0006363	8.96681e-07	Toxic	NA	NA
OG0006366	0.00893645	Toxic	K07496	putative transposase
OG0006367	8.96681e-07	Toxic	K07496	putative transposase
OG0006370	1.31151e-08	Toxic	NA	NA
OG0006371	3.36079e-05	Toxic	NA	NA
OG0006372	4.71903e-06	Toxic	NA	NA
OG0006373	0.00804288	Toxic	NA	NA
OG0006374	0.000938519	Toxic	NA	NA
OG0006375	6.06877e-06	Toxic	NA	NA
OG0006376	1.31151e-08	Toxic	NA	NA
OG0006377	0.000886242	Toxic	NA	NA
OG0006379	1.11885e-07	Toxic	NA	NA
OG0006380	1.31151e-08	Toxic	NA	NA
OG0006381	1.31151e-08	Toxic	NA	NA
OG0006385	1.02809e-07	Toxic	NA	NA
OG0006386	0.000188258	Toxic	NA	NA
OG0006388	1.02809e-07	Toxic	NA	NA
OG0006389	8.96681e-07	Toxic	NA	NA
OG0006390	8.96681e-07	Toxic	NA	NA
OG0006391	8.96681e-07	Toxic	NA	NA
OG0006392	8.96681e-07	Toxic	NA	NA
OG0006393	8.96681e-07	Toxic	NA	NA
OG0006394	8.96681e-07	Toxic	NA	NA
OG0006395	8.96681e-07	Toxic	NA	NA
OG0006396	8.96681e-07	Toxic	NA	NA
OG0006398	8.96681e-07	Toxic	NA	NA
OG0006399	0.00145949	Toxic	NA	NA
OG0006401	3.36079e-05	Toxic	NA	NA
OG0006402	0.0250914	Toxic	NA	NA
OG0006437	0.00893645	Toxic	NA	NA
OG0006438	8.96681e-07	Toxic	NA	NA
OG0006439	8.96681e-07	Toxic	NA	NA
OG0006440	8.96681e-07	Toxic	K01154	type I restriction enzyme, S subunit [EC:3.1.21.3]
OG0006441	7.98082e-07	Toxic	NA	NA
OG0006442	4.93046e-06	Toxic	NA	NA
OG0006443	3.36079e-05	Toxic	NA	NA
OG0006468	0.00100688	Toxic	NA	NA
OG0006475	7.17657e-07	Toxic	NA	NA
OG0006476	7.17657e-07	Toxic	NA	NA
OG0006477	0.000938519	Toxic	NA	NA
OG0006478	0.000947596	Toxic	NA	NA
OG0006498	0.000938519	Toxic	K00466	tryptophan 2-monooxygenase [EC:1.13.12.3]
OG0006549	0.0275648	Toxic	NA	NA
OG0006573	0.00310071	Toxic	NA	NA
OG0006574	6.06877e-06	Toxic	NA	NA
OG0006575	6.9869e-05	Toxic	NA	NA
OG0006577	0.0121131	Toxic	NA	NA
OG0006583	6.06877e-06	Toxic	NA	NA
OG0006584	1.02809e-07	Toxic	NA	NA
OG0006585	0.0121131	Toxic	NA	NA
OG0006586	1.02809e-07	Toxic	NA	NA
OG0006587	6.06877e-06	Toxic	NA	NA
OG0006588	1.02809e-07	Toxic	NA	NA
OG0006589	0.00310071	Toxic	NA	NA
OG0006591	0.0121131	Toxic	NA	NA
OG0006592	6.06877e-06	Toxic	NA	NA
OG0006593	6.06877e-06	Toxic	NA	NA
OG0006594	6.06877e-06	Toxic	NA	NA
OG0006596	6.06877e-06	Toxic	NA	NA
OG0006600	0.0275648	Toxic	NA	NA
OG0006632	6.06877e-06	Toxic	NA	NA
OG0006634	1.02809e-07	Toxic	NA	NA
OG0006635	1.02809e-07	Toxic	NA	NA
OG0006636	1.02809e-07	Toxic	NA	NA
OG0006637	1.02809e-07	Toxic	NA	NA
OG0006638	1.02809e-07	Toxic	NA	NA
OG0006639	1.02809e-07	Toxic	NA	NA
OG0006640	1.02809e-07	Toxic	NA	NA
OG0006641	1.02809e-07	Toxic	NA	NA
OG0006642	1.02809e-07	Toxic	NA	NA
OG0006643	1.02809e-07	Toxic	NA	NA
OG0006644	1.02809e-07	Toxic	NA	NA
OG0006645	1.02809e-07	Toxic	NA	NA
OG0006646	1.02809e-07	Toxic	NA	NA
OG0006647	1.02809e-07	Toxic	NA	NA
OG0006648	6.06877e-06	Toxic	NA	NA
OG0006649	1.02809e-07	Toxic	NA	NA
OG0006650	1.02809e-07	Toxic	NA	NA
OG0006651	1.02809e-07	Toxic	NA	NA
OG0006652	7.63701e-07	Toxic	NA	NA
OG0006653	1.02809e-07	Toxic	NA	NA
OG0006654	1.02809e-07	Toxic	NA	NA
OG0006655	1.02809e-07	Toxic	NA	NA
OG0006656	1.02809e-07	Toxic	K07334	toxin HigB-1
OG0006657	1.02809e-07	Toxic	NA	NA
OG0006658	1.02809e-07	Toxic	NA	NA
OG0006659	1.02809e-07	Toxic	NA	NA
OG0006660	1.02809e-07	Toxic	NA	NA
OG0006661	6.06877e-06	Toxic	NA	NA
OG0006662	1.02809e-07	Toxic	NA	NA
OG0006663	1.02809e-07	Toxic	NA	NA
OG0006664	3.51706e-05	Toxic	NA	NA
OG0006665	1.02809e-07	Toxic	NA	NA
OG0006666	1.02809e-07	Toxic	NA	NA
OG0006667	1.02809e-07	Toxic	NA	NA
OG0006668	1.02809e-07	Toxic	NA	NA
OG0006669	6.06877e-06	Toxic	K01881	prolyl-tRNA synthetase [EC:6.1.1.15]
OG0006672	0.0275648	Toxic	NA	NA
OG0006687	0.014331	Toxic	NA	NA
OG0006732	2.58941e-05	Toxic	NA	NA
OG0006873	0.00373267	Toxic	NA	NA
OG0006875	0.00373267	Toxic	NA	NA
OG0006876	3.67699e-05	Toxic	NA	NA
OG0006880	0.0172065	Toxic	NA	NA
OG0006905	7.17657e-07	Toxic	NA	NA
OG0006906	7.17657e-07	Toxic	NA	NA
OG0006910	3.67699e-05	Toxic	NA	NA
OG0006911	0.000686889	Toxic	NA	NA
OG0006912	0.000190793	Toxic	NA	NA
OG0006913	0.000938519	Toxic	NA	NA
OG0006914	0.000938519	Toxic	NA	NA
OG0006926	2.58941e-05	Toxic	NA	NA
OG0006928	3.67699e-05	Toxic	NA	NA
OG0006929	3.67699e-05	Toxic	NA	NA
OG0006935	0.000885155	Toxic	NA	NA
OG0006962	7.17657e-07	Toxic	NA	NA
OG0006963	2.71653e-05	Toxic	NA	NA
OG0006964	7.17657e-07	Toxic	NA	NA
OG0006965	7.17657e-07	Toxic	NA	NA
OG0006966	7.17657e-07	Toxic	NA	NA
OG0006967	7.17657e-07	Toxic	NA	NA
OG0006968	7.17657e-07	Toxic	NA	NA
OG0006969	7.17657e-07	Toxic	NA	NA
OG0006970	7.17657e-07	Toxic	NA	NA
OG0006971	7.17657e-07	Toxic	NA	NA
OG0006972	7.17657e-07	Toxic	NA	NA
OG0006973	7.17657e-07	Toxic	NA	NA
OG0006974	7.17657e-07	Toxic	NA	NA
OG0006975	7.17657e-07	Toxic	NA	NA
OG0006976	7.17657e-07	Toxic	NA	NA
OG0006977	7.17657e-07	Toxic	NA	NA
OG0006978	7.17657e-07	Toxic	NA	NA
OG0006979	7.17657e-07	Toxic	NA	NA
OG0006980	7.17657e-07	Toxic	NA	NA
OG0006981	7.17657e-07	Toxic	NA	NA
OG0006982	7.17657e-07	Toxic	NA	NA
OG0006983	7.17657e-07	Toxic	NA	NA
OG0006984	7.17657e-07	Toxic	NA	NA
OG0006985	7.17657e-07	Toxic	NA	NA
OG0006986	7.17657e-07	Toxic	NA	NA
OG0006987	7.17657e-07	Toxic	NA	NA
OG0006988	7.17657e-07	Toxic	NA	NA
OG0006991	4.71903e-06	Toxic	NA	NA
OG0007013	0.00462325	Toxic	NA	NA
OG0007016	0.014331	Toxic	K03724	ATP-dependent helicase Lhr and Lhr-like helicase [EC:3.6.4.-]
OG0007021	0.000675671	Toxic	NA	NA
OG0007025	0.0166278	Toxic	NA	NA
OG0007026	0.0166278	Toxic	NA	NA
OG0007034	0.019592	Toxic	NA	NA
OG0007040	2.58941e-05	Toxic	NA	NA
OG0007042	2.58941e-05	Toxic	NA	NA
OG0007165	0.0412716	Toxic	NA	NA
OG0007166	0.00418042	Toxic	NA	NA
OG0007167	0.00100688	Toxic	NA	NA
OG0007168	0.00100688	Toxic	NA	NA
OG0007171	0.00418042	Toxic	NA	NA
OG0007172	0.000201461	Toxic	NA	NA
OG0007173	0.000201461	Toxic	NA	NA
OG0007176	0.000201461	Toxic	NA	NA
OG0007179	0.000201461	Toxic	K04096	DNA processing protein
OG0007181	0.0412716	Toxic	NA	NA
OG0007185	0.0412716	Toxic	NA	NA
OG0007201	0.000201461	Toxic	K07114	Ca-activated chloride channel homolog
OG0007208	0.0412716	Toxic	NA	NA
OG0007215	0.0166278	Toxic	NA	NA
OG0007216	0.00100688	Toxic	NA	NA
OG0007217	0.0166278	Toxic	NA	NA
OG0007218	0.0412716	Toxic	NA	NA
OG0007220	0.00623881	Toxic	NA	NA
OG0007221	0.000201461	Toxic	NA	NA
OG0007227	0.0149281	Toxic	K06915	uncharacterized protein
OG0007272	2.66831e-05	Toxic	K06915	uncharacterized protein
OG0007273	4.515e-06	Toxic	NA	NA
OG0007274	4.515e-06	Toxic	NA	NA
OG0007275	4.515e-06	Toxic	NA	NA
OG0007276	4.515e-06	Toxic	NA	NA
OG0007277	4.515e-06	Toxic	NA	NA
OG0007278	0.000201461	Toxic	K01778	diaminopimelate epimerase [EC:5.1.1.7]
OG0007279	4.515e-06	Toxic	NA	NA
OG0007280	0.00418042	Toxic	NA	NA
OG0007281	4.515e-06	Toxic	NA	NA
OG0007282	4.515e-06	Toxic	NA	NA
OG0007283	4.515e-06	Toxic	NA	NA
OG0007284	4.515e-06	Toxic	NA	NA
OG0007285	0.000201461	Toxic	NA	NA
OG0007286	4.515e-06	Toxic	NA	NA
OG0007291	4.515e-06	Toxic	NA	NA
OG0007292	0.000201461	Toxic	K01243	adenosylhomocysteine nucleosidase [EC:3.2.2.9]
OG0007293	4.515e-06	Toxic	NA	NA
OG0007294	4.515e-06	Toxic	NA	NA
OG0007310	0.019592	Toxic	NA	NA
OG0007313	0.00462325	Toxic	NA	NA
OG0007334	0.000136918	Toxic	NA	NA
OG0007339	0.000675671	Toxic	NA	NA
OG0007340	0.014331	Toxic	NA	NA
OG0007355	0.000675671	Toxic	K08217	MFS transporter, DHA3 family, macrolide efflux protein
OG0007422	0.0240383	Toxic	NA	NA
OG0007427	0.00100688	Toxic	NA	NA
OG0007429	0.0166278	Toxic	NA	NA
OG0007440	0.00100688	Toxic	NA	NA
OG0007441	0.00100688	Toxic	NA	NA
OG0007450	0.000136918	Toxic	NA	NA
OG0007451	2.58941e-05	Toxic	NA	NA
OG0007453	2.58941e-05	Toxic	NA	NA
OG0007456	0.0166278	Toxic	NA	NA
OG0007457	0.00623881	Toxic	NA	NA
OG0007458	2.58941e-05	Toxic	NA	NA
OG0007460	0.00100688	Toxic	K09121	pyridinium-3,5-bisthiocarboxylic acid mononucleotide nickel chelatase [EC:4.99.1.12]
OG0007463	2.58941e-05	Toxic	NA	NA
OG0007466	2.58941e-05	Toxic	NA	NA
OG0007471	0.00623881	Toxic	NA	NA
OG0007478	0.000136918	Toxic	NA	NA
OG0007486	0.000136918	Toxic	NA	NA
OG0007493	0.0166278	Toxic	NA	NA
OG0007496	0.00100688	Toxic	NA	NA
OG0007506	0.0166278	Toxic	NA	NA
OG0007507	0.0166278	Toxic	NA	NA
OG0007508	0.0166278	Toxic	NA	NA
OG0007509	0.0166278	Toxic	NA	NA
OG0007512	0.0166278	Toxic	NA	NA
OG0007513	0.0166278	Toxic	NA	NA
OG0007518	0.00100688	Toxic	K20074	PPM family protein phosphatase [EC:3.1.3.16]
OG0007550	0.00462325	Toxic	NA	NA
OG0007584	2.58941e-05	Toxic	NA	NA
OG0007585	2.58941e-05	Toxic	NA	NA
OG0007586	0.0166278	Toxic	NA	NA
OG0007587	2.58941e-05	Toxic	NA	NA
OG0007588	2.58941e-05	Toxic	NA	NA
OG0007589	0.0166278	Toxic	NA	NA
OG0007590	2.58941e-05	Toxic	NA	NA
OG0007591	2.58941e-05	Toxic	NA	NA
OG0007592	2.58941e-05	Toxic	NA	NA
OG0007593	2.58941e-05	Toxic	NA	NA
OG0007594	2.58941e-05	Toxic	NA	NA
OG0007595	2.58941e-05	Toxic	NA	NA
OG0007597	0.00433857	Toxic	K01524	exopolyphosphatase / guanosine-5'-triphosphate,3'-diphosphate pyrophosphatase [EC:3.6.1.11 3.6.1.40]
OG0007598	2.58941e-05	Toxic	NA	NA
OG0007599	2.58941e-05	Toxic	NA	NA
OG0007600	2.58941e-05	Toxic	K06941	23S rRNA (adenine2503-C2)-methyltransferase [EC:2.1.1.192]
OG0007601	2.58941e-05	Toxic	NA	NA
OG0007602	2.58941e-05	Toxic	NA	NA
OG0007623	2.58941e-05	Toxic	NA	NA
OG0007624	2.58941e-05	Toxic	NA	NA
OG0007627	2.58941e-05	Toxic	NA	NA
OG0007629	2.58941e-05	Toxic	NA	NA
OG0007655	0.000675671	Toxic	NA	NA
OG0007693	0.014331	Toxic	NA	NA
OG0007698	0.000675671	Toxic	K21164	enediyne biosynthesis protein E7
OG0007701	0.014331	Toxic	NA	NA
OG0007704	0.019592	Toxic	NA	NA
OG0007705	0.019592	Toxic	NA	NA
OG0007724	0.0143559	Toxic	NA	NA
OG0007821	0.00462325	Toxic	NA	NA
OG0007823	0.019592	Toxic	NA	NA
OG0007824	0.019592	Toxic	NA	NA
OG0007825	0.019592	Toxic	NA	NA
OG0007832	0.00462325	Toxic	NA	NA
OG0007838	0.000136918	Toxic	NA	NA
OG0007839	0.000136918	Toxic	NA	NA
OG0007841	0.019592	Toxic	NA	NA
OG0007843	0.0240383	Toxic	NA	NA
OG0007844	0.000136918	Toxic	NA	NA
OG0007845	0.000136918	Toxic	NA	NA
OG0007846	0.014331	Toxic	NA	NA
OG0007848	0.000136918	Toxic	NA	NA
OG0007849	0.000136918	Toxic	NA	NA
OG0007850	0.000136918	Toxic	NA	NA
OG0007852	0.000136918	Toxic	NA	NA
OG0007869	0.000675671	Toxic	NA	NA
OG0007871	0.019592	Toxic	NA	NA
OG0007872	0.019592	Toxic	NA	NA
OG0007873	0.00462325	Toxic	NA	NA
OG0007881	0.0183965	Toxic	NA	NA
OG0007882	0.00462325	Toxic	NA	NA
OG0007944	0.00462325	Toxic	NA	NA
OG0007945	0.00462325	Toxic	NA	NA
OG0007948	0.000136918	Toxic	NA	NA
OG0007949	0.000683136	Toxic	NA	NA
OG0007950	0.000136918	Toxic	NA	NA
OG0007951	0.000136918	Toxic	NA	NA
OG0007952	0.000136918	Toxic	NA	NA
OG0007954	0.000136918	Toxic	NA	NA
OG0007955	0.000136918	Toxic	NA	NA
OG0007956	0.000136918	Toxic	NA	NA
OG0007957	0.000136918	Toxic	NA	NA
OG0007958	0.000136918	Toxic	K03469	ribonuclease HI [EC:3.1.26.4]
OG0007959	0.000136918	Toxic	NA	NA
OG0007960	0.000683136	Toxic	NA	NA
OG0007961	0.000136918	Toxic	NA	NA
OG0007962	0.000136918	Toxic	NA	NA
OG0007963	0.000136918	Toxic	NA	NA
OG0007964	0.000136918	Toxic	NA	NA
OG0007965	0.00462325	Toxic	NA	NA
OG0007966	0.000136918	Toxic	NA	NA
OG0007967	0.00462325	Toxic	NA	NA
OG0008226	0.000136918	Toxic	NA	NA
OG0008232	0.000136918	Toxic	NA	NA
OG0008233	0.000136918	Toxic	NA	NA
OG0008234	0.000136918	Toxic	NA	NA
OG0008235	0.000136918	Toxic	NA	NA
OG0008236	0.000136918	Toxic	NA	NA
OG0008237	0.000136918	Toxic	NA	NA
OG0008238	0.000136918	Toxic	NA	NA
OG0008239	0.000136918	Toxic	NA	NA
OG0008240	0.000136918	Toxic	NA	NA
OG0008241	0.000136918	Toxic	NA	NA
OG0008242	0.000136918	Toxic	NA	NA
OG0008269	0.014331	Toxic	NA	NA
OG0008296	0.014331	Toxic	NA	NA
OG0008321	0.014331	Toxic	NA	NA
OG0008333	0.014331	Toxic	NA	NA
OG0008342	0.00315925	Toxic	K06915	uncharacterized protein
OG0008344	0.014331	Toxic	K01406	serralysin [EC:3.4.24.40]
OG0008346	0.014331	Toxic	NA	NA
OG0008348	0.00315925	Toxic	K07454	putative restriction endonuclease
OG0008518	0.019592	Toxic	NA	NA
OG0008521	0.019592	Toxic	NA	NA
OG0008533	0.019592	Toxic	NA	NA
OG0008551	0.000675671	Toxic	NA	NA
OG0008553	0.0143559	Toxic	NA	NA
OG0008558	0.000675671	Toxic	K15383	MtN3 and saliva related transmembrane protein
OG0008559	0.000675671	Toxic	NA	NA
OG0008561	0.019592	Toxic	NA	NA
OG0008562	0.019592	Toxic	NA	NA
OG0008563	0.019592	Toxic	NA	NA
OG0008565	0.000675671	Toxic	NA	NA
OG0008570	0.014331	Toxic	NA	NA
OG0008572	0.0143559	Toxic	NA	NA
OG0008595	0.00315925	Toxic	NA	NA
OG0008596	0.00315925	Toxic	NA	NA
OG0008597	0.00315925	Toxic	NA	NA
OG0008598	0.019592	Toxic	NA	NA
OG0008604	0.019592	Toxic	NA	NA
OG0008619	0.019592	Toxic	K07114	Ca-activated chloride channel homolog
OG0008620	0.019592	Toxic	NA	NA
OG0008621	0.019592	Toxic	NA	NA
OG0008622	0.019592	Toxic	NA	NA
OG0008623	0.019592	Toxic	NA	NA
OG0008624	0.019592	Toxic	NA	NA
OG0008625	0.019592	Toxic	NA	NA
OG0008626	0.019592	Toxic	NA	NA
OG0008658	0.019592	Toxic	NA	NA
OG0008729	0.000675671	Toxic	NA	NA
OG0008730	0.000675671	Toxic	NA	NA
OG0008731	0.000675671	Toxic	K19169	DNA sulfur modification protein DndB
OG0008732	0.000675671	Toxic	NA	NA
OG0008733	0.000675671	Toxic	NA	NA
OG0008734	0.000675671	Toxic	NA	NA
OG0008735	0.000675671	Toxic	NA	NA
OG0008736	0.000675671	Toxic	K01406	serralysin [EC:3.4.24.40]
OG0008737	0.000675671	Toxic	NA	NA
OG0008738	0.000675671	Toxic	NA	NA
OG0008739	0.000675671	Toxic	NA	NA
OG0008740	0.019592	Toxic	K02492	glutamyl-tRNA reductase [EC:1.2.1.70]
OG0008741	0.000675671	Toxic	NA	NA
OG0008742	0.000675671	Toxic	NA	NA
OG0008743	0.000675671	Toxic	NA	NA
OG0008744	0.000675671	Toxic	NA	NA
OG0008745	0.000675671	Toxic	NA	NA
OG0008746	0.000675671	Toxic	NA	NA
OG0008747	0.000675671	Toxic	NA	NA
OG0008748	0.000675671	Toxic	NA	NA
OG0008749	0.000675671	Toxic	NA	NA
OG0008750	0.000675671	Toxic	NA	NA
OG0008842	0.000675671	Toxic	NA	NA
OG0008847	0.000675671	Toxic	K16922	putative peptide zinc metalloprotease protein
OG0008848	0.000675671	Toxic	NA	NA
OG0008849	0.000675671	Toxic	NA	NA
OG0008850	0.000675671	Toxic	NA	NA
OG0008851	0.000675671	Toxic	NA	NA
OG0008852	0.00317608	Toxic	NA	NA
OG0008853	0.000675671	Toxic	NA	NA
OG0008854	0.000675671	Toxic	NA	NA
OG0008855	0.000675671	Toxic	K20444	O-antigen biosynthesis protein [EC:2.4.1.-]
OG0008856	0.000675671	Toxic	NA	NA
OG0008857	0.000675671	Toxic	NA	NA
OG0008858	0.000675671	Toxic	NA	NA
OG0008859	0.000675671	Toxic	NA	NA
OG0008860	0.000675671	Toxic	NA	NA
OG0008861	0.000675671	Toxic	NA	NA
OG0008876	0.014331	Toxic	NA	NA
OG0008880	0.014331	Toxic	NA	NA
OG0008895	0.014331	Toxic	NA	NA
OG0008896	0.014331	Toxic	K02199	cytochrome c biogenesis protein CcmG, thiol:disulfide interchange protein DsbE
OG0008899	0.014331	Toxic	K21397	ABC transport system ATP-binding/permease protein
OG0008900	0.014331	Toxic	K05795	tellurium resistance protein TerD
OG0008919	0.014331	Toxic	NA	NA
OG0008990	0.014331	Toxic	K01286	D-alanyl-D-alanine carboxypeptidase [EC:3.4.16.4]
OG0008997	0.014331	Toxic	K16698	teichuronic acid biosynthesis glycosyltransferase TuaG [EC:2.4.-.-]
OG0009001	0.014331	Toxic	NA	NA
OG0009006	0.014331	Toxic	NA	NA
OG0009015	0.014331	Toxic	K18640	plasmid segregation protein ParM
OG0009016	0.014331	Toxic	NA	NA
OG0009025	0.014331	Toxic	NA	NA
OG0009026	0.014331	Toxic	NA	NA
OG0009216	0.014331	Toxic	NA	NA
OG0009217	0.014331	Toxic	NA	NA
OG0009222	0.014331	Toxic	K02290	phycobilisome rod-core linker protein
OG0009223	0.0143559	Toxic	NA	NA
OG0009225	0.014331	Toxic	K02482	two-component system, NtrC family, sensor kinase [EC:2.7.13.3]
OG0009226	0.014331	Toxic	NA	NA
OG0009227	0.014331	Toxic	NA	NA
OG0009232	0.00315925	Toxic	NA	NA
OG0009233	0.0143559	Toxic	NA	NA
OG0009234	0.014331	Toxic	NA	NA
OG0009235	0.00315925	Toxic	NA	NA
OG0009237	0.014331	Toxic	NA	NA
OG0009243	0.00315925	Toxic	NA	NA
OG0009244	0.00315925	Toxic	NA	NA
OG0009245	0.00315925	Toxic	NA	NA
OG0009246	0.00315925	Toxic	NA	NA
OG0009247	0.00315925	Toxic	NA	NA
OG0009248	0.00315925	Toxic	NA	NA
OG0009249	0.00315925	Toxic	NA	NA
OG0009250	0.00315925	Toxic	NA	NA
OG0009251	0.00315925	Toxic	NA	NA
OG0009252	0.00315925	Toxic	NA	NA
OG0009253	0.00315925	Toxic	NA	NA
OG0009254	0.00315925	Toxic	NA	NA
OG0009255	0.00315925	Toxic	NA	NA
OG0009256	0.00315925	Toxic	NA	NA
OG0009257	0.00315925	Toxic	NA	NA
OG0009258	0.00315925	Toxic	NA	NA
OG0009259	0.00315925	Toxic	NA	NA
OG0009260	0.00315925	Toxic	NA	NA
OG0009261	0.0143559	Toxic	NA	NA
OG0009262	0.0143559	Toxic	NA	NA
OG0009265	0.014331	Toxic	NA	NA
OG0009273	0.014331	Toxic	NA	NA
OG0009274	0.0143559	Toxic	NA	NA
OG0009275	0.014331	Toxic	K00873	pyruvate kinase [EC:2.7.1.40]
OG0009277	0.0143559	Toxic	NA	NA
OG0009278	0.014331	Toxic	NA	NA
OG0009279	0.014331	Toxic	NA	NA
OG0009287	0.014331	Toxic	NA	NA
OG0009303	0.014331	Toxic	NA	NA
OG0009314	0.014331	Toxic	NA	NA
OG0009319	0.014331	Toxic	NA	NA
OG0009321	0.014331	Toxic	NA	NA
OG0009507	0.00315925	Toxic	NA	NA
OG0009508	0.00315925	Toxic	NA	NA
OG0009509	0.00315925	Toxic	NA	NA
OG0009510	0.00315925	Toxic	NA	NA
OG0009511	0.00315925	Toxic	NA	NA
OG0009512	0.00315925	Toxic	NA	NA
OG0009513	0.00315925	Toxic	NA	NA
OG0009514	0.00315925	Toxic	NA	NA
OG0009515	0.00315925	Toxic	NA	NA
OG0009516	0.00315925	Toxic	NA	NA
OG0009517	0.00315925	Toxic	NA	NA
OG0009518	0.00315925	Toxic	NA	NA
OG0009520	0.00315925	Toxic	NA	NA
OG0009521	0.00315925	Toxic	NA	NA
OG0009523	0.00315925	Toxic	NA	NA
OG0009524	0.00315925	Toxic	NA	NA
OG0009525	0.00315925	Toxic	NA	NA
OG0009526	0.00315925	Toxic	NA	NA
OG0009527	0.00315925	Toxic	NA	NA
OG0009529	0.00315925	Toxic	NA	NA
OG0009534	0.00315925	Toxic	NA	NA
OG0009535	0.00315925	Toxic	NA	NA
OG0009537	0.00315925	Toxic	NA	NA
OG0009538	0.00315925	Toxic	NA	NA
OG0009585	0.00315925	Toxic	NA	NA
OG0009587	0.00315925	Toxic	NA	NA
OG0009588	0.00315925	Toxic	NA	NA
OG0009589	0.00315925	Toxic	NA	NA
OG0009632	0.00315925	Toxic	NA	NA
OG0009633	0.00315925	Toxic	NA	NA
OG0009655	0.00315925	Toxic	NA	NA
OG0009656	0.00315925	Toxic	NA	NA
OG0009657	0.00315925	Toxic	NA	NA
OG0009658	0.00315925	Toxic	NA	NA
OG0009659	0.00315925	Toxic	NA	NA
OG0009660	0.00315925	Toxic	NA	NA
OG0009661	0.0143559	Toxic	NA	NA
OG0009662	0.0143559	Toxic	NA	NA
OG0009663	0.00315925	Toxic	NA	NA
OG0009664	0.00315925	Toxic	NA	NA
OG0009665	0.00315925	Toxic	NA	NA
OG0009666	0.00315925	Toxic	NA	NA
OG0009667	0.00315925	Toxic	NA	NA
OG0009668	0.00315925	Toxic	NA	NA
OG0009670	0.00315925	Toxic	K07496	putative transposase
OG0009671	0.00315925	Toxic	NA	NA
OG0009672	0.00315925	Toxic	NA	NA
OG0009673	0.00315925	Toxic	NA	NA
OG0009675	0.00315925	Toxic	NA	NA
OG0010136	0.014331	Toxic	NA	NA
OG0010137	0.014331	Toxic	NA	NA
OG0010138	0.014331	Toxic	NA	NA
OG0010139	0.014331	Toxic	NA	NA
OG0010140	0.014331	Toxic	NA	NA
OG0010141	0.014331	Toxic	NA	NA
OG0010142	0.014331	Toxic	NA	NA
OG0010143	0.014331	Toxic	NA	NA
OG0010144	0.014331	Toxic	NA	NA
OG0010145	0.014331	Toxic	NA	NA
OG0010146	0.014331	Toxic	NA	NA
OG0010147	0.014331	Toxic	NA	NA
OG0010148	0.014331	Toxic	NA	NA
OG0010149	0.014331	Toxic	NA	NA
OG0010150	0.014331	Toxic	NA	NA
OG0010151	0.014331	Toxic	NA	NA
OG0010152	0.014331	Toxic	NA	NA
OG0010153	0.014331	Toxic	NA	NA
OG0010154	0.014331	Toxic	NA	NA
OG0010155	0.014331	Toxic	NA	NA
OG0010156	0.014331	Toxic	NA	NA
OG0010157	0.014331	Toxic	NA	NA
OG0010158	0.014331	Toxic	NA	NA
OG0010159	0.014331	Toxic	NA	NA
OG0010160	0.014331	Toxic	NA	NA
OG0010161	0.014331	Toxic	NA	NA
OG0010162	0.014331	Toxic	NA	NA
OG0010163	0.014331	Toxic	NA	NA
OG0010164	0.014331	Toxic	NA	NA
OG0010165	0.014331	Toxic	NA	NA
OG0010166	0.014331	Toxic	NA	NA
OG0010167	0.014331	Toxic	NA	NA
OG0010168	0.014331	Toxic	NA	NA
OG0010169	0.014331	Toxic	NA	NA
OG0010170	0.014331	Toxic	NA	NA
OG0010171	0.014331	Toxic	NA	NA
OG0010172	0.014331	Toxic	NA	NA
OG0010173	0.014331	Toxic	NA	NA
OG0010174	0.014331	Toxic	NA	NA
OG0010175	0.014331	Toxic	NA	NA
OG0010176	0.014331	Toxic	NA	NA
OG0010177	0.014331	Toxic	NA	NA
OG0010178	0.014331	Toxic	NA	NA
OG0010179	0.014331	Toxic	NA	NA
OG0010180	0.014331	Toxic	NA	NA
OG0010181	0.014331	Toxic	NA	NA
OG0010182	0.014331	Toxic	NA	NA
OG0010183	0.014331	Toxic	NA	NA
OG0010184	0.014331	Toxic	NA	NA
OG0010185	0.014331	Toxic	NA	NA
OG0010186	0.014331	Toxic	NA	NA
OG0010187	0.014331	Toxic	NA	NA
OG0010188	0.014331	Toxic	NA	NA
OG0010189	0.014331	Toxic	NA	NA
OG0010190	0.014331	Toxic	NA	NA
OG0010191	0.014331	Toxic	NA	NA
OG0010192	0.014331	Toxic	NA	NA
OG0010193	0.014331	Toxic	NA	NA
OG0010194	0.014331	Toxic	NA	NA
OG0010195	0.014331	Toxic	NA	NA
OG0010196	0.014331	Toxic	NA	NA
OG0010197	0.014331	Toxic	NA	NA
OG0010198	0.014331	Toxic	NA	NA
OG0010199	0.014331	Toxic	NA	NA
OG0010200	0.014331	Toxic	NA	NA
OG0010201	0.014331	Toxic	NA	NA
OG0010202	0.014331	Toxic	NA	NA
OG0010203	0.014331	Toxic	NA	NA
OG0010204	0.014331	Toxic	NA	NA
OG0010205	0.014331	Toxic	NA	NA
OG0010206	0.014331	Toxic	NA	NA
OG0010207	0.014331	Toxic	NA	NA
OG0010208	0.014331	Toxic	NA	NA
OG0010209	0.014331	Toxic	NA	NA
OG0010210	0.014331	Toxic	NA	NA
OG0010211	0.014331	Toxic	NA	NA
OG0010212	0.014331	Toxic	NA	NA
OG0010213	0.014331	Toxic	NA	NA
OG0010214	0.014331	Toxic	NA	NA
OG0010215	0.014331	Toxic	NA	NA
OG0010216	0.014331	Toxic	NA	NA
OG0010217	0.014331	Toxic	NA	NA
OG0010218	0.014331	Toxic	NA	NA
OG0010219	0.014331	Toxic	NA	NA
OG0010220	0.014331	Toxic	NA	NA
OG0010221	0.014331	Toxic	NA	NA
OG0010222	0.014331	Toxic	NA	NA
OG0010223	0.014331	Toxic	NA	NA
OG0010224	0.014331	Toxic	NA	NA
OG0010225	0.014331	Toxic	K01239	purine nucleosidase [EC:3.2.2.1]
OG0010226	0.014331	Toxic	NA	NA
OG0010227	0.014331	Toxic	NA	NA
OG0010228	0.014331	Toxic	K03469	ribonuclease HI [EC:3.1.26.4]
OG0010229	0.014331	Toxic	NA	NA
OG0010230	0.014331	Toxic	NA	NA
OG0010231	0.014331	Toxic	NA	NA
OG0010232	0.014331	Toxic	NA	NA
OG0010233	0.014331	Toxic	NA	NA
OG0010234	0.014331	Toxic	NA	NA
OG0010235	0.014331	Toxic	NA	NA
OG0010236	0.014331	Toxic	NA	NA
OG0010237	0.014331	Toxic	NA	NA
OG0010238	0.014331	Toxic	NA	NA
OG0010239	0.014331	Toxic	NA	NA
OG0010240	0.014331	Toxic	NA	NA
OG0010241	0.014331	Toxic	NA	NA
OG0010242	0.014331	Toxic	NA	NA
OG0010243	0.014331	Toxic	NA	NA
OG0010244	0.014331	Toxic	NA	NA
OG0010245	0.014331	Toxic	NA	NA
OG0010246	0.014331	Toxic	NA	NA
OG0010247	0.014331	Toxic	NA	NA
OG0010248	0.014331	Toxic	NA	NA
OG0010249	0.014331	Toxic	NA	NA
OG0010250	0.014331	Toxic	NA	NA
OG0010251	0.014331	Toxic	NA	NA
OG0010252	0.014331	Toxic	NA	NA
OG0010253	0.014331	Toxic	NA	NA
OG0010254	0.014331	Toxic	NA	NA
OG0010255	0.014331	Toxic	NA	NA
OG0010256	0.014331	Toxic	NA	NA
OG0010257	0.014331	Toxic	NA	NA
OG0010258	0.014331	Toxic	NA	NA
OG0010259	0.014331	Toxic	NA	NA
OG0010260	0.014331	Toxic	NA	NA
OG0010261	0.014331	Toxic	NA	NA
OG0010262	0.014331	Toxic	NA	NA
OG0010263	0.014331	Toxic	NA	NA
OG0010264	0.014331	Toxic	NA	NA
OG0010265	0.014331	Toxic	NA	NA
OG0010266	0.014331	Toxic	NA	NA
OG0010267	0.014331	Toxic	NA	NA
OG0010268	0.014331	Toxic	NA	NA
OG0010269	0.014331	Toxic	NA	NA
OG0010270	0.014331	Toxic	NA	NA
OG0010271	0.014331	Toxic	NA	NA
OG0010272	0.014331	Toxic	NA	NA
OG0010273	0.014331	Toxic	NA	NA
OG0010274	0.014331	Toxic	NA	NA
OG0010275	0.014331	Toxic	NA	NA
OG0010276	0.014331	Toxic	NA	NA
OG0010277	0.014331	Toxic	NA	NA
OG0010278	0.014331	Toxic	K07496	putative transposase
OG0010279	0.014331	Toxic	NA	NA
OG0010280	0.014331	Toxic	NA	NA
OG0010281	0.014331	Toxic	NA	NA
OG0010282	0.014331	Toxic	NA	NA
OG0010283	0.014331	Toxic	NA	NA
OG0010284	0.014331	Toxic	NA	NA
OG0010285	0.014331	Toxic	NA	NA
OG0010286	0.014331	Toxic	NA	NA
OG0010287	0.014331	Toxic	NA	NA
OG0010288	0.014331	Toxic	NA	NA
OG0010289	0.014331	Toxic	NA	NA
OG0010290	0.014331	Toxic	NA	NA
OG0010291	0.014331	Toxic	NA	NA
OG0010292	0.014331	Toxic	NA	NA
OG0010293	0.014331	Toxic	NA	NA
OG0010294	0.014331	Toxic	NA	NA
OG0010295	0.014331	Toxic	NA	NA
OG0010296	0.014331	Toxic	NA	NA
OG0010297	0.014331	Toxic	NA	NA
OG0010299	0.014331	Toxic	NA	NA
OG0010304	0.014331	Toxic	NA	NA
OG0010307	0.014331	Toxic	NA	NA
OG0010858	0.014331	Toxic	NA	NA
OG0010859	0.014331	Toxic	NA	NA
OG0010860	0.014331	Toxic	NA	NA
OG0010861	0.014331	Toxic	NA	NA
OG0010862	0.014331	Toxic	NA	NA
OG0010863	0.014331	Toxic	NA	NA
OG0010864	0.014331	Toxic	NA	NA
OG0010865	0.014331	Toxic	NA	NA
OG0010866	0.014331	Toxic	NA	NA
OG0010867	0.014331	Toxic	NA	NA
OG0010868	0.014331	Toxic	NA	NA
OG0010869	0.014331	Toxic	NA	NA
OG0010870	0.014331	Toxic	NA	NA
OG0010871	0.014331	Toxic	NA	NA
OG0010872	0.014331	Toxic	NA	NA
OG0010873	0.014331	Toxic	NA	NA
OG0010875	0.014331	Toxic	NA	NA
OG0010877	0.014331	Toxic	NA	NA
OG0010879	0.014331	Toxic	NA	NA
OG0010880	0.014331	Toxic	NA	NA
OG0010881	0.014331	Toxic	NA	NA
OG0010882	0.014331	Toxic	NA	NA
OG0010883	0.014331	Toxic	NA	NA
OG0010884	0.014331	Toxic	NA	NA
OG0010885	0.014331	Toxic	NA	NA
OG0010886	0.014331	Toxic	NA	NA
OG0010887	0.014331	Toxic	NA	NA
OG0010888	0.014331	Toxic	NA	NA
OG0010889	0.014331	Toxic	NA	NA
OG0010890	0.014331	Toxic	NA	NA
OG0010894	0.014331	Toxic	NA	NA
OG0010895	0.014331	Toxic	NA	NA
OG0010898	0.014331	Toxic	NA	NA
OG0010996	0.014331	Toxic	NA	NA
OG0010997	0.014331	Toxic	NA	NA
OG0010998	0.014331	Toxic	NA	NA
OG0010999	0.014331	Toxic	NA	NA
OG0011000	0.014331	Toxic	NA	NA
OG0011001	0.014331	Toxic	NA	NA
OG0011002	0.014331	Toxic	NA	NA
OG0011003	0.014331	Toxic	K01406	serralysin [EC:3.4.24.40]
OG0011004	0.014331	Toxic	NA	NA
OG0011053	0.014331	Toxic	NA	NA
OG0011054	0.014331	Toxic	NA	NA
OG0011055	0.014331	Toxic	NA	NA
OG0011056	0.014331	Toxic	NA	NA
OG0011057	0.014331	Toxic	NA	NA
OG0011058	0.014331	Toxic	NA	NA
OG0011059	0.014331	Toxic	NA	NA
OG0011061	0.014331	Toxic	NA	NA
OG0011062	0.014331	Toxic	NA	NA
OG0011102	0.014331	Toxic	NA	NA
OG0011103	0.014331	Toxic	NA	NA
OG0011104	0.014331	Toxic	NA	NA
OG0011105	0.014331	Toxic	NA	NA
OG0011106	0.014331	Toxic	NA	NA
OG0011107	0.014331	Toxic	NA	NA
OG0011108	0.014331	Toxic	NA	NA
OG0011109	0.014331	Toxic	NA	NA
OG0011110	0.014331	Toxic	NA	NA
OG0011111	0.014331	Toxic	NA	NA
OG0011112	0.014331	Toxic	NA	NA
OG0011113	0.014331	Toxic	NA	NA
OG0011115	0.014331	Toxic	NA	NA
OG0011116	0.014331	Toxic	NA	NA
OG0011117	0.014331	Toxic	NA	NA
OG0011118	0.014331	Toxic	NA	NA
OG0011119	0.014331	Toxic	NA	NA
OG0011120	0.014331	Toxic	NA	NA
OG0011121	0.014331	Toxic	NA	NA
OG0011122	0.014331	Toxic	NA	NA
OG0011123	0.014331	Toxic	NA	NA
OG0011124	0.014331	Toxic	NA	NA
OG0011125	0.014331	Toxic	NA	NA
OG0011126	0.014331	Toxic	NA	NA
OG0011127	0.014331	Toxic	NA	NA
OG0011128	0.014331	Toxic	NA	NA
OG0011129	0.014331	Toxic	NA	NA
OG0011130	0.014331	Toxic	NA	NA
OG0011131	0.014331	Toxic	NA	NA
OG0011132	0.014331	Toxic	NA	NA
OG0011133	0.014331	Toxic	NA	NA
OG0011134	0.014331	Toxic	NA	NA
OG0011136	0.014331	Toxic	NA	NA
OG0011137	0.014331	Toxic	NA	NA
OG0011138	0.014331	Toxic	NA	NA
OG0011139	0.014331	Toxic	NA	NA
OG0011140	0.014331	Toxic	NA	NA
OG0011141	0.014331	Toxic	NA	NA
OG0011142	0.014331	Toxic	NA	NA
OG0011143	0.014331	Toxic	NA	NA
OG0011144	0.014331	Toxic	NA	NA
OG0011145	0.014331	Toxic	NA	NA
OG0011146	0.014331	Toxic	NA	NA
OG0011147	0.014331	Toxic	NA	NA
OG0011148	0.014331	Toxic	NA	NA
OG0011149	0.014331	Toxic	NA	NA
OG0011150	0.014331	Toxic	NA	NA
OG0011151	0.014331	Toxic	NA	NA
OG0011152	0.014331	Toxic	NA	NA
OG0011153	0.014331	Toxic	NA	NA
OG0011154	0.014331	Toxic	NA	NA
OG0011155	0.014331	Toxic	NA	NA
OG0011156	0.014331	Toxic	NA	NA
OG0011157	0.014331	Toxic	NA	NA
OG0011158	0.014331	Toxic	NA	NA
OG0011159	0.014331	Toxic	NA	NA
OG0011160	0.014331	Toxic	NA	NA
OG0011161	0.014331	Toxic	NA	NA
OG0000001	4.56796e-05	Non-toxic	NA	NA
OG0000002	0.000680446	Non-toxic	K07496	putative transposase
OG0000004	0.00378522	Non-toxic	NA	NA
OG0000008	0.019329	Non-toxic	NA	NA
OG0000009	0.00260042	Non-toxic	K07496	putative transposase
OG0000010	0.0408933	Non-toxic	NA	NA
OG0000011	9.42193e-05	Non-toxic	NA	NA
OG0000013	0.00149535	Non-toxic	NA	NA
OG0000015	0.00311963	Non-toxic	NA	NA
OG0000018	3.22944e-05	Non-toxic	K07496	putative transposase
OG0000021	0.00139391	Non-toxic	K07496	putative transposase
OG0000023	0.000856994	Non-toxic	NA	NA
OG0000024	0.00187014	Non-toxic	NA	NA
OG0000027	0.000159638	Non-toxic	NA	NA
OG0000032	0.00349463	Non-toxic	K13444	formylglycine-generating enzyme [EC:1.8.3.7]
OG0000033	0.0157048	Non-toxic	K07496	putative transposase
OG0000034	0.000336898	Non-toxic	K13730	internalin A
OG0000038	0.0253501	Non-toxic	NA	NA
OG0000039	0.00155121	Non-toxic	NA	NA
OG0000040	3.10073e-06	Non-toxic	NA	NA
OG0000041	2.4055e-06	Non-toxic	NA	NA
OG0000046	0.0277569	Non-toxic	K18831	HTH-type transcriptional regulator / antitoxin HigA
OG0000047	0.000748649	Non-toxic	K00986	RNA-directed DNA polymerase [EC:2.7.7.49]
OG0000048	0.000214863	Non-toxic	NA	NA
OG0000049	0.00124532	Non-toxic	NA	NA
OG0000051	9.52395e-07	Non-toxic	K02482	two-component system, NtrC family, sensor kinase [EC:2.7.13.3]
OG0000057	0.00108415	Non-toxic	NA	NA
OG0000060	0.00516189	Non-toxic	K07496	putative transposase
OG0000063	0.0208462	Non-toxic	NA	NA
OG0000064	0.000606125	Non-toxic	K07496	putative transposase
OG0000069	2.47875e-06	Non-toxic	NA	NA
OG0000071	0.00183682	Non-toxic	NA	NA
OG0000073	0.000874996	Non-toxic	K14818	ribosome assembly protein SQT1
OG0000074	0.00109385	Non-toxic	NA	NA
OG0000075	9.4409e-05	Non-toxic	NA	NA
OG0000079	9.79093e-05	Non-toxic	NA	NA
OG0000082	0.0329776	Non-toxic	K07496	putative transposase
OG0000084	0.0173681	Non-toxic	NA	NA
OG0000085	0.000214422	Non-toxic	K07506	AraC family transcriptional regulator
OG0000087	1.31253e-06	Non-toxic	NA	NA
OG0000090	0.0414681	Non-toxic	K07481	transposase, IS5 family
OG0000091	0.019258	Non-toxic	K13730	internalin A
OG0000094	1.53717e-05	Non-toxic	NA	NA
OG0000095	0.00202122	Non-toxic	NA	NA
OG0000098	3.7906e-05	Non-toxic	NA	NA
OG0000103	0.0207607	Non-toxic	NA	NA
OG0000106	0.00115917	Non-toxic	NA	NA
OG0000107	2.25525e-05	Non-toxic	NA	NA
OG0000112	1.53101e-05	Non-toxic	NA	NA
OG0000114	0.0109693	Non-toxic	K02003	putative ABC transport system ATP-binding protein
OG0000115	0.00280356	Non-toxic	NA	NA
OG0000118	0.0354153	Non-toxic	NA	NA
OG0000119	0.00010137	Non-toxic	K07496	putative transposase
OG0000120	0.0125434	Non-toxic	NA	NA
OG0000122	4.88788e-05	Non-toxic	NA	NA
OG0000123	0.000239355	Non-toxic	NA	NA
OG0000127	0.000965139	Non-toxic	K07496	putative transposase
OG0000128	0.000221382	Non-toxic	NA	NA
OG0000129	6.82537e-05	Non-toxic	NA	NA
OG0000130	0.00665992	Non-toxic	K07481	transposase, IS5 family
OG0000131	0.00156531	Non-toxic	K07496	putative transposase
OG0000132	0.00220608	Non-toxic	NA	NA
OG0000135	1.74156e-05	Non-toxic	NA	NA
OG0000139	0.00232807	Non-toxic	NA	NA
OG0000142	0.000565056	Non-toxic	NA	NA
OG0000144	5.02517e-05	Non-toxic	NA	NA
OG0000151	0.0144341	Non-toxic	NA	NA
OG0000152	0.00956925	Non-toxic	K02689	0 photosystem I P700 chlorophyll a apoprotein A1
OG0000162	0.00332203	Non-toxic	NA	NA
OG0000165	0.00408104	Non-toxic	K19760	dynein assembly factor with WDR repeat domains 1
OG0000177	0.00277121	Non-toxic	NA	NA
OG0000183	0.000256341	Non-toxic	K07720	two-component system, response regulator YesN
OG0000184	0.029535	Non-toxic	NA	NA
OG0000186	9.01827e-05	Non-toxic	K09667	protein O-GlcNAc transferase [EC:2.4.1.255]
OG0000190	0.00373757	Non-toxic	NA	NA
OG0000193	0.00410298	Non-toxic	NA	NA
OG0000198	0.0370494	Non-toxic	K13924	two-component system, chemotaxis family, CheB/CheR fusion protein [EC:2.1.1.80 3.1.1.61]
OG0000199	0.000102485	Non-toxic	K19092	toxin ParE1/3/4
OG0000205	6.52644e-06	Non-toxic	K20444	O-antigen biosynthesis protein [EC:2.4.1.-]
OG0000208	5.27694e-05	Non-toxic	K07496	putative transposase
OG0000213	0.00022281	Non-toxic	NA	NA
OG0000218	2.4994e-05	Non-toxic	NA	NA
OG0000219	1.76715e-05	Non-toxic	K01534	Zn2+/Cd2+-exporting ATPase [EC:7.2.2.12 7.2.2.21]
OG0000220	4.29306e-05	Non-toxic	NA	NA
OG0000222	0.00259008	Non-toxic	NA	NA
OG0000224	4.09898e-05	Non-toxic	NA	NA
OG0000226	0.00498574	Non-toxic	NA	NA
OG0000228	9.7978e-06	Non-toxic	K09667	protein O-GlcNAc transferase [EC:2.4.1.255]
OG0000229	8.32016e-06	Non-toxic	NA	NA
OG0000230	0.000136104	Non-toxic	NA	NA
OG0000231	4.17444e-05	Non-toxic	NA	NA
OG0000232	0.000128984	Non-toxic	K02337	DNA polymerase III subunit alpha [EC:2.7.7.7]
OG0000234	0.0132294	Non-toxic	NA	NA
OG0000237	0.000193805	Non-toxic	K18843	antitoxin HicB
OG0000241	0.000233723	Non-toxic	K07496	putative transposase
OG0000242	1.64966e-06	Non-toxic	NA	NA
OG0000244	0.00877011	Non-toxic	K06889	uncharacterized protein
OG0000245	0.00306982	Non-toxic	NA	NA
OG0000248	0.000125017	Non-toxic	NA	NA
OG0000256	0.0366506	Non-toxic	NA	NA
OG0000258	0.0115776	Non-toxic	K01406	serralysin [EC:3.4.24.40]
OG0000261	0.0442999	Non-toxic	NA	NA
OG0000262	0.0235261	Non-toxic	K07171	mRNA interferase MazF [EC:3.1.-.-]
OG0000263	4.41378e-06	Non-toxic	K21397	ABC transport system ATP-binding/permease protein
OG0000264	1.73206e-06	Non-toxic	NA	NA
OG0000268	0.00311426	Non-toxic	K03580	ATP-dependent helicase HepA [EC:3.6.4.-]
OG0000272	0.000638046	Non-toxic	NA	NA
OG0000274	0.00434891	Non-toxic	NA	NA
OG0000276	1.34846e-05	Non-toxic	NA	NA
OG0000277	6.93647e-07	Non-toxic	K03410	chemotaxis protein CheC
OG0000279	0.000117031	Non-toxic	NA	NA
OG0000280	3.34679e-05	Non-toxic	NA	NA
OG0000283	0.00512975	Non-toxic	NA	NA
OG0000284	0.000701323	Non-toxic	NA	NA
OG0000285	1.10905e-05	Non-toxic	K07088	uncharacterized protein
OG0000286	0.00290879	Non-toxic	NA	NA
OG0000287	0.0123353	Non-toxic	NA	NA
OG0000289	1.20608e-06	Non-toxic	NA	NA
OG0000292	0.000248642	Non-toxic	NA	NA
OG0000295	0.00303186	Non-toxic	NA	NA
OG0000296	4.56364e-05	Non-toxic	K11443	two-component system, cell cycle response regulator DivK
OG0000297	6.11324e-06	Non-toxic	NA	NA
OG0000298	0.00142496	Non-toxic	NA	NA
OG0000300	0.0200968	Non-toxic	NA	NA
OG0000302	4.65985e-05	Non-toxic	K07746	antitoxin ParD1/3/4
OG0000304	0.00752542	Non-toxic	NA	NA
OG0000309	0.000431266	Non-toxic	K06867	uncharacterized protein
OG0000310	0.0367529	Non-toxic	K07496	putative transposase
OG0000315	0.0423008	Non-toxic	NA	NA
OG0000318	0.00125937	Non-toxic	K00799	glutathione S-transferase [EC:2.5.1.18]
OG0000320	4.59813e-05	Non-toxic	NA	NA
OG0000321	0.00154075	Non-toxic	NA	NA
OG0000322	0.000768316	Non-toxic	K09951	CRISPR-associated protein Cas2
OG0000325	9.08906e-06	Non-toxic	NA	NA
OG0000327	0.0327053	Non-toxic	K22513	type III secretion system protein
OG0000331	5.36683e-05	Non-toxic	K07729	putative transcriptional regulator
OG0000334	0.000527329	Non-toxic	NA	NA
OG0000336	0.00123063	Non-toxic	K15342	CRISP-associated protein Cas1
OG0000338	0.00301682	Non-toxic	K01061	carboxymethylenebutenolidase [EC:3.1.1.45]
OG0000340	0.0187147	Non-toxic	NA	NA
OG0000343	0.0221558	Non-toxic	K18843	antitoxin HicB
OG0000345	0.0140039	Non-toxic	NA	NA
OG0000352	0.000270281	Non-toxic	K07480	insertion element IS1 protein InsB
OG0000354	0.0375566	Non-toxic	K03530	DNA-binding protein HU-beta
OG0000355	1.73008e-05	Non-toxic	K03790	[ribosomal protein S5]-alanine N-acetyltransferase [EC:2.3.1.267]
OG0000356	0.000170201	Non-toxic	K01406	serralysin [EC:3.4.24.40]
OG0000357	2.26598e-07	Non-toxic	K13487	methyl-accepting chemotaxis protein WspA
OG0000359	0.0388716	Non-toxic	NA	NA
OG0000360	0.000328083	Non-toxic	NA	NA
OG0000361	0.0235171	Non-toxic	NA	NA
OG0000362	0.016467	Non-toxic	K02482	two-component system, NtrC family, sensor kinase [EC:2.7.13.3]
OG0000366	0.00149496	Non-toxic	NA	NA
OG0000371	0.0279495	Non-toxic	NA	NA
OG0000372	0.0489688	Non-toxic	K02482	two-component system, NtrC family, sensor kinase [EC:2.7.13.3]
OG0000375	0.000737603	Non-toxic	NA	NA
OG0000383	0.000184358	Non-toxic	K07496	putative transposase
OG0000397	0.0295824	Non-toxic	K01485	cytosine/creatinine deaminase [EC:3.5.4.1 3.5.4.21]
OG0000398	0.000183798	Non-toxic	K07485	transposase
OG0000401	0.00467638	Non-toxic	K14645	serine protease [EC:3.4.21.-]
OG0000403	0.0014398	Non-toxic	NA	NA
OG0000408	0.00158374	Non-toxic	NA	NA
OG0000416	3.33115e-06	Non-toxic	NA	NA
OG0000420	0.0105626	Non-toxic	K09969	general L-amino acid transport system substrate-binding protein
OG0000425	0.00286972	Non-toxic	NA	NA
OG0000429	1.28425e-05	Non-toxic	NA	NA
OG0000430	1.94632e-06	Non-toxic	K07496	putative transposase
OG0000438	0.0109693	Non-toxic	NA	NA
OG0000439	3.13488e-06	Non-toxic	NA	NA
OG0000445	0.00112525	Non-toxic	NA	NA
OG0000446	8.9905e-07	Non-toxic	NA	NA
OG0000447	0.0244438	Non-toxic	K01999	branched-chain amino acid transport system substrate-binding protein
OG0000448	0.00155119	Non-toxic	NA	NA
OG0000449	0.010733	Non-toxic	NA	NA
OG0000452	0.00550947	Non-toxic	NA	NA
OG0000454	0.00389694	Non-toxic	NA	NA
OG0000458	0.0495504	Non-toxic	K00694	cellulose synthase (UDP-forming) [EC:2.4.1.12]
OG0000463	0.0169461	Non-toxic	NA	NA
OG0000469	0.0363879	Non-toxic	NA	NA
OG0000475	0.0105848	Non-toxic	K06926	uncharacterized protein
OG0000479	6.55583e-06	Non-toxic	K19091	CRISPR-associated endoribonuclease Cas6 [EC:3.1.-.-]
OG0000484	0.0162743	Non-toxic	K00082	5-amino-6-(5-phosphoribosylamino)uracil reductase [EC:1.1.1.193]
OG0000486	0.0197416	Non-toxic	K06988	8-hydroxy-5-deazaflavin:NADPH oxidoreductase [EC:1.5.1.40]
OG0000490	0.000900827	Non-toxic	NA	NA
OG0000495	0.0475243	Non-toxic	NA	NA
OG0000504	0.0341631	Non-toxic	NA	NA
OG0000505	0.00838685	Non-toxic	K06078	murein lipoprotein
OG0000511	0.0233571	Non-toxic	NA	NA
OG0000512	0.00162775	Non-toxic	NA	NA
OG0000513	3.32838e-05	Non-toxic	NA	NA
OG0000515	5.81862e-06	Non-toxic	NA	NA
OG0000517	0.000176287	Non-toxic	NA	NA
OG0000519	0.0347233	Non-toxic	K03466	DNA segregation ATPase FtsK/SpoIIIE, S-DNA-T family
OG0000520	4.02825e-05	Non-toxic	NA	NA
OG0000534	1.79792e-05	Non-toxic	NA	NA
OG0000536	0.0109693	Non-toxic	K02004	putative ABC transport system permease protein
OG0000538	0.0199664	Non-toxic	NA	NA
OG0000542	0.0187975	Non-toxic	K08679	UDP-glucuronate 4-epimerase [EC:5.1.3.6]
OG0000547	0.00258521	Non-toxic	NA	NA
OG0000554	6.63822e-05	Non-toxic	NA	NA
OG0000555	0.0483493	Non-toxic	K07456	DNA mismatch repair protein MutS2
OG0000558	0.0442399	Non-toxic	NA	NA
OG0000561	0.0483493	Non-toxic	NA	NA
OG0000562	0.00524488	Non-toxic	NA	NA
OG0000565	0.0340744	Non-toxic	K01092	myo-inositol-1(or 4)-monophosphatase [EC:3.1.3.25]
OG0000572	0.00757831	Non-toxic	K07746	antitoxin ParD1/3/4
OG0000574	0.00658613	Non-toxic	K19246	arachidonate 15-lipoxygenase [EC:1.13.11.33]
OG0000577	0.0447271	Non-toxic	K07243	high-affinity iron transporter
OG0000598	0.0486398	Non-toxic	K01991	polysaccharide biosynthesis/export protein
OG0000603	0.0246954	Non-toxic	NA	NA
OG0000606	0.0001041	Non-toxic	K01406	serralysin [EC:3.4.24.40]
OG0000607	0.0483493	Non-toxic	NA	NA
OG0000608	0.0237247	Non-toxic	NA	NA
OG0000612	6.69912e-06	Non-toxic	NA	NA
OG0000616	0.0237247	Non-toxic	NA	NA
OG0000639	9.08906e-06	Non-toxic	NA	NA
OG0000656	5.24828e-06	Non-toxic	NA	NA
OG0000662	0.00825983	Non-toxic	NA	NA
OG0000663	0.0491541	Non-toxic	NA	NA
OG0000674	0.0262845	Non-toxic	NA	NA
OG0000688	0.0447271	Non-toxic	NA	NA
OG0000713	0.0262845	Non-toxic	NA	NA
OG0000726	0.0243409	Non-toxic	K16238	ethanolamine permease
OG0000730	0.018726	Non-toxic	K00548	5-methyltetrahydrofolate--homocysteine methyltransferase [EC:2.1.1.13]
OG0000732	0.0346105	Non-toxic	NA	NA
OG0000737	0.0262845	Non-toxic	K00147	glutamate-5-semialdehyde dehydrogenase [EC:1.2.1.41]
OG0000765	0.0345061	Non-toxic	K00059	3-oxoacyl-[acyl-carrier protein] reductase [EC:1.1.1.100]
OG0000798	0.0447271	Non-toxic	K01256	aminopeptidase N [EC:3.4.11.2]
OG0000810	0.000181697	Non-toxic	K02471	vitamin B12/bleomycin/antimicrobial peptide transport system ATP-binding/permease protein
OG0000825	0.00956314	Non-toxic	K02705	photosystem II CP43 chlorophyll apoprotein
OG0000856	4.84966e-05	Non-toxic	NA	NA
OG0000860	0.00956314	Non-toxic	NA	NA
OG0000872	0.00874938	Non-toxic	NA	NA
OG0000875	0.00381521	Non-toxic	NA	NA
OG0000876	0.0179039	Non-toxic	K07495	putative transposase
OG0000887	1.47449e-06	Non-toxic	NA	NA
OG0001001	0.000613996	Non-toxic	K07494	putative transposase
OG0001034	0.0141166	Non-toxic	K06173	tRNA pseudouridine38-40 synthase [EC:5.4.99.12]
OG0001046	4.09898e-05	Non-toxic	NA	NA
OG0001054	0.0349166	Non-toxic	K07486	transposase
OG0001056	0.000499466	Non-toxic	NA	NA
OG0001090	0.0447271	Non-toxic	NA	NA
OG0001221	0.0447271	Non-toxic	NA	NA
OG0001331	0.0141166	Non-toxic	K04038	light-independent protochlorophyllide reductase subunit N [EC:1.3.7.7]
OG0001357	0.04013	Non-toxic	K02067	phospholipid/cholesterol/gamma-HCH transport system substrate-binding protein
OG0001399	0.0205101	Non-toxic	NA	NA
OG0001405	0.0410156	Non-toxic	NA	NA
OG0001411	0.00608596	Non-toxic	K03088	RNA polymerase sigma-70 factor, ECF subfamily
OG0001412	0.00443265	Non-toxic	NA	NA
OG0001413	0.000893106	Non-toxic	NA	NA
OG0001515	0.0167474	Non-toxic	K07124	uncharacterized protein
OG0001556	2.77702e-05	Non-toxic	K07499	putative transposase
OG0001580	0.0160553	Non-toxic	K03190	urease accessory protein
OG0001923	5.28142e-05	Non-toxic	NA	NA
OG0002098	0.00785502	Non-toxic	NA	NA
OG0002154	1.98577e-06	Non-toxic	NA	NA
OG0002178	0.0072159	Non-toxic	K19613	leucine-rich repeat protein SHOC2
OG0002195	0.0125768	Non-toxic	NA	NA
OG0002203	0.0447271	Non-toxic	K15352	secreted effector protein PipB2
OG0002206	0.002414	Non-toxic	NA	NA
OG0002211	0.00315925	Non-toxic	K21023	diguanylate cyclase [EC:2.7.7.65]
OG0002261	0.0167474	Non-toxic	K01929	UDP-N-acetylmuramoyl-tripeptide--D-alanyl-D-alanine ligase [EC:6.3.2.10]
OG0002262	0.0167474	Non-toxic	NA	NA
OG0002358	0.0167474	Non-toxic	NA	NA
OG0002422	0.0167474	Non-toxic	K02916	large subunit ribosomal protein L35
OG0002469	0.0167474	Non-toxic	NA	NA
OG0002490	0.0167474	Non-toxic	NA	NA
OG0002555	0.0167474	Non-toxic	K03110	fused signal recognition particle receptor
OG0002620	0.000201968	Non-toxic	K19169	DNA sulfur modification protein DndB
OG0002640	0.00315925	Non-toxic	NA	NA
OG0002686	0.019592	Non-toxic	NA	NA
OG0002708	0.0167474	Non-toxic	K02003	putative ABC transport system ATP-binding protein
OG0002762	0.000225142	Non-toxic	NA	NA
OG0002786	1.6377e-05	Non-toxic	NA	NA
OG0002808	0.0356254	Non-toxic	NA	NA
OG0002835	4.65364e-05	Non-toxic	NA	NA
OG0002844	0.014331	Non-toxic	K05936	precorrin-4/cobalt-precorrin-4 C11-methyltransferase [EC:2.1.1.133 2.1.1.271]
[truncated: 1,864 more rows]
