# Supplementary material for: Genome Streamlining, Plasticity, and Metabolic Versatility Distinguish Co-occurring Toxic and Nontoxic Cyanobacterial Strains of Microcoleus
Source: mBio. 2021 Oct 26;12(5):e02235-21. doi: 10.1128/mBio.02235-21 (PMC8546630; doi:10.1128/mBio.02235-21)
Supplement: TABLE S5 [file mbio.02235-21-st005.xlsx]

## Sheet: Table S5
Table S5. Genes that are presennt in all Microcoleus genomes.
Pathway	Function	Gene
Carbon fixation	Calvin cycle	RubisCO
Nitrogen	Nitrogen assimilation	narB, nirABD, cynST
Nitrogen	Nitrogen uptake	nrtABCD
Nitrogen	Nitrogen regulation	glnA, glnB, pipX, gltD, gltS, glsA
Nitrogen	Urea uptake and degradation to ammonia	urtABCDE, ureABCDEFG
Oxidative phosphorylation	NADH dehydrogenase	ndhABCDEFGHIJKLLMN
Oxidative phosphorylation	Succinate dehydrogenase	sdhAB
Oxidative phosphorylation	Cytochrome B7 oxidase	coxABC, COX10
Oxidative phosphorylation	Cytochrome bd complex	cydAB
Oxidative phosphorylation	F-type ATPases	F-type ATPases
Photosynthesis	Photosystem I & II, cytochrome b6f	Photosystem I & II, cytochrome b6f
Photosynthesis	Antenna proteins	Phycocyanin, allophycocyanin, phycoerythrin
Sulfur	Sulfur assimilation	cysAEHKMPUW, sseA, sbp, sat, sir
Transport	Cobalt/nickel transport	cbiMNOQ
Transport	Manganese transport	mntABC
Transport	Bicarbonate transport	cmpABC
Transport	Molybdate transport	modAB
Phosphorus	High affinity inorganic phosphate transport	pstSABC
Phosphorus	Phosphonate transport system	phnDE
Phosphorus	Phosphorus regulation	phoH, ppk, ppx
Phosphorus	Alkaline phosphatase	phoX
Phosphorus	Glycerophosphoryl diester phosphodiesterase	ugpQ
Phosphorus	Sodium-dependent phosphate transporter	PIT
Phosphorus	Polyphosphate kinase	ppk
Phosphorus	Exopolyphosphatase	ppx-gppA
Cell shape	Rod shape-determining protein	mreBCD, rodA
Cell motility	Type IV pilus assembly	pilACMNO
Cell motility	Twitching motility protein	pilGHIJT
Osmoregulation	Osmoprotectant transport system	opuABCD
Osmoregulation	Trk potassium uptake protein	trkAH
Osmoregulation	Kdp potassium uptake system	kdpABC
Osmoregulation	Potassium/hydrogen antiporter	cvrA, nhaP2
Exopolysaccharide production	Exopolysaccharide production	exoPQZ, wza
Stress response	Stress response	dnaJK, uvrABCD, GroESL
Biotin synthesis	Biotin synthesis	fabGZI, bioBDF, bioY
Porphyrin and chlorophyll	Porphyrin and chlorophyll	Porphyrin and chlorophyll metabolism
Riboflavin synthesis/ metabolism	Riboflavin synthesis and metabolism	ribABDEFH, ACP5
Sugar and starch synthesis	Sugar and starch synthesis	glucose, fructose, galactose, maltose,
		trehalose, amylose, glycogen, starch
Amino-acid synthesis	Amino-acid synthesis	valine, phenylalanine, tyrosine, ornithine,
		citruline, tryptophan, glycine, serine, threonine,
		lysine, histidine, proline, cysteine, methionine
